# Supplementary material for: Single-nucleus transcriptomics identifies cell cycle and synaptic pathway dysregulation during OPC-to-glioma progression
Source: Front Cell Neurosci. 2026 Jun 30;20:1713437. doi: 10.3389/fncel.2026.1713437 (PMC13424661; doi:10.3389/fncel.2026.1713437)
Supplement: Supplementary file 3 [file Table_2.XLSX]

## Sheet: OPClikeVSEverything_diffexp_040
	logFC	AveExpr	t	P.Value	adj.P.Val	B
Inava	3.6174	3.86599	7.30181	5.32e-06	0.00172404	4.39054
Sapcd2	3.54666	1.54471	7.25558	5.7e-06	0.00172404	4.27599
Gm550	3.49246	-0.529745	7.57754	3.56e-06	0.00172404	4.06143
Hrob	3.35209	0.78676	8.3649	1.18e-06	0.00172404	5.46573
Chaf1b	3.18062	0.853041	7.21844	6.02e-06	0.00172404	4.11332
Gm26728	3.1296	0.676023	7.99275	1.97e-06	0.00172404	4.99072
Ebf3	3.11812	3.31898	7.61316	3.38e-06	0.00172404	4.84447
Ncaph	3.01214	1.74738	7.35213	4.94e-06	0.00172404	4.43837
Chst3	2.97878	2.89841	7.24717	5.77e-06	0.00172404	4.32754
Irx2	2.96478	0.68162	8.55908	9.13e-07	0.00172404	5.65162
Clspn	2.93601	2.93841	8.06781	1.78e-06	0.00172404	5.46586
Rlbp1	2.90718	3.45759	8.07565	1.76e-06	0.00172404	5.47959
Zfp488	2.90113	2.90962	7.27023	5.57e-06	0.00172404	4.3604
Cenph	2.82968	2.95799	7.96443	2.05e-06	0.00172404	5.3278
E2f7	2.69809	3.00361	7.43712	4.36e-06	0.00172404	4.59826
Crnde	2.52144	2.20983	7.63326	3.28e-06	0.00172404	4.85763
Acan	2.51111	2.46449	7.28365	5.46e-06	0.00172404	4.38024
Gpc2	2.47861	1.23688	7.52694	3.83e-06	0.00172404	4.59773
Gm10863	2.46481	4.85427	7.59858	3.45e-06	0.00172404	4.80509
Gm57161	2.41386	2.18808	8.2496	1.38e-06	0.00172404	5.6654
Has2os	2.31674	2.9841	7.99803	1.96e-06	0.00172404	5.37347
Cela1	2.24536	1.73528	7.50723	3.94e-06	0.00172404	4.64868
E330020D12Rik	2.24529	2.39779	7.52009	3.86e-06	0.00172404	4.71015
Traf4	2.22492	2.94066	7.81857	2.52e-06	0.00172404	5.12994
Rad51ap1	2.2054	2.17848	9.08055	4.64e-07	0.00172404	6.67432
Shmt1	2.20444	2.62098	10.2977	1.06e-07	0.00172404	8.086
Prkcq	2.16301	4.96263	7.71559	2.92e-06	0.00172404	4.96995
Susd5	2.13373	3.606	7.29125	5.4e-06	0.00172404	4.37868
Rnf122	2.09928	2.71585	7.80321	2.57e-06	0.00172404	5.10653
Mtap	2.06061	4.06785	7.22917	5.92e-06	0.00172404	4.27904
A930009A15Rik	2.05268	4.017	7.85981	2.38e-06	0.00172404	5.18097
Rftn2	2.0218	4.74946	7.18574	6.32e-06	0.00172404	4.20373
Duxbl1	1.95784	2.45753	7.45543	4.24e-06	0.00172404	4.62235
Fbxo5	1.9331	2.27146	7.41308	4.52e-06	0.00172404	4.55846
Cyp2j9	1.89619	4.25238	8.05136	1.82e-06	0.00172404	5.44219
Cdc6	1.83782	1.44392	7.75174	2.77e-06	0.00172404	4.93113
Slc12a4	1.82368	2.80695	7.69006	3.02e-06	0.00172404	4.95271
Garem2	1.81508	0.678722	7.19338	6.25e-06	0.00172404	4.05164
Efs	1.78799	2.13353	7.36598	4.84e-06	0.00172404	4.48691
Mboat1	1.78076	3.80317	7.65515	3.18e-06	0.00172404	4.89755
Gnasas1	1.75308	3.65134	7.39081	4.67e-06	0.00172404	4.52256
Prim1	1.66582	3.00683	8.18105	1.52e-06	0.00172404	5.61724
Zfp660	1.62476	2.09083	7.20545	6.14e-06	0.00172404	4.26065
Tube1	1.60522	2.3741	7.86784	2.35e-06	0.00172404	5.18235
Mtss2	1.51431	5.35164	7.20773	6.12e-06	0.00172404	4.22723
Smpdl3a	1.44578	2.95862	7.75833	2.74e-06	0.00172404	5.0474
Galnt3	1.43394	3.4189	7.9583	2.07e-06	0.00172404	5.32086
Amotl2	1.36432	2.70381	7.36273	4.86e-06	0.00172404	4.49396
Dna2	1.36207	3.02455	7.4309	4.4e-06	0.00172404	4.58948
D16Ertd472e	1.22197	3.33146	7.93567	2.14e-06	0.00172404	5.29034
Mdc1	1.18235	3.81141	7.31239	5.24e-06	0.00172404	4.40698
Zfp57	1.17739	3.26821	7.2636	5.63e-06	0.00172404	4.34589
Zc3hav1l	1.17192	1.90476	7.23349	5.89e-06	0.00172404	4.29002
Rfc3	1.1582	2.159	7.24346	5.8e-06	0.00172404	4.31625
Lrp4	1.13849	3.75572	7.32782	5.12e-06	0.00172404	4.43021
Mtrr	1.11758	2.98428	7.66451	3.14e-06	0.00172404	4.91788
Suv39h1	1.07815	2.91186	7.33954	5.03e-06	0.00172404	4.46023
Kcnb1	-0.995486	6.56949	-7.3635	4.86e-06	0.00172404	4.45332
Plekhg5	-1.11171	5.49209	-7.48501	4.07e-06	0.00172404	4.63468
Mpped1	-1.17623	5.83862	-8.15214	1.58e-06	0.00172404	5.5695
Nphp4	-1.23495	4.69462	-7.23883	5.84e-06	0.00172404	4.29002
Shank1	-1.25009	6.18414	-7.46958	4.16e-06	0.00172404	4.60866
Camk2a	-1.25198	8.29066	-7.28941	5.42e-06	0.00172404	4.3677
Chd5	-1.25452	5.30095	-8.74865	7.11e-07	0.00172404	6.36032
Stk32c	-1.26123	4.91541	-8.08213	1.74e-06	0.00172404	5.48179
Kcnq4	-1.28505	2.2788	-7.46374	4.19e-06	0.00172404	4.597
Camkk1	-1.39115	4.16778	-9.73835	2.05e-07	0.00172404	7.54406
Rtn4r	-1.46494	4.04924	-7.45467	4.25e-06	0.00172404	4.61983
2900026A02Rik	-1.52263	4.25884	-9.19321	4.02e-07	0.00172404	6.9053
Ercc6l	2.91406	0.133709	7.16413	6.53e-06	0.00175521	3.85397
Hoxa3	3.33223	1.63221	7.10912	7.09e-06	0.0018031	4.09026
Hotairm1	3.22913	0.375055	7.11315	7.05e-06	0.0018031	3.8546
Asap3	1.70825	2.83341	7.10914	7.09e-06	0.0018031	4.12728
Csdc2	-1.30072	2.72703	-7.12176	6.95e-06	0.0018031	4.14295
Pole2	1.54317	2.3637	7.09499	7.24e-06	0.00181728	4.10902
Pole	2.82657	2.82815	7.08568	7.34e-06	0.00181869	4.09297
S1pr2	2.49456	2.29056	7.07	7.52e-06	0.00183798	4.0721
Gm40999	3.68178	0.887663	7.04897	7.76e-06	0.00183889	3.89302
Phf19	2.59889	1.21006	6.97482	8.68e-06	0.00183889	3.85938
Ppp1r18	2.33779	2.44658	7.02081	8.1e-06	0.00183889	4.00157
Gm4675	2.29914	-0.735951	6.99837	8.38e-06	0.00183889	3.34787
Trim67	1.93393	3.12654	6.9987	8.37e-06	0.00183889	3.95815
Scml2	1.91497	2.89104	7.01492	8.17e-06	0.00183889	3.98753
Axl	1.80755	2.97735	7.01177	8.21e-06	0.00183889	3.98099
Plekhb1	1.59631	3.30065	6.98364	8.57e-06	0.00183889	3.93156
Asrgl1	1.38441	5.60347	6.97405	8.69e-06	0.00183889	3.87178
Casp7	1.29217	2.52154	7.03116	7.97e-06	0.00183889	4.01652
Pola2	1.19432	2.34859	6.98691	8.53e-06	0.00183889	3.95188
Slit1	-1.48899	5.22004	-7.02452	8.05e-06	0.00183889	3.96147
Iqgap3	3.43032	1.77225	6.91909	9.45e-06	0.00197311	3.83414
Vsig10	2.09531	1.81576	6.90977	9.59e-06	0.00197311	3.8266
Eci2	0.864103	3.41597	6.90613	9.64e-06	0.00197311	3.8142
Sgo1	2.96589	1.60757	6.88239	1e-05	0.00198157	3.7716
Dnmt3b	1.58123	1.59992	6.88749	9.92e-06	0.00198157	3.78141
Poglut2	0.88235	3.48669	6.89516	9.81e-06	0.00198157	3.79609
Col23a1	-1.32009	3.57782	-6.8711	1.02e-05	0.00199517	3.77406
Cyp3a13	3.03852	1.3274	6.8291	1.09e-05	0.0020229	3.66797
Uhrf1	2.99929	2.25712	6.82942	1.08e-05	0.0020229	3.72018
Pla2g4c	2.26887	1.64542	6.83004	1.08e-05	0.0020229	3.70157
Arhgef40	1.32545	4.15022	6.83749	1.07e-05	0.0020229	3.68975
Rasal1	-1.13372	3.98537	-6.83494	1.08e-05	0.0020229	3.70701
Celsr3	-1.4879	3.79114	-6.80481	1.13e-05	0.00207949	3.66888
Nr5a2	3.46364	1.01329	6.75304	1.22e-05	0.00213202	3.51698
Kntc1	3.28264	3.0108	6.76564	1.2e-05	0.00213202	3.61171
Afap1l2	2.80992	4.77097	6.7283	1.27e-05	0.00213202	3.50995
Slfn9	2.19571	1.87938	6.75101	1.22e-05	0.00213202	3.59861
P2rx7	2.05304	5.0949	6.76266	1.2e-05	0.00213202	3.55658
Cdca7l	1.84601	2.44958	6.73575	1.25e-05	0.00213202	3.57932
Gjc3	1.68875	6.24462	6.77706	1.18e-05	0.00213202	3.568
Gm11110	1.58676	1.63206	6.77526	1.18e-05	0.00213202	3.62243
Midn	1.2408	3.89488	6.73698	1.25e-05	0.00213202	3.54215
Nhsl2	-0.898462	6.26895	-6.72986	1.27e-05	0.00213202	3.49235
Cdca8	2.33176	2.16629	6.70703	1.31e-05	0.00218423	3.53826
Scrg1	2.41565	4.18914	6.67683	1.37e-05	0.00225345	3.44023
Svop	-1.2278	5.89603	-6.67575	1.38e-05	0.00225345	3.41163
Rmi2	3.33122	2.55128	6.65146	1.43e-05	0.00232043	3.4507
Tnfaip6	1.59841	4.15653	6.64504	1.44e-05	0.00232381	3.39221
Hoxaas2	2.86707	-0.0232108	6.60992	1.53e-05	0.00236263	3.10616
Gen1	2.05996	2.61258	6.61768	1.51e-05	0.00236263	3.39687
Ddah2	2.03363	0.727561	6.60778	1.53e-05	0.00236263	3.27802
Klc2	-1.04563	3.6359	-6.61628	1.51e-05	0.00236263	3.38344
Wnt9a	-1.90159	1.5993	-6.62362	1.49e-05	0.00236263	3.35558
Mcm2	2.24258	1.56847	6.60105	1.55e-05	0.00236832	3.36431
Fam114a1	2.58006	3.30399	6.59558	1.56e-05	0.00236948	3.33974
Trpv4	2.03486	0.54238	6.58709	1.58e-05	0.00237705	3.21516
Nuak1	-0.987679	5.32981	-6.58337	1.59e-05	0.00237705	3.27258
Birc5	2.56338	2.40264	6.56626	1.63e-05	0.00238229	3.32348
Erbb3	2.40637	4.11685	6.57572	1.61e-05	0.00238229	3.28401
Ska3	1.65959	1.99253	6.56479	1.64e-05	0.00238229	3.32428
St3gal1	-1.0868	3.01215	-6.56213	1.65e-05	0.00238229	3.31671
Haspin	2.79539	-0.711078	6.52965	1.73e-05	0.00244259	2.78505
Hspg2	2.32854	2.16058	6.5299	1.73e-05	0.00244259	3.27158
Notch1	1.74541	3.74719	6.54031	1.7e-05	0.00244259	3.23919
Gm41492	1.63533	2.05103	6.52303	1.75e-05	0.00244259	3.26155
Pacsin1	-1.55024	6.63321	-6.52239	1.75e-05	0.00244259	3.17333
Eldr	2.29419	2.40441	6.50411	1.8e-05	0.00245411	3.2282
Hey2	1.77052	2.80709	6.50097	1.81e-05	0.00245411	3.21132
Rims3	-1.27391	4.12059	-6.50221	1.81e-05	0.00245411	3.18906
Gm41361	-1.5678	3.69622	-6.50146	1.81e-05	0.00245411	3.20791
Lap3	0.932688	3.08267	6.49498	1.83e-05	0.00245982	3.19345
Phgdh	1.30256	2.09808	6.48719	1.85e-05	0.00247275	3.20704
Rgcc	2.38487	4.49959	6.47974	1.87e-05	0.00247952	3.12391
Dsn1	2.09163	1.82237	6.47659	1.88e-05	0.00247952	3.18926
Kcnj10	1.75581	4.26675	6.45218	1.96e-05	0.00255974	3.08552
Irx5	2.82674	-0.350514	6.43388	2.02e-05	0.00256418	2.7881
Bmp7	2.08422	3.17047	6.43946	2e-05	0.00256418	3.10075
Ttf2	1.83196	1.9832	6.43698	2.01e-05	0.00256418	3.13082
Fam163b	-1.08073	3.31313	-6.44188	1.99e-05	0.00256418	3.12466
Irx1	2.85118	0.691422	6.42333	2.05e-05	0.00257292	3.00867
Kcnc4	-1.23076	2.25249	-6.42374	2.05e-05	0.00257292	3.10847
Mmp15	2.55919	4.54706	6.3571	2.28e-05	0.00260117	2.9274
Hk2	2.32765	2.03977	6.35692	2.28e-05	0.00260117	3.00809
Eme1	2.26571	0.367627	6.38004	2.2e-05	0.00260117	2.89468
Aif1l	2.19604	1.57349	6.41056	2.09e-05	0.00260117	3.08255
Npr1	2.1947	0.531081	6.36641	2.25e-05	0.00260117	2.9047
Kcnj16	2.09967	2.27275	6.37114	2.23e-05	0.00260117	3.02621
Fam122b	1.99679	2.35911	6.3918	2.16e-05	0.00260117	3.05609
Mcm10	1.99662	2.45325	6.37575	2.21e-05	0.00260117	3.02838
Gm50350	1.88359	-0.499884	6.37883	2.2e-05	0.00260117	2.68328
Fanca	1.66904	2.57827	6.36292	2.26e-05	0.00260117	3.00459
Cyp4f17	1.46453	2.14969	6.35977	2.27e-05	0.00260117	3.01116
Gsn	1.17351	4.09988	6.38183	2.19e-05	0.00260117	2.97962
Trim59	1.07733	3.60691	6.39824	2.13e-05	0.00260117	3.02233
Txndc9	0.696469	4.2322	6.38498	2.18e-05	0.00260117	2.9823
Unc5a	-1.10703	4.42418	-6.39325	2.15e-05	0.00260117	3.00227
Gm14661	2.64835	0.316917	6.34466	2.33e-05	0.00263685	2.83468
Nkx2-2	1.78992	1.53289	6.33809	2.35e-05	0.00264888	2.97164
Slc6a13	-3.06799	-0.619171	-6.33417	2.36e-05	0.00264975	2.29642
Ankle1	2.52622	0.230566	6.31244	2.45e-05	0.00268404	2.77
Sox10	2.34738	4.39548	6.30437	2.48e-05	0.00268404	2.84592
Ddx11	1.85475	2.41765	6.30891	2.46e-05	0.00268404	2.92525
Chaf1a	1.14522	2.85665	6.30777	2.47e-05	0.00268404	2.90781
Idh1	0.801679	3.42171	6.31593	2.44e-05	0.00268404	2.89982
Cbfa2t3	-1.65236	3.14383	-6.3085	2.46e-05	0.00268404	2.92385
En1	3.38128	-0.606406	6.2898	2.54e-05	0.00268611	2.52548
Phka1	0.967594	6.08799	6.29418	2.52e-05	0.00268611	2.79663
Plch2	-1.61	3.51851	-6.29912	2.5e-05	0.00268611	2.8965
Gm33524	-1.64183	2.11202	-6.29272	2.53e-05	0.00268611	2.90422
C530044C16Rik	2.09472	2.23311	6.284	2.56e-05	0.00269623	2.89165
Lmcd1	1.88181	2.88272	6.2749	2.6e-05	0.00271946	2.85253
Aldh1l2	1.4248	4.26066	6.27181	2.61e-05	0.00271946	2.79747
Cspg4	2.81645	4.67968	6.25905	2.67e-05	0.00276088	2.76756
Jag2	-1.38503	3.20507	-6.24948	2.71e-05	0.00278867	2.82669
Dscc1	2.4678	0.300623	6.22737	2.81e-05	0.00283527	2.66855
Msh5	2.27258	0.914028	6.22802	2.81e-05	0.00283527	2.76137
Tyms	1.99404	3.35013	6.22591	2.82e-05	0.00283527	2.75441
Rad54l	1.5955	2.91277	6.23102	2.79e-05	0.00283527	2.78225
Cdca7	2.0665	2.37757	6.2188	2.85e-05	0.00283783	2.78489
Psat1	1.32818	3.3143	6.22142	2.84e-05	0.00283783	2.7499
Cdca2	3.46247	2.92647	6.20512	2.91e-05	0.00284704	2.74119
Mkrn3	2.20015	-0.169177	6.21079	2.89e-05	0.00284704	2.54665
Rest	1.71121	2.90607	6.20391	2.92e-05	0.00284704	2.73935
Timeless	1.60048	2.33766	6.20723	2.9e-05	0.00284704	2.76809
Zfp647	1.22904	1.02062	6.19538	2.96e-05	0.00285716	2.72446
Rfx4	1.1749	4.9756	6.1982	2.95e-05	0.00285716	2.65858
4930578G10Rik	-1.42143	7.55094	-6.19016	2.99e-05	0.00285816	2.65216
6530402F18Rik	-1.54819	1.01081	-6.1889	2.99e-05	0.00285816	2.67589
Grin1	-0.925433	7.69134	-6.18419	3.01e-05	0.00286557	2.64408
Ticrr	3.38012	1.65183	6.17945	3.04e-05	0.00286647	2.73272
Nde1	1.64812	2.97427	6.17656	3.05e-05	0.00286647	2.69267
Fbln2	-1.21934	2.57498	-6.17477	3.06e-05	0.00286647	2.72542
4931414P19Rik	0.928239	2.6159	6.16127	3.13e-05	0.00288715	2.68607
Pdgfb	-0.955261	3.49974	-6.16357	3.12e-05	0.00288715	2.67369
Rasgef1a	-1.00781	6.84867	-6.16303	3.12e-05	0.00288715	2.59172
Mmp17	-0.821381	4.66773	-6.13992	3.24e-05	0.00297499	2.58016
Tnfsf9	2.09641	-0.781531	6.13556	3.26e-05	0.00298173	2.28444
Spry1	2.48263	3.16979	6.12715	3.31e-05	0.00300842	2.60231
Tlr5	3.03513	0.863396	6.11792	3.36e-05	0.00301586	2.58743
Tedc1	2.04266	0.035276	6.12108	3.34e-05	0.00301586	2.46864
Wdr76	0.818984	4.38027	6.11685	3.36e-05	0.00301586	2.54345
Gm28523	2.2959	0.189601	6.09555	3.48e-05	0.00307076	2.46036
Gm32061	2.02796	0.724504	6.09634	3.48e-05	0.00307076	2.54657
Akna	1.90851	1.61832	6.09433	3.49e-05	0.00307076	2.60143
D430020J02Rik	1.69878	-0.0307103	6.09876	3.47e-05	0.00307076	2.42437
Ormdl1	1.76874	2.84609	6.08808	3.53e-05	0.00308796	2.55586
Mcm5	2.74479	2.07859	6.07499	3.6e-05	0.00312673	2.56733
Crot	0.764621	4.36768	6.07205	3.62e-05	0.00312673	2.47014
Zfp219	0.740658	3.83413	6.07471	3.61e-05	0.00312673	2.49423
Trp53	0.906536	4.05413	6.06221	3.68e-05	0.00316322	2.4643
Mcm6	2.69751	3.71125	6.05227	3.74e-05	0.00319372	2.45681
Rapgefl1	-0.860659	4.39529	-6.05085	3.75e-05	0.00319372	2.44657
Tfap2a	3.03213	1.52978	6.03497	3.85e-05	0.00322012	2.50746
S100a3	2.69517	0.0429197	6.04134	3.81e-05	0.00322012	2.35357
Col18a1	2.37883	3.57572	6.03513	3.85e-05	0.00322012	2.43425
Rab15	-1.18718	4.76896	-6.03517	3.85e-05	0.00322012	2.40818
Gramd1c	1.02097	3.21266	6.02478	3.91e-05	0.00326019	2.43703
Epha10	-1.20388	5.45432	-6.01374	3.99e-05	0.00330557	2.35049
Exo1	3.13899	2.70912	5.97905	4.22e-05	0.00332499	2.38565
E2f8	3.03549	1.5944	5.99294	4.13e-05	0.00332499	2.44286
Card11	2.9508	1.23176	5.98695	4.17e-05	0.00332499	2.42155
Rbpjl	2.64293	-0.688701	6.00096	4.07e-05	0.00332499	2.11726
S100a2	2.60477	1.41676	5.98296	4.19e-05	0.00332499	2.42324
Tsga13	1.90339	1.31583	5.99761	4.09e-05	0.00332499	2.44405
Col16a1	1.69324	5.77963	5.98915	4.15e-05	0.00332499	2.30206
4930544I03Rik	1.56831	3.17963	5.98035	4.21e-05	0.00332499	2.36402
Tmem185b	1.26969	1.94504	5.99103	4.14e-05	0.00332499	2.43736
Decr1	1.12598	2.8611	5.9968	4.1e-05	0.00332499	2.40905
Ppfia3	-0.964415	4.38711	-5.99058	4.14e-05	0.00332499	2.34809
Ccdc65	-1.34118	0.842287	-5.98147	4.2e-05	0.00332499	2.3546
Kif18b	3.6431	2.21272	5.95905	4.36e-05	0.00341401	2.37929
Lig1	1.40645	3.22072	5.95809	4.37e-05	0.00341401	2.32647
Gucy1b2	2.13203	1.30007	5.9484	4.44e-05	0.00345466	2.36725
Cyp2j8	1.92497	1.70814	5.94179	4.49e-05	0.00345466	2.36267
Mad2l1	1.75392	2.24783	5.94535	4.46e-05	0.00345466	2.35406
Myb	1.60129	2.07184	5.94105	4.5e-05	0.00345466	2.35388
Isl2	2.94796	-1.28778	5.93629	4.53e-05	0.00346731	1.84432
Fanci	2.77993	2.57785	5.93192	4.57e-05	0.00346731	2.31543
Jph3	-1.39088	4.07283	-5.93153	4.57e-05	0.00346731	2.27061
Has2	3.22411	2.45874	5.92204	4.64e-05	0.00350836	2.30777
Kif2c	3.30645	1.52421	5.89667	4.84e-05	0.00350931	2.29105
Espl1	3.25523	2.08821	5.88921	4.9e-05	0.00350931	2.2703
Brca1	2.52208	3.30849	5.90636	4.76e-05	0.00350931	2.23418
Radx	2.41664	1.42659	5.9061	4.77e-05	0.00350931	2.30479
Orai1	2.31928	3.45895	5.89408	4.86e-05	0.00350931	2.20648
Etv4	2.15063	4.60584	5.9166	4.68e-05	0.00350931	2.2043
Mir17hg	1.98851	1.79408	5.90263	4.79e-05	0.00350931	2.29945
Kif7	1.62728	1.24034	5.91672	4.68e-05	0.00350931	2.31558
Tex30	1.61255	2.87915	5.88802	4.91e-05	0.00350931	2.2286
Pold1	1.52322	1.03478	5.89742	4.84e-05	0.00350931	2.27564
Tgfa	1.43051	5.33768	5.88678	4.92e-05	0.00350931	2.1355
Kiz	0.995864	6.1144	5.91428	4.7e-05	0.00350931	2.1697
Mical2	-1.22271	7.33078	-5.88805	4.91e-05	0.00350931	2.14681
Gm49685	-1.42531	2.12812	-5.89447	4.86e-05	0.00350931	2.28817
Tnxb	-2.37052	-0.438612	-5.89117	4.89e-05	0.00350931	1.88309
Ckap2l	3.41967	2.68918	5.87455	5.02e-05	0.00352827	2.21664
Foxm1	2.45508	1.19472	5.87649	5.01e-05	0.00352827	2.2507
Mex3a	1.91558	2.61865	5.87529	5.02e-05	0.00352827	2.22101
Kifc5b	1.50324	2.43246	5.87813	4.99e-05	0.00352827	2.23668
Sall1	1.22675	2.85516	5.87033	5.06e-05	0.00354005	2.20147
Plxna1	-0.94663	3.70744	-5.86433	5.11e-05	0.00356252	2.17403
Cpne7	-1.28028	3.7752	-5.86119	5.14e-05	0.00356804	2.17446
Slc27a6	3.82085	0.928823	5.85822	5.16e-05	0.00357262	2.20393
Ska1	3.37555	1.21143	5.85391	5.2e-05	0.00357287	2.21533
Samhd1	0.943713	4.27026	5.8538	5.2e-05	0.00357287	2.11077
Txndc2	2.40528	-1.26681	5.84906	5.24e-05	0.00358827	1.74796
A930003O13Rik	1.65561	2.11836	5.84393	5.29e-05	0.00358862	2.19507
Cenpq	1.42003	1.90512	5.84406	5.29e-05	0.00358862	2.20325
A830036E02Rik	-1.25708	4.40599	-5.84252	5.3e-05	0.00358862	2.10468
Vwa5b2	-1.47619	4.01363	-5.83401	5.38e-05	0.00362715	2.11608
Fignl1	2.96893	1.79634	5.83109	5.4e-05	0.00363193	2.18531
Mcm3	3.30354	2.05646	5.82451	5.46e-05	0.00365915	2.16708
Gucy2f	3.01933	1.13327	5.81885	5.51e-05	0.00368103	2.15448
Esco2	2.85285	1.61839	5.81529	5.55e-05	0.00369001	2.16242
P2ry1	2.3531	2.24693	5.80482	5.65e-05	0.00371607	2.12534
Pwwp3b	1.05164	2.70438	5.80653	5.63e-05	0.00371607	2.10534
Snph	-1.28705	6.04264	-5.80766	5.62e-05	0.00371607	1.99724
Cabp1	-1.22894	6.04172	-5.79166	5.77e-05	0.00378603	1.96969
En2	2.41	0.733587	5.78574	5.83e-05	0.00379742	2.07948
Gins1	2.10389	2.23414	5.78738	5.81e-05	0.00379742	2.09762
Palb2	1.24886	2.24936	5.78305	5.86e-05	0.00380155	2.09115
Vsir	1.64619	2.03362	5.77663	5.92e-05	0.00382839	2.08921
Gm35823	-1.92091	1.23326	-5.77479	5.94e-05	0.00382839	2.06138
Cdc25a	1.49162	2.52926	5.76225	6.07e-05	0.00388229	2.04153
Six4	1.32308	1.61202	5.76044	6.08e-05	0.00388229	2.0746
Cemip	-1.15975	5.06544	-5.76437	6.04e-05	0.00388229	1.94375
Ndc80	3.25659	2.26528	5.75707	6.12e-05	0.00389122	2.04704
Sh3tc2	2.03122	3.22517	5.74873	6.21e-05	0.00392126	1.97582
Bsn	-1.22175	6.84281	-5.74852	6.21e-05	0.00392126	1.90097
Nsl1	3.0464	2.05817	5.73723	6.33e-05	0.00392218	2.02448
Ube2t	2.73685	2.44062	5.74526	6.24e-05	0.00392218	2.01677
Rpa2	1.40163	1.48857	5.73545	6.35e-05	0.00392218	2.03526
Sass6	1.10467	4.04392	5.73271	6.38e-05	0.00392218	1.9152
Ptk2b	-0.774027	6.78372	-5.74339	6.26e-05	0.00392218	1.88803
Pxmp4	-1.0548	2.51753	-5.73654	6.33e-05	0.00392218	2.02378
Galnt9	-1.31054	5.18384	-5.74085	6.29e-05	0.00392218	1.90222
Mapk11	-1.45768	3.49019	-5.73338	6.37e-05	0.00392218	1.98135
Rnf43	2.19346	4.47129	5.71997	6.51e-05	0.00394589	1.87682
Gm30524	2.05256	1.36877	5.71983	6.52e-05	0.00394589	2.00979
Samsn1	1.71594	2.01759	5.71578	6.56e-05	0.00394589	1.99087
Snhg1	0.775816	3.81192	5.71788	6.54e-05	0.00394589	1.90157
Srsf6	0.704552	6.19401	5.72231	6.49e-05	0.00394589	1.8431
Ivns1abp	0.673735	6.44763	5.72564	6.45e-05	0.00394589	1.8501
Peds1	-0.953135	4.11777	-5.71655	6.55e-05	0.00394589	1.90452
Adamts5	1.48101	2.40347	5.706	6.67e-05	0.00399897	1.95575
Il17f	4.1644	-1.9691	5.68375	6.93e-05	0.00413964	1.22373
Plscr4	1.89771	3.36282	5.68136	6.96e-05	0.00414332	1.85625
Celf6	-1.11433	3.45815	-5.67912	6.98e-05	0.00414601	1.88278
Ttk	3.69468	2.85819	5.67091	7.08e-05	0.00416815	1.86916
Hoxaas3	2.56274	0.561659	5.66538	7.15e-05	0.00416815	1.87758
Cdc45	2.55932	1.77301	5.66495	7.15e-05	0.00416815	1.91684
Gmnn	1.74204	1.76876	5.66527	7.15e-05	0.00416815	1.91751
Gm26930	1.03943	3.48363	5.67307	7.05e-05	0.00416815	1.83982
Colec12	-1.2292	3.42779	-5.6681	7.11e-05	0.00416815	1.87606
Erg	3.11679	4.01674	5.66196	7.19e-05	0.00417401	1.79363
Rph3a	-1.3405	5.46673	-5.66049	7.21e-05	0.00417401	1.7571
Adamts14	3.42205	1.30515	5.63911	7.47e-05	0.00421385	1.8797
2010110K18Rik	3.10751	-1.44135	5.64275	7.43e-05	0.00421385	1.40905
Cdk2	3.06993	2.3386	5.64581	7.39e-05	0.00421385	1.85839
Ostf1	2.30476	4.67074	5.64923	7.35e-05	0.00421385	1.75121
Tgif1	2.07562	1.52199	5.6359	7.51e-05	0.00421385	1.87497
1700057H15Rik	2.03977	1.90227	5.63667	7.5e-05	0.00421385	1.86596
Rcn1	1.32793	3.13903	5.63998	7.46e-05	0.00421385	1.79948
Gldc	0.881896	3.77285	5.6437	7.42e-05	0.00421385	1.77563
Rab6b	-0.807249	6.7322	-5.64284	7.43e-05	0.00421385	1.71546
Faah	-1.0223	4.86333	-5.63536	7.52e-05	0.00421385	1.73002
Slc6a7	-1.13621	3.97512	-5.63677	7.5e-05	0.00421385	1.78266
Ckap2	3.15753	2.98473	5.63099	7.58e-05	0.00422223	1.79219
St14	2.61967	-0.717657	5.62621	7.64e-05	0.00422223	1.61407
C430049B03Rik	2.58571	2.35234	5.6261	7.64e-05	0.00422223	1.83181
AU020206	2.41173	3.26824	5.625	7.66e-05	0.00422223	1.76513
Pip5k1b	-1.03001	5.71037	-5.62382	7.67e-05	0.00422223	1.68485
Elfn2	-1.03465	4.66356	-5.62597	7.64e-05	0.00422223	1.72298
Trib2	1.05345	4.76567	5.62041	7.72e-05	0.00423449	1.69781
Dll1	1.17782	1.81172	5.61288	7.82e-05	0.00427675	1.83095
Col26a1	-1.53031	3.85035	-5.60668	7.9e-05	0.00430979	1.74274
Cdca3	2.86799	1.01094	5.6047	7.93e-05	0.00431187	1.81722
Lsm2	1.09002	2.14222	5.59696	8.03e-05	0.00435673	1.79001
Lrp5	1.3751	2.64561	5.58867	8.15e-05	0.00438257	1.74472
Eml2	-0.875492	5.32695	-5.58862	8.15e-05	0.00438257	1.63108
Gm15997	-1.10018	2.97728	-5.58847	8.15e-05	0.00438257	1.75647
Pnlip	3.48444	3.79598	5.58502	8.2e-05	0.00438266	1.67146
Mroh3	3.41793	4.16727	5.5855	8.19e-05	0.00438266	1.65813
Col6a3	-1.11754	1.20894	-5.58347	8.22e-05	0.00438266	1.77921
Cdk1	3.43056	1.8751	5.57317	8.36e-05	0.00444803	1.76421
Cdo1	1.30912	3.71454	5.56931	8.42e-05	0.00446368	1.64985
Ankrd49	0.806928	2.75991	5.56783	8.44e-05	0.00446368	1.70385
Fut10	1.60434	4.00617	5.56353	8.5e-05	0.00448413	1.62676
Rexo5	1.79373	3.41064	5.55887	8.57e-05	0.00450748	1.64618
Igfn1	-1.64876	3.05073	-5.55719	8.6e-05	0.00450791	1.71049
Nuf2	3.54542	2.83799	5.55308	8.66e-05	0.00451331	1.67133
Zfp229	1.21657	2.01388	5.5505	8.7e-05	0.00451331	1.71927
Klhl5	1.09197	5.62116	5.55073	8.69e-05	0.00451331	1.55533
Cntrl	0.574606	5.10147	5.55003	8.7e-05	0.00451331	1.56536
Tacc3	1.61244	2.59948	5.54652	8.76e-05	0.00452808	1.67549
Acss3	-1.38059	2.10445	-5.54174	8.83e-05	0.00455292	1.719
Zfp119a	0.841025	2.08315	5.53844	8.88e-05	0.00456626	1.696
Srrm3	-1.10011	6.48123	-5.5344	8.94e-05	0.00458559	1.52812
Col13a1	-1.88834	-0.629547	-5.52847	9.03e-05	0.00461997	1.3711
Eif2ak2	0.836943	4.74311	5.52055	9.16e-05	0.00467065	1.52677
Cenpw	1.96186	2.10798	5.51754	9.2e-05	0.00468215	1.65819
B3gnt5	3.13104	2.19738	5.51469	9.25e-05	0.00469251	1.64863
Slc6a20a	-2.26642	2.34172	-5.50893	9.34e-05	0.0047265	1.66604
Trank1	-1.12068	7.91125	-5.49942	9.49e-05	0.00479173	1.50039
Vash2	1.69279	2.24945	5.49429	9.58e-05	0.00479568	1.61104
Slbp	0.752659	4.00513	5.49527	9.56e-05	0.00479568	1.51312
C130026L21Rik	-1.39292	2.44363	-5.49614	9.55e-05	0.00479568	1.63296
Gm47157	2.41533	0.123513	5.49267	9.61e-05	0.00479634	1.56789
Tmem273	1.64885	0.667719	5.48845	9.68e-05	0.0048186	1.61692
Il1a	1.72155	-0.20026	5.48079	9.8e-05	0.00485108	1.50789
Rhno1	0.832359	2.45777	5.47975	9.82e-05	0.00485108	1.5738
Cdv3	0.679115	4.7731	5.48097	9.8e-05	0.00485108	1.45734
Cstad	-1.68536	0.238472	-5.47846	9.84e-05	0.00485108	1.52071
Cd33	1.63992	1.40571	5.47343	9.93e-05	0.00487878	1.61224
Trim56	1.61863	2.29568	5.47214	9.95e-05	0.00487878	1.56997
Trip13	2.60633	2.10076	5.46591	0.0001006	0.00489804	1.57202
Itga9	1.81438	6.00389	5.4653	0.000100706	0.00489804	1.40965
Swap70	1.80425	4.19342	5.4628	0.000101143	0.00489804	1.44532
Tfap4	1.20707	1.57249	5.46114	0.000101433	0.00489804	1.58906
Tmem229a	0.916523	2.5427	5.46088	0.000101479	0.00489804	1.53726
Srcin1	-0.89853	6.91911	-5.46553	0.000100666	0.00489804	1.41331
Spc25	3.02344	2.23834	5.45269	0.000102927	0.00493002	1.5414
Haus5	1.15912	1.53347	5.45412	0.000102671	0.00493002	1.57818
Pus7l	1.03174	1.8469	5.45306	0.00010286	0.00493002	1.56552
Bub1	3.75796	2.4869	5.44242	0.000104773	0.00494892	1.50893
Gm40909	3.4065	-1.27619	5.43922	0.000105355	0.00494892	1.20193
Aurka	2.10626	1.33204	5.44136	0.000104964	0.00494892	1.56059
Lcp2	1.81647	2.54244	5.44364	0.00010455	0.00494892	1.50489
Inhbb	1.73234	1.80221	5.44408	0.000104471	0.00494892	1.55176
Mtbp	1.67345	3.93593	5.43883	0.000105425	0.00494892	1.4147
Gbp3	1.49452	2.80219	5.44304	0.000104659	0.00494892	1.48427
Vit	1.15204	2.36788	5.44725	0.0001039	0.00494892	1.52546
Tph2	2.55433	0.935432	5.43602	0.000105939	0.00496066	1.54695
Prr11	3.37693	1.94192	5.43083	0.000106896	0.00499308	1.52416
Ostm1	0.656445	4.40521	5.42924	0.000107191	0.00499445	1.38216
Gm35455	2.16001	-0.942353	5.42651	0.0001077	0.00500579	1.28849
Efcab11	2.56128	3.0984	5.41323	0.000110209	0.00509226	1.41322
Myc	2.36523	2.90622	5.41246	0.000110356	0.00509226	1.42461
Cyp2j6	1.74148	5.09786	5.41211	0.000110423	0.00509226	1.32951
C230035I16Rik	1.55405	1.11267	5.40972	0.000110882	0.00509226	1.50869
Dgkg	-0.938465	6.60702	-5.40956	0.000110913	0.00509226	1.31074
Ntsr1	-1.30342	1.2463	-5.40656	0.000111492	0.00510639	1.4951
Ifi30	1.57029	1.14849	5.40472	0.000111849	0.0051103	1.50092
Apbb1ip	1.39372	4.04671	5.40062	0.000112648	0.00513436	1.34458
Pdgfrb	-1.09992	2.35969	-5.39781	0.000113199	0.00514702	1.47054
Zwilch	1.72442	3.88627	5.39145	0.000114458	0.0051668	1.33466
Celrr	1.01964	3.91863	5.39204	0.00011434	0.0051668	1.33708
Adgra1	-1.06937	4.47541	-5.39176	0.000114395	0.0051668	1.32965
Gm11924	3.28289	0.229888	5.38251	0.00011625	0.00517324	1.41081
Ampd1	2.67775	-1.07996	5.38867	0.000115012	0.00517324	1.19923
Ror2	1.94605	4.51391	5.38573	0.000115601	0.00517324	1.30018
Pdlim4	1.80017	1.22316	5.38367	0.000116015	0.00517324	1.46686
Atp2b2	-0.987982	8.23565	-5.3879	0.000115165	0.00517324	1.31733
AU023762	-1.29131	1.95509	-5.38396	0.000115957	0.00517324	1.46235
Cand2	1.10262	2.02252	5.37234	0.000118326	0.00525324	1.42099
Wnk2	-1.06315	6.77752	-5.37	0.000118809	0.00526227	1.24531
Clhc1	1.30752	0.924119	5.36797	0.00011923	0.00526258	1.43738
Gm41414	-1.50936	3.51517	-5.36727	0.000119375	0.00526258	1.3569
Gm49012	-2.80301	-0.915979	-5.36498	0.000119853	0.00527127	1.00795
Slpi	1.97536	0.726552	5.36033	0.000120826	0.0053017	1.41699
Slc26a8	-1.01113	2.90553	-5.35596	0.00012175	0.00532983	1.36666
Rad54b	2.54589	3.54443	5.35076	0.000122859	0.00536588	1.27869
Thoc6	1.3215	1.05807	5.34506	0.000124087	0.00540697	1.40307
Nmi	1.91546	2.81099	5.3355	0.000126175	0.00548527	1.2994
Frrs1	2.28186	3.50468	5.33086	0.0001272	0.00551709	1.24655
Abcb1b	1.10118	4.18851	5.32731	0.000127993	0.00553871	1.21205
Xrcc2	1.29163	2.74676	5.32032	0.000129565	0.00559386	1.28209
Adcy1	-0.981947	6.1802	-5.3187	0.000129933	0.00559693	1.14906
Cenpm	1.67856	1.09268	5.31516	0.000130739	0.00561316	1.35463
Nckap1l	1.64788	2.47387	5.3133	0.000131165	0.00561316	1.28791
Prkg2	1.17036	5.45559	5.31313	0.000131204	0.00561316	1.14446
Thsd1	1.22636	2.6165	5.31048	0.000131814	0.00561637	1.27522
Madd	-0.773262	5.8647	-5.31021	0.000131876	0.00561637	1.13384
Ltbr	1.87815	0.941361	5.30614	0.000132817	0.00563096	1.33795
Trmt9b	-0.780757	3.89324	-5.3068	0.000132665	0.00563096	1.21172
E2f2	2.96855	1.11554	5.30027	0.000134189	0.00566777	1.33035
Slc25a24	2.00052	1.95458	5.29873	0.000134551	0.00566777	1.29924
Zfp607a	1.07625	1.56367	5.29842	0.000134625	0.00566777	1.31905
Runx2os1	-1.09701	1.66464	-5.2973	0.00013489	0.00566777	1.32472
Gm30551	3.16156	0.921873	5.2898	0.000136673	0.00569188	1.31043
Dennd2c	3.04202	2.3814	5.29035	0.000136542	0.00569188	1.25441
Jpt2	1.34878	2.49291	5.29231	0.000136074	0.00569188	1.25248
Ksr2	-1.00574	7.40174	-5.29061	0.000136478	0.00569188	1.12012
Zfp110	0.643582	3.54242	5.28242	0.000138452	0.00574718	1.16824
Maf	-0.788368	4.92821	-5.28176	0.000138611	0.00574718	1.1103
Stx11	2.64784	0.145094	5.26358	0.000143104	0.00589012	1.2215
Cpt1a	1.13522	2.38444	5.26498	0.000142752	0.00589012	1.21239
Ndp	0.963065	1.25688	5.26276	0.00014331	0.00589012	1.2678
Grip2	-1.30952	3.4453	-5.26379	0.000143051	0.00589012	1.187
Mutyh	1.21018	0.922817	5.26052	0.000143875	0.00590044	1.26344
Enpp3	2.57891	1.24898	5.25792	0.000144533	0.00590171	1.25994
Irf8	1.6519	2.42198	5.25889	0.000144288	0.00590171	1.19678
Crlf3	0.893853	5.19853	5.25246	0.000145927	0.00594575	1.04287
Ikzf1	1.90377	3.49238	5.24906	0.000146801	0.00595521	1.10484
Mis12	0.838073	2.58034	5.25001	0.000146557	0.00595521	1.17528
Smim10l1	0.764508	3.7367	5.24787	0.000147109	0.00595521	1.0953
S100a16	1.23667	1.70324	5.2457	0.000147672	0.0059652	1.22395
Atp13a5	-1.45376	3.28274	-5.24279	0.000148429	0.00597032	1.16266
Zic4	-1.82215	1.85659	-5.24277	0.000148433	0.00597032	1.23241
Dll3	2.45487	2.40818	5.24152	0.000148762	0.00597076	1.16855
Mtus2	-1.18187	7.04239	-5.2378	0.000149737	0.00599712	1.01868
Atf5	1.1241	1.43954	5.23618	0.000150165	0.00600151	1.21937
Wscd1	1.04715	4.42357	5.23393	0.000150759	0.00601247	1.03779
Kcnab2	-1.10961	5.15151	-5.23022	0.000151747	0.00603908	1.01438
Sap30	1.26379	1.72823	5.22711	0.00015258	0.00605942	1.19231
Gpsm2	1.36491	4.39462	5.22415	0.000153379	0.00607835	1.02142
Vav1	2.34499	1.52348	5.22089	0.000154261	0.00610045	1.19058
Hdac7	-0.879278	5.31474	-5.21812	0.000155017	0.00611749	0.984067
Pkmyt1	1.31774	0.925969	5.21259	0.000156534	0.00616444	1.18528
Prkra	0.670272	3.24909	5.20919	0.000157475	0.00618855	1.05716
Hnrnpa2b1	0.691978	8.23341	5.20759	0.000157921	0.00619312	0.999074
Sox3	3.04521	-0.461204	5.19954	0.000160178	0.0062686	1.04528
Nlrp1b	1.92311	1.81161	5.19332	0.000161947	0.00632465	1.12893
Cenpl	2.6881	2.28165	5.19002	0.000162891	0.00632526	1.08904
Cenpk	2.49129	3.77977	5.18653	0.0001639	0.00632526	0.978866
D17H6S56E-5	2.36874	2.54345	5.18818	0.000163423	0.00632526	1.06459
Tcf7l1	1.3868	4.68092	5.18746	0.00016363	0.00632526	0.945854
Nemp1	0.71205	3.6639	5.18626	0.000163978	0.00632526	0.992527
C1qtnf7	-1.58488	0.813195	-5.18677	0.000163829	0.00632526	1.12552
Bub1b	2.75806	2.93066	5.17838	0.000166274	0.00637341	1.01687
Metrn	2.38697	3.15206	5.17619	0.000166919	0.00637341	0.997236
Ctsh	1.24107	1.55712	5.17931	0.000166002	0.00637341	1.11911
A430105J06Rik	1.01016	1.06941	5.17641	0.000166857	0.00637341	1.12659
Pgap6	-2.04698	1.59068	-5.1774	0.000166565	0.00637341	1.12787
Il18	0.909385	4.26975	5.17384	0.000167616	0.00638706	0.937766
Cdca5	3.33769	-2.0234	5.16849	0.000169207	0.00642623	0.601152
Gm33680	1.52663	4.46998	5.16809	0.000169327	0.00642623	0.918995
2700069I18Rik	-1.35431	2.455	-5.16582	0.000170009	0.00643912	1.07505
Naip6	2.36936	-0.00336511	5.16089	0.000171498	0.00648249	1.04692
Htr1f	-1.1039	6.85426	-5.15886	0.000172116	0.0064928	0.874017
Ehd4	1.28642	3.12691	5.15701	0.00017268	0.00649473	0.970215
Abcc8	-1.03239	3.39123	-5.15643	0.000172857	0.00649473	0.990073
Cdc42ep1	1.59201	2.10345	5.15411	0.00017357	0.00650854	1.04127
Gatm	1.17218	5.48087	5.1518	0.000174282	0.00650928	0.85805
Btd	1.13441	2.01406	5.15207	0.000174199	0.00650928	1.04614
Lingo1	-1.44207	6.35583	-5.14917	0.000175095	0.00652671	0.85428
Loxl3	1.96229	2.65826	5.1447	0.000176487	0.0065656	0.980542
Cd84	1.70377	2.35931	5.13176	0.000180581	0.00670466	0.983353
Hmmr	3.21738	2.74024	5.12442	0.000182949	0.00677919	0.937418
Rbl1	2.09643	3.97014	5.12092	0.000184088	0.00680799	0.854476
Troap	3.71785	1.52295	5.11721	0.000185306	0.00682326	1.0173
Ccdc18	1.9087	3.66206	5.11813	0.000185	0.00682326	0.865474
Itgam	1.85616	2.705	5.11635	0.000185588	0.00682326	0.92829
Msi1	0.865778	3.67767	5.11401	0.000186359	0.00683825	0.862115
Cdc20	2.72603	0.9339	5.11091	0.000187388	0.00684671	1.01818
Gm41708	2.15847	-0.00489816	5.11003	0.000187681	0.00684671	0.967538
Fads2	0.911838	4.49164	5.11134	0.000187246	0.00684671	0.818139
S100a4	2.69997	-1.56006	5.10855	0.000188177	0.00685153	0.665892
Slc14a1	1.91536	2.30461	5.10561	0.000189161	0.00685489	0.940927
Cep152	1.42195	4.31164	5.10677	0.000188772	0.00685489	0.816444
Gm6260	-1.32563	2.30671	-5.10501	0.000189362	0.00685489	0.982935
Cep55	3.44867	2.11116	5.09433	0.000192994	0.00697297	0.938446
Hjurp	0.875875	5.12354	5.09301	0.000193448	0.00697597	0.76159
1110015O18Rik	2.47452	1.85404	5.08893	0.000194855	0.00701328	0.947515
Gm13561	-1.38552	1.86538	-5.08723	0.000195447	0.00702117	0.971757
Dlgap5	3.45836	2.11749	5.08293	0.000196949	0.00705475	0.918448
Ccr5	1.47861	2.52758	5.08095	0.000197641	0.00705475	0.881474
Acss1	1.10871	5.06426	5.07942	0.000198183	0.00705475	0.739769
Pfkfb4	-1.34127	3.69962	-5.07921	0.000198256	0.00705475	0.836086
Gm57443	-2.55992	0.493003	-5.08131	0.000197517	0.00705475	0.933137
Top2a	3.024	4.61023	5.07581	0.000199461	0.00707092	0.751573
Vegfa	0.787978	5.4401	5.07602	0.000199386	0.00707092	0.721598
Spdl1	2.51809	1.64196	5.06535	0.000203211	0.00715516	0.920772
Rgl3	1.47803	1.30141	5.06495	0.000203358	0.00715516	0.936052
E2f1	1.18359	1.83031	5.06787	0.000202302	0.00715516	0.914014
C230057M02Rik	-1.33059	4.40423	-5.06595	0.000202995	0.00715516	0.762262
Mast1	-0.897094	4.16642	-5.06317	0.000204004	0.00716451	0.766469
Oas1g	1.91795	-0.0913666	5.05927	0.000205425	0.00716791	0.879826
Ddx60	1.36631	4.92581	5.05986	0.000205209	0.00716791	0.710269
Isoc1	1.17235	2.48263	5.05726	0.000206164	0.00716791	0.845467
Zbed3	0.839994	3.42377	5.05897	0.000205537	0.00716791	0.780768
Celf4	-1.14543	8.78614	-5.05677	0.000206345	0.00716791	0.752449
Kash5	-1.57551	1.05552	-5.05666	0.000206386	0.00716791	0.925111
Gata6	3.72885	1.61721	5.05243	0.000207948	0.00720886	0.902847
Gm20667	2.76042	-1.10218	5.04791	0.00020963	0.00724051	0.709191
Mybl2	1.22601	2.39935	5.04892	0.000209254	0.00724051	0.837499
Lima1	1.64752	6.00311	5.0462	0.000210271	0.00724934	0.666713
Zmat4	-1.18877	7.43807	-5.04341	0.000211322	0.00725899	0.682624
Gm47715	-1.42241	2.3114	-5.04442	0.000210941	0.00725899	0.879348
Hoxa5	3.00827	-0.680403	5.03808	0.000213343	0.00728577	0.772481
Ube2c	2.75131	1.16004	5.03159	0.000215831	0.00728577	0.884154
Fcer1g	1.40447	2.20528	5.03022	0.000216359	0.00728577	0.819432
Ehd1	1.12533	2.7956	5.03182	0.000215743	0.00728577	0.774744
Casp3	0.925263	2.80584	5.03048	0.000216259	0.00728577	0.774854
Ifngr1	0.920878	3.1008	5.03059	0.000216218	0.00728577	0.751265
Slc29a3	0.777466	2.45032	5.03396	0.00021492	0.00728577	0.808546
Mcf2l	-0.923042	5.96146	-5.03244	0.000215502	0.00728577	0.63985
Entrep2	-1.08823	7.95854	-5.03611	0.000214096	0.00728577	0.686407
Scube1	-1.58129	4.88685	-5.03299	0.00021529	0.00728577	0.68316
Slc47a1	-2.49793	1.13139	-5.03416	0.000214843	0.00728577	0.878537
Gm29521	2.72588	3.60718	5.02891	0.000216867	0.00728984	0.708693
Vmn2r87	-1.18262	3.72473	-5.02683	0.000217673	0.00730388	0.742005
Hspa1a	2.43385	0.375047	5.02543	0.00021822	0.0073092	0.861842
Foxd2os	2.31881	2.17477	5.02246	0.000219382	0.00731273	0.80688
Hepacam	1.19698	4.98127	5.02369	0.000218901	0.00731273	0.642941
Plxnb1	0.818735	3.09297	5.02218	0.000219491	0.00731273	0.73359
Adgre1	1.88176	1.67045	5.01763	0.000221286	0.00733942	0.83731
Zfp469	1.70271	1.03131	5.01718	0.000221461	0.00733942	0.86218
Siglech	1.40383	2.05175	5.01797	0.000221152	0.00733942	0.809399
Kif14	3.53472	3.01611	5.01076	0.00022402	0.007382	0.715415
Rrm1	1.74521	3.72031	5.0064	0.000225775	0.007382	0.664037
Dock8	1.64118	3.67493	5.00714	0.000225476	0.007382	0.667691
Gm29502	1.61476	2.69137	5.00786	0.000225189	0.007382	0.739591
Lat2	1.33153	1.86439	5.01005	0.000224307	0.007382	0.811829
AW047730	1.26136	1.74598	5.00613	0.000225884	0.007382	0.812882
Mcm9	0.900157	4.70534	5.00753	0.000225321	0.007382	0.623842
Utp25	0.539633	4.72672	5.00907	0.000224699	0.007382	0.626157
Cenpi	3.33217	2.66015	5.00085	0.000228033	0.00741363	0.726756
Bin2	1.56751	1.2748	5.0014	0.000227806	0.00741363	0.829497
Camsap3	-1.11376	2.13252	-5.00131	0.000227845	0.00741363	0.805902
Nectin4	1.42479	0.771791	4.9987	0.000228909	0.0074293	0.831426
Zfp804b	-1.38323	8.15543	-4.99489	0.000230481	0.00746741	0.620274
Prickle1	-1.23704	8.15581	-4.99309	0.000231223	0.00747859	0.616808
Cds1	-0.986463	5.05945	-4.99143	0.000231911	0.00748798	0.590937
Vangl2	1.17374	3.38835	4.98885	0.000232988	0.00749787	0.655045
Gprc5b	1.05857	4.04355	4.98783	0.000233412	0.00749787	0.616825
Hook2	-0.723536	4.15707	-4.98872	0.000233043	0.00749787	0.632356
Gm20471	2.36491	1.48473	4.98485	0.000234664	0.00750293	0.794527
Slco2b1	1.26913	2.32758	4.98562	0.000234342	0.00750293	0.731133
Ttc34	-2.45076	-1.16534	-4.98461	0.000234765	0.00750293	0.453797
Tmem209	0.898129	4.52715	4.98239	0.0002357	0.00750732	0.586075
Sema4d	-0.543268	5.56876	-4.98239	0.0002357	0.00750732	0.552011
Cdkn2a	2.72097	4.31125	4.97863	0.000237296	0.00754033	0.585928
Sall3	2.67001	4.64155	4.97793	0.000237593	0.00754033	0.574245
Ifi213	1.72842	1.75849	4.97618	0.000238339	0.00754033	0.759679
Chst8	-0.929416	3.82597	-4.97699	0.000237994	0.00754033	0.639774
Gm33782	3.15071	1.23346	4.97218	0.000240057	0.0075571	0.78329
Fgfrl1	1.97252	3.54532	4.97202	0.000240129	0.0075571	0.611121
Fmnl3	1.46442	3.5929	4.97252	0.000239911	0.0075571	0.611355
Nusap1	1.07124	3.9005	4.97028	0.000240876	0.0075571	0.59313
Tdrkh	0.890724	4.2269	4.97042	0.000240819	0.0075571	0.578329
Disc1	1.08191	4.78505	4.96819	0.000241785	0.00756039	0.549885
Kifc1	0.980324	2.75471	4.96878	0.000241527	0.00756039	0.669095
Cdk9	-0.694086	5.36924	-4.96713	0.000242243	0.00756216	0.531195
Prc1	1.4865	4.16186	4.962	0.000244487	0.00759753	0.563321
Stum	-0.953511	5.03393	-4.96264	0.000244205	0.00759753	0.540058
Pla2g4e	-1.32534	3.84228	-4.96177	0.000244587	0.00759753	0.618237
Chst5	1.78094	0.773628	4.95922	0.000245711	0.00760734	0.765838
Lgr5	1.66319	4.67798	4.95972	0.00024549	0.00760734	0.538854
Gm10874	3.45319	1.46686	4.95515	0.000247514	0.00762904	0.744027
A930003A15Rik	2.67691	-1.53885	4.95489	0.000247628	0.00762904	0.472334
Hcn4	-1.34221	0.231869	-4.9556	0.000247311	0.00762904	0.714505
Bcas1	1.93198	7.17007	4.95258	0.000248658	0.00764827	0.513903
Pif1	3.44118	1.05557	4.95091	0.000249406	0.00765876	0.750628
Havcr2	2.22012	1.9744	4.94369	0.000252665	0.00770563	0.68642
Mrc1	1.97795	0.663264	4.94436	0.00025236	0.00770563	0.740037
Mcm4	1.2938	2.32118	4.94539	0.000251891	0.00770563	0.663051
Tctn2	-0.920059	3.50946	-4.94661	0.000251342	0.00770563	0.61124
Slco2a1	-1.21252	1.86525	-4.943	0.000252979	0.00770563	0.722581
Pcna	1.33603	2.98784	4.94097	0.000253903	0.00771533	0.597126
1700047F07Rik	-2.01413	1.18633	-4.9405	0.000254117	0.00771533	0.734626
Gm10561	1.03484	1.07818	4.93851	0.000255031	0.0077306	0.728915
Pced1b	-0.922182	4.69014	-4.93727	0.000255599	0.00773535	0.509551
Clca3a1	2.27916	2.55137	4.93324	0.00025746	0.00777917	0.616383
Masp1	1.12871	3.5195	4.93203	0.000258018	0.00778356	0.545645
Rad51c	0.711411	2.64635	4.93026	0.000258844	0.00779597	0.611821
Wdr66	-0.933824	2.84259	-4.92933	0.000259277	0.00779652	0.632211
Vwf	2.31145	1.51759	4.92492	0.000261345	0.00782811	0.687143
2700038G22Rik	1.27981	1.75029	4.92443	0.000261573	0.00782811	0.670495
Tfr2	-1.31829	1.0142	-4.92443	0.000261575	0.00782811	0.708008
Sgo2a	3.16608	3.12072	4.92228	0.000262591	0.00783841	0.549221
Gm2629	1.57642	3.30814	4.92194	0.000262752	0.00783841	0.5377
Tfap2b	-1.92286	-1.37474	-4.91956	0.000263878	0.00785957	0.293012
Cenpa	2.45979	2.81772	4.91719	0.000265007	0.00787479	0.564988
Armt1	0.900819	3.26397	4.91616	0.000265502	0.00787479	0.535362
Etaa1	0.797275	3.36924	4.91586	0.000265644	0.00787479	0.529276
Shank2	-1.20381	7.44744	-4.9116	0.000267693	0.00792305	0.445508
Asnsd1	0.83224	2.07469	4.9099	0.000268512	0.00792937	0.621203
B4galnt1	-0.922901	3.26455	-4.90864	0.000269125	0.00792937	0.556746
Robo3	-1.21305	4.0585	-4.90854	0.000269171	0.00792937	0.50344
Tpx2	3.10851	3.66018	4.90058	0.000273065	0.00797115	0.475053
Nek2	2.53474	1.18713	4.89959	0.000273553	0.00797115	0.659685
Clic1	2.47108	3.35456	4.89971	0.000273494	0.00797115	0.492327
Bend7	1.00323	3.98732	4.90342	0.000271669	0.00797115	0.467453
Amer1	0.858016	2.96977	4.90343	0.000271662	0.00797115	0.536001
Sptbn4	-0.83653	6.92899	-4.9011	0.000272809	0.00797115	0.409897
Gm30382	-1.26177	6.09738	-4.90221	0.00027226	0.00797115	0.408842
Fbxo31	-1.02854	3.69661	-4.89831	0.000274185	0.00797721	0.508108
Tspan32os	1.58197	1.39896	4.89731	0.000274682	0.00797933	0.646365
Steap3	1.36656	2.02742	4.89165	0.0002775	0.0080364	0.59199
Slc25a35	-1.77597	0.0727514	-4.89169	0.000277482	0.0080364	0.600788
Nes	2.81411	1.42844	4.89067	0.00027799	0.00803821	0.63359
Cadps2	-1.05606	7.19615	-4.88961	0.000278524	0.00804131	0.397662
Sult4a1	-0.780117	4.34157	-4.88664	0.000280023	0.00807221	0.437298
Gnaz	-0.919224	4.16109	-4.88289	0.000281924	0.00811459	0.445873
Hspa12a	-1.15996	5.8499	-4.8799	0.000283453	0.00814614	0.368206
Depdc1a	3.31954	3.30109	4.87618	0.000285362	0.0081699	0.453791
Ulbp1	3.00484	2.92608	4.87491	0.000286016	0.0081699	0.479656
Adhfe1	0.903457	3.434	4.87537	0.000285781	0.0081699	0.45141
Srrm4	-1.38755	6.64255	-4.8765	0.0002852	0.0081699	0.365189
Rtp4	0.839147	2.82013	4.87343	0.000286784	0.00817943	0.491305
Olig2	2.65064	4.0973	4.8697	0.000288723	0.00820987	0.397642
Tbx3os1	-1.41763	0.423248	-4.87046	0.000288328	0.00820987	0.597354
Tpm4	1.0842	3.56555	4.86769	0.000289778	0.00822743	0.427136
Mlkl	2.3704	1.39765	4.86618	0.000290567	0.00823667	0.592773
Htr2a	-0.935159	4.9294	-4.86457	0.000291417	0.00823667	0.367824
Kcnk4	-1.25776	2.4875	-4.86534	0.000291007	0.00823667	0.555355
Gm13479	1.86886	-0.964278	4.86189	0.000292833	0.00823959	0.466335
Gm57029	1.35633	-0.576467	4.86279	0.000292355	0.00823959	0.522997
Ajap1	-1.1913	5.41263	-4.86255	0.000292483	0.00823959	0.3466
Spag6l	-1.17126	3.4941	-4.85854	0.000294609	0.00827719	0.457998
Gm42047	2.33717	4.15352	4.8552	0.000296399	0.00831506	0.36908
Nme5	-0.897551	2.83509	-4.85198	0.000298129	0.00835116	0.490675
Gm20554	2.86474	-1.81789	4.84883	0.000299835	0.00838647	0.243322
Spsb4	2.08056	2.75848	4.84727	0.00030068	0.00839334	0.445328
Tnks1bp1	-0.82019	3.8486	-4.84629	0.000301219	0.00839334	0.400025
Syt13	-1.13073	4.7791	-4.84592	0.000301418	0.00839334	0.343847
Zfp36l1	1.61101	4.04257	4.8426	0.000303237	0.00841907	0.351998
Gm4876	1.53167	7.41543	4.8433	0.000302853	0.00841907	0.319473
Sox2	1.52018	3.58637	4.84094	0.00030415	0.00843198	0.37557
Tyw5	0.574991	4.4949	4.84001	0.000304662	0.00843377	0.331299
Nod1	1.46073	2.07338	4.83174	0.000309263	0.00854485	0.481293
Pip5k1c	-1.09784	4.53901	-4.83117	0.000309583	0.00854485	0.327532
Casp4	2.88261	2.46245	4.82425	0.00031349	0.00856501	0.430781
Phlda1	1.78635	4.79654	4.82656	0.000312184	0.00856501	0.293879
Mindy1	1.10418	2.80661	4.82424	0.000313498	0.00856501	0.402838
Osbpl3	-0.906004	6.43877	-4.82586	0.00031258	0.00856501	0.265636
Gm43150	-2.26369	0.718065	-4.82578	0.000312626	0.00856501	0.534088
Trbc1	-2.4719	-0.952061	-4.82508	0.000313022	0.00856501	0.29926
Gm11750	-3.74966	0.0685169	-4.82544	0.000312816	0.00856501	0.456452
Dnm1	-0.660051	6.46463	-4.82077	0.000315477	0.00860659	0.253923
Col20a1	1.21559	3.74742	4.81909	0.000316443	0.00862043	0.328122
Rps6kl1	-0.746879	3.91894	-4.81656	0.000317894	0.00864746	0.339414
Tecta	2.39477	0.960428	4.81562	0.000318442	0.00864984	0.523444
Polr3k	1.07161	4.1271	4.81447	0.000319103	0.00865533	0.300745
Gm43727	1.7968	0.77829	4.81149	0.000320834	0.00868975	0.519037
Phf24	-1.13904	6.78161	-4.81019	0.000321593	0.00869779	0.244347
Tmem255b	2.2191	-0.105055	4.80886	0.000322368	0.00870625	0.47892
Rasl11a	1.87645	2.80233	4.80542	0.000324389	0.00873582	0.365517
Nsmce1	0.791587	2.78571	4.80486	0.000324723	0.00873582	0.373351
Ptprq	-1.26957	0.660206	-4.80463	0.000324855	0.00873582	0.503102
B430319H21Rik	4.18113	-0.759607	4.80327	0.000325663	0.00874505	0.404232
Hlx	3.27259	-0.393679	4.79578	0.000330125	0.00878002	0.437667
Prph	3.1468	-1.03938	4.7956	0.00033023	0.00878002	0.344447
Arpc1b	1.35193	3.91629	4.79628	0.00032982	0.00878002	0.275674
Adamts4	0.958913	1.7964	4.79957	0.000327859	0.00878002	0.451056
P4hb	0.769555	3.92809	4.79813	0.000328715	0.00878002	0.282737
Tmem150c	-0.948956	4.56094	-4.79786	0.000328874	0.00878002	0.26711
Plcd3	-1.80005	1.82108	-4.79712	0.000329317	0.00878002	0.4739
Gm44593	1.02072	5.74035	4.7939	0.000331253	0.0087948	0.205814
Tesc	-1.21626	3.90106	-4.78979	0.000333735	0.00884821	0.302573
Aurkb	2.5737	1.41383	4.78781	0.000334937	0.00886176	0.45684
Adam33	-1.38492	2.39723	-4.7874	0.000335188	0.00886176	0.419454
Cdrt4	2.1501	-0.672781	4.7851	0.000336595	0.00888649	0.390473
Gse1	-1.30309	6.66357	-4.78402	0.000337257	0.0088915	0.195409
Dhfr	1.64366	3.52616	4.78169	0.000338688	0.00891674	0.271888
Cenpj	1.03284	2.65974	4.77861	0.000340589	0.00895426	0.337885
Odf3l1	2.32469	-1.10156	4.77353	0.000343756	0.00897484	0.310919
Sh3bp4	1.93259	5.31077	4.77376	0.000343612	0.00897484	0.184579
Knstrn	1.92359	3.12192	4.77593	0.000342254	0.00897484	0.288315
Tirap	1.35568	1.12611	4.77415	0.000343364	0.00897484	0.44762
9330179D12Rik	-1.07348	3.08184	-4.77399	0.000343469	0.00897484	0.340918
Ifi209	1.58525	0.862293	4.77169	0.000344911	0.00899252	0.450826
Gm34342	2.92234	-1.51743	4.76654	0.000348156	0.00901471	0.210746
Rrm2	2.74748	0.616812	4.76754	0.000347524	0.00901471	0.445225
Wnt7a	1.49679	1.87408	4.76839	0.000346989	0.00901471	0.387226
Hddc2	0.727501	3.0529	4.76686	0.000347957	0.00901471	0.286028
Rab3d	-1.37399	0.669927	-4.76898	0.000346612	0.00901471	0.444145
Myo1f	1.93363	2.78992	4.76529	0.000348948	0.0090228	0.296313
Sobp	-0.946135	7.79474	-4.76391	0.000349829	0.00903316	0.187657
Lin9	1.79376	4.30664	4.76239	0.000350799	0.00904581	0.195024
Ifit2	1.19068	3.02398	4.76013	0.000352244	0.00905826	0.272174
Gm29170	0.841489	2.62949	4.76064	0.000351917	0.00905826	0.309278
Vax2	1.12337	1.81018	4.75895	0.000353007	0.00906549	0.376467
Gm19705	0.917915	1.52826	4.75436	0.000355972	0.00911675	0.391178
Mapk7	0.79121	3.21893	4.75439	0.000355951	0.00911675	0.244776
Crhr1	-1.80566	3.10478	-4.75354	0.000356501	0.0091179	0.313607
Kif20b	2.90088	3.57375	4.7513	0.000357958	0.009118	0.209946
0610040J01Rik	1.69682	5.06067	4.75167	0.000357721	0.009118	0.148975
Lin37	-1.29371	1.48705	-4.75167	0.000357721	0.009118	0.406678
Stxbp1	-0.657025	6.79489	-4.74724	0.000360622	0.0091529	0.124784
Neurl1b	-0.794983	3.2959	-4.74837	0.000359876	0.0091529	0.264098
Ap3b2	-0.847917	4.76402	-4.74699	0.000360787	0.0091529	0.159401
Cenpe	2.67591	3.68942	4.74546	0.000361793	0.00915456	0.192691
Nfya	0.735379	3.41765	4.74467	0.000362311	0.00915456	0.215499
Ablim1	-1.24259	7.70827	-4.74468	0.000362306	0.00915456	0.1507
Lamc3	-1.61196	-0.0197181	-4.74029	0.000365219	0.00921565	0.356852
Nedd1	1.58735	3.87786	4.73858	0.000366364	0.00923217	0.173007
Tram2	2.25846	3.4842	4.73342	0.000369827	0.0092766	0.184292
Tnfrsf1a	1.78086	1.61925	4.73493	0.000368812	0.0092766	0.350226
Unc93b1	1.19157	3.04552	4.73443	0.000369146	0.0092766	0.220759
Lrrc27	-1.49426	0.30479	-4.73302	0.000370098	0.0092766	0.37254
Gdnf	1.59502	1.55612	4.73162	0.000371045	0.00928798	0.349056
Pik3ap1	1.70092	3.03009	4.72956	0.00037244	0.0093105	0.212416
Shcbp1	3.06647	3.00386	4.72584	0.000374979	0.00934913	0.204712
Adamts7	1.46877	0.11978	4.72647	0.000374549	0.00934913	0.364154
Ggh	1.00627	3.32866	4.7226	0.000377203	0.00939215	0.180812
Il21r	2.11021	0.908359	4.72124	0.000378145	0.00939399	0.364072
Crmp1	-0.755173	5.35983	-4.72105	0.000378275	0.00939399	0.0843702
Naip5	1.7798	0.354183	4.71611	0.000381705	0.00944181	0.35552
Actn1	-0.805757	6.01692	-4.71664	0.000381332	0.00944181	0.0634579
Pcdha1	-1.6509	0.786036	-4.71653	0.000381412	0.00944181	0.358887
Hacl1	1.47281	2.88178	4.71126	0.000385103	0.00951336	0.191473
Syde1	2.03921	2.58274	4.7103	0.00038578	0.00951759	0.215758
Fgd5	-1.65309	0.667543	-4.7086	0.000386978	0.00953466	0.343956
Prkd3	1.74759	5.06096	4.70635	0.000388573	0.00954896	0.0658995
Net1	0.84703	2.91676	4.70673	0.000388302	0.00954896	0.188134
Septin10	1.16289	4.4411	4.70452	0.000389876	0.00956847	0.0849075
Nckipsd	-0.879334	2.52864	-4.70268	0.000391189	0.0095882	0.253019
Gm42463	1.11891	3.00249	4.69778	0.000394714	0.00964206	0.161993
Gm19410	-0.804325	4.18311	-4.69827	0.000394362	0.00964206	0.106522
Adap1	-0.972065	4.83989	-4.69749	0.000394923	0.00964206	0.0659743
Bmi1	0.682366	3.58491	4.6954	0.000396435	0.00966645	0.115587
6030407O03Rik	2.15965	1.87119	4.69458	0.000397029	0.00966839	0.262049
Rin2	1.68061	5.86178	4.69331	0.000397955	0.00967817	0.0258847
Tbc1d30	-0.834523	5.36262	-4.69262	0.000398459	0.00967817	0.0331038
Itpka	-1.18876	4.0336	-4.69091	0.00039971	0.00969606	0.108654
Grin2a	-1.30225	10.0025	-4.6891	0.000401031	0.00971559	0.131485
Gm30159	2.25547	-0.0261141	4.68337	0.000405263	0.00972788	0.285856
Arhgap30	2.02487	1.32706	4.6857	0.000403538	0.00972788	0.284255
Sox4	1.74035	4.06624	4.68173	0.000406486	0.00972788	0.0583421
Mylk	1.10816	2.82207	4.68143	0.000406707	0.00972788	0.14294
Snx33	1.06446	1.25293	4.68356	0.000405126	0.00972788	0.285171
Gm11266	0.696963	3.67656	4.68395	0.000404832	0.00972788	0.0885728
E130304I02Rik	-0.88232	1.96991	-4.68208	0.000406225	0.00972788	0.260524
Ptprn2	-0.8877	9.14853	-4.68182	0.000406414	0.00972788	0.0887364
Coro1a	-1.07121	2.32917	-4.68577	0.000403486	0.00972788	0.237584
Togaram2	-1.53738	1.43506	-4.68646	0.000402978	0.00972788	0.300924
Casp8ap2	0.704776	4.79644	4.68065	0.000407285	0.00972935	0.0262199
Fam83d	1.95341	1.42462	4.67922	0.000408355	0.00973021	0.266605
Ddo	-1.20179	2.78764	-4.67968	0.000408009	0.00973021	0.193644
Fhl3	2.28925	-0.319287	4.67494	0.000411568	0.00975736	0.253313
Gimap8	2.15797	0.669388	4.67529	0.000411307	0.00975736	0.289873
Gm49654	-1.26372	0.0904169	-4.6758	0.000410921	0.00975736	0.266181
Anxa11os	-2.61658	1.11443	-4.67683	0.000410147	0.00975736	0.29273
Nrarp	1.38769	0.24449	4.67365	0.000412547	0.00976827	0.282071
Cecr2	0.976985	3.73207	4.67082	0.000414686	0.00979793	0.0595856
Spock1	-1.22464	8.6469	-4.67062	0.00041484	0.00979793	0.0500686
Tlr7	1.67333	1.90762	4.66887	0.000416175	0.00981715	0.208872
Ttpa	1.0498	1.31029	4.66772	0.000417056	0.0098256	0.254087
Tpmt	1.01722	2.4511	4.66691	0.00041767	0.00982777	0.154312
Kbtbd8	0.69952	2.50279	4.66289	0.00042076	0.00988813	0.146216
Txnrd2	-0.747209	2.78433	-4.66023	0.000422819	0.00991177	0.149749
Slc22a8	-2.62969	-0.0784529	-4.66044	0.000422659	0.00991177	0.207662
Fendrr	2.76442	0.859101	4.65557	0.000426451	0.00997208	0.254151
Unc13b	-0.997849	6.48012	-4.65558	0.000426443	0.00997208	-0.0458402
Iqank1	-1.23445	1.5464	-4.6469	0.000433289	0.0101194	0.222919
Ikbip	0.84336	3.45979	4.64431	0.000435354	0.010155	0.0312673
Slc43a1	1.65763	0.0626121	4.64252	0.00043679	0.0101759	0.22408
Kif11	2.83369	4.13413	4.64139	0.000437692	0.0101843	-0.0201871
Gm12606	3.38619	-0.942	4.63356	0.000444036	0.0101905	0.118985
Car8	3.12452	4.0735	4.63835	0.000440151	0.0101905	-0.0227257
Brip1	2.76249	4.00545	4.63699	0.000441248	0.0101905	-0.0223749
Spry4	2.32152	4.1786	4.63305	0.000444453	0.0101905	-0.0373929
Gm39204	2.25704	-1.45938	4.63496	0.000442895	0.0101905	0.033932
Nek3	1.28746	3.16552	4.64	0.000438811	0.0101905	0.0427737
Dnah7b	0.967956	4.40377	4.63941	0.000439291	0.0101905	-0.0327325
Rilpl1	-0.708572	4.62034	-4.63614	0.000441935	0.0101905	-0.0372609
Eno2	-0.801869	4.78253	-4.63426	0.000443466	0.0101905	-0.0496803
Etl4	-1.29122	9.8389	-4.63734	0.000440961	0.0101905	0.0318481
Podn	-1.29206	1.20559	-4.63406	0.000443632	0.0101905	0.215461
Ppp2r2c	-1.44156	6.62189	-4.6339	0.000443764	0.0101905	-0.0793745
F11r	1.48423	2.26712	4.62654	0.000449803	0.0103006	0.0995472
Rbfox3	-1.64614	8.28667	-4.62419	0.000451749	0.0103326	-0.0475736
Csf1r	1.28283	2.5325	4.62312	0.000452641	0.0103404	0.0647643
Mlf1	1.70556	0.289517	4.62057	0.000454767	0.0103764	0.195196
Pdgfra	2.23573	6.51225	4.61703	0.000457737	0.0104315	-0.105924
Zfp619	0.681805	2.27146	4.61493	0.000459506	0.0104353	0.0832557
Arhgap26	-0.889616	8.2559	-4.61496	0.000459486	0.0104353	-0.0676177
Ryr2	-1.15349	9.38547	-4.61487	0.000459565	0.0104353	-0.0250048
Gm10635	-1.23304	3.16708	-4.61319	0.00046098	0.0104548	0.055012
Tcf7l2	0.969975	5.69376	4.61016	0.000463561	0.0104967	-0.131745
2810403D21Rik	0.853849	4.47563	4.60971	0.000463942	0.0104967	-0.0899641
Abr	-1.03188	7.26974	-4.6072	0.000466089	0.0105326	-0.117824
Kcnh8	1.57447	4.98268	4.60637	0.00046681	0.0105362	-0.116325
Limd1	1.38334	4.70969	4.60365	0.000469145	0.0105458	-0.111993
Fam81a	-0.888673	5.10454	-4.60489	0.000468077	0.0105458	-0.116829
Gm16070	-1.31662	2.72475	-4.60371	0.000469093	0.0105458	0.0654997
Trabd2b	-1.60883	4.30007	-4.60327	0.000469473	0.0105458	-0.0463058
Ect2	3.19152	3.79381	4.6001	0.000472221	0.0105746	-0.0792963
Ptpn14	1.60273	4.31159	4.60001	0.000472305	0.0105746	-0.102419
Garnl3	-1.00902	7.2651	-4.5992	0.000473004	0.0105746	-0.132659
Rgs6	-1.33513	8.71166	-4.59929	0.000472934	0.0105746	-0.0781265
Myo5c	-1.27835	2.77481	-4.59757	0.000474428	0.0105939	0.0499821
Pclaf	1.41677	3.37965	4.59463	0.000477007	0.0106388	-0.0578331
Ly86	1.902	3.69793	4.59319	0.00047827	0.0106418	-0.0844052
B9d1os	1.84667	-0.41781	4.59344	0.000478049	0.0106418	0.114676
Gm15966	2.04279	-0.84351	4.59227	0.000479086	0.0106474	0.069536
Melk	2.64313	2.94869	4.58741	0.000483397	0.0106801	-0.0417869
Vax2os	2.36497	-0.43341	4.58761	0.000483214	0.0106801	0.0996476
Gm56714	1.74568	-0.859828	4.58788	0.000482976	0.0106801	0.0638909
Nectin2	1.11313	2.04409	4.58904	0.00048194	0.0106801	0.0536068
Rasgrf1	-0.784593	7.41671	-4.58951	0.000481531	0.0106801	-0.146653
Ulk4	-0.89552	6.09948	-4.58654	0.000484167	0.0106846	-0.175458
Ube2o	-0.857853	5.14286	-4.58518	0.000485384	0.0106864	-0.156988
Myocd	-1.23753	1.13112	-4.58581	0.000484824	0.0106864	0.136218
Gm49808	1.98432	-1.00541	4.58354	0.000486853	0.0106977	0.0343601
Dagla	-0.988832	5.58379	-4.58334	0.000487036	0.0106977	-0.173468
Nipsnap3b	0.97414	2.05401	4.58134	0.000488835	0.0106998	0.0392045
Vmn2r86	-1.16503	2.24633	-4.58176	0.000488453	0.0106998	0.0659778
Gm13446	-2.16061	-1.38293	-4.58158	0.000488614	0.0106998	-0.129788
Zbtb6	0.811709	2.77446	4.58023	0.000489833	0.0107092	-0.0286546
Plekha6	-1.01033	6.63694	-4.57842	0.000491476	0.0107185	-0.186313
C230013L11Rik	-1.10975	1.63036	-4.57855	0.000491355	0.0107185	0.105312
Bace2	-1.21662	0.64509	-4.57788	0.000491965	0.0107185	0.124939
Gata6os	2.59073	-0.759525	4.57372	0.000495751	0.010776	0.0487607
Coro7	-0.690795	4.76203	-4.57402	0.000495475	0.010776	-0.160366
Ugdh	1.36733	5.7007	4.5707	0.000498518	0.0108101	-0.201416
Spg20	0.665611	3.54625	4.57096	0.000498284	0.0108101	-0.107129
Speg	-0.638373	5.44528	-4.56951	0.000499618	0.0108101	-0.198883
Etnk2	-1.216	2.46917	-4.56963	0.000499508	0.0108101	0.025929
Jag1	2.08149	3.40552	4.56826	0.000500767	0.0108101	-0.111213
Pitpnm3	-1.19968	5.71084	-4.56859	0.000500469	0.0108101	-0.200115
Gpt2	0.573276	5.14118	4.56749	0.000501478	0.0108131	-0.196579
Kcnt1	-1.31906	5.19724	-4.5651	0.000503702	0.0108422	-0.190578
Pitpnm1	-1.47827	3.19706	-4.5648	0.00050398	0.0108422	-0.0469579
Col9a1	2.6199	3.64205	4.56415	0.000504581	0.0108427	-0.136387
Cdhr3	-1.20309	0.324092	-4.56111	0.000507424	0.0108914	0.0910566
Itgae	1.71804	0.750891	4.55913	0.000509278	0.0109187	0.0906526
Gtse1	2.22986	0.243808	4.55405	0.000514077	0.0109966	0.0832678
Tk1	1.33255	1.28929	4.55466	0.000513499	0.0109966	0.0577351
Gm36480	2.775	0.00372531	4.5503	0.000517651	0.0110523	0.0671688
Rad51	0.724154	3.68773	4.54948	0.000518442	0.0110523	-0.157778
Mei1	-1.1975	3.12342	-4.55005	0.000517889	0.0110523	-0.0625013
Pon2	1.36626	2.61525	4.54825	0.000519619	0.0110637	-0.0747399
Zfp68	0.522332	4.42125	4.54762	0.00052022	0.0110637	-0.200428
Sgsm1	-1.00615	6.13159	-4.54708	0.000520739	0.0110637	-0.247578
Klra17	1.65262	-0.960995	4.54241	0.000525257	0.0110906	-0.0193594
Ascl1	1.38406	0.936147	4.54272	0.000524955	0.0110906	0.0562416
A830008E24Rik	1.27411	1.10502	4.54104	0.000526585	0.0110906	0.0450865
Lrig3	1.02502	2.61083	4.53909	0.000528487	0.0110906	-0.0957748
Plpp3	0.797109	5.89442	4.54381	0.000523895	0.0110906	-0.25887
Cyb5d2	0.631717	3.36004	4.54492	0.000522826	0.0110906	-0.142393
Hnrnpa1	0.59632	5.2451	4.54086	0.00052676	0.0110906	-0.249698
A830019P07Rik	-0.885994	3.18385	-4.54211	0.000525548	0.0110906	-0.0971894
Boc	-0.912122	4.22434	-4.54348	0.000524219	0.0110906	-0.177338
Nbeal2	-1.59451	0.954866	-4.53995	0.000527648	0.0110906	0.0595613
Slc38a11	-1.86255	0.394074	-4.53935	0.000528235	0.0110906	0.0531577
Spns2	-0.845652	4.40357	-4.53723	0.000530313	0.0111165	-0.203588
Adm	2.99928	1.09558	4.53397	0.000533513	0.0111463	0.0339339
Rgs3	0.984049	3.1671	4.53462	0.00053288	0.0111463	-0.149559
Ggct	0.730306	2.88692	4.53455	0.000532944	0.0111463	-0.124823
Cenpf	2.66564	4.25537	4.53227	0.000535197	0.0111691	-0.226416
Apobec3	1.57815	2.83752	4.53138	0.00053608	0.0111752	-0.131362
Ppnr	1.59632	-0.0550368	4.52934	0.000538105	0.0111926	0.0330255
Tmem151b	-0.970507	2.25476	-4.52951	0.000537939	0.0111926	-0.0350561
H1f3	2.61696	-0.143503	4.52832	0.000539118	0.0112013	0.0269023
Eif4e3	-0.873305	4.34491	-4.52688	0.000540558	0.0112021	-0.218265
Hecw1	-1.07551	8.15413	-4.5265	0.000540945	0.0112021	-0.234338
4930449E18Rik	-3.23006	0.526631	-4.52672	0.000540722	0.0112021	0.0313757
F630040K05Rik	1.19147	0.769076	4.52571	0.000541735	0.0112062	0.0328457
Fam110a	1.23281	-0.390084	4.52433	0.000543116	0.0112224	0.00638842
Adamts1	2.23066	3.13433	4.52087	0.000546607	0.0112822	-0.179657
Aida	0.702419	4.61331	4.51959	0.000547898	0.0112877	-0.262568
Gm11767	-1.55279	2.2223	-4.51942	0.000548076	0.0112877	-0.0450867
Msra	-1.04697	7.89017	-4.51709	0.000550447	0.0113242	-0.262301
Asf1b	1.7614	1.58865	4.51573	0.000551831	0.0113279	-0.0347457
Irgm1	1.73925	3.56595	4.51607	0.000551479	0.0113279	-0.219558
Itpripl2	2.21382	0.675775	4.5125	0.00055514	0.0113463	0.0124294
Cdc42se1	0.836177	3.13114	4.51286	0.000554774	0.0113463	-0.184641
Miat	-0.744497	6.68915	-4.51346	0.000554158	0.0113463	-0.307809
Stxbp2	-0.80049	2.85749	-4.51399	0.000553613	0.0113463	-0.120814
Gm44763	1.44241	-0.0773263	4.51172	0.000555948	0.0113505	0.00304762
Plpp4	1.71795	5.32097	4.51113	0.000556556	0.0113506	-0.301492
Ripk1	0.796726	3.89812	4.50877	0.000558989	0.0113879	-0.244747
Ntng2	-1.25065	4.54291	-4.50756	0.00056024	0.011401	-0.258016
Foxo4	1.24847	0.651172	4.5054	0.000562493	0.0114297	0.000858346
Nacc2	0.804468	4.04882	4.50504	0.000562865	0.0114297	-0.261488
Gm13562	-1.49754	1.19379	-4.50328	0.000564699	0.0114546	-0.0110601
Lrr1	3.20319	0.120785	4.50252	0.000565503	0.0114586	-0.00596948
Nlrp3	1.97732	0.0538911	4.50102	0.000567072	0.011478	-0.00982511
Gm21188	2.75351	-1.40009	4.49922	0.000568964	0.011504	-0.153677
Mettl21a	0.670136	2.96748	4.49853	0.0005697	0.0115065	-0.193391
Sdk2	-0.976255	6.56661	-4.49616	0.000572203	0.0115323	-0.340781
Brcc3dc	-1.58425	3.17446	-4.49669	0.000571646	0.0115323	-0.159393
Gm57105	2.81702	-1.62697	4.49323	0.000575316	0.0115456	-0.21394
Chek2	1.82169	2.25777	4.49346	0.000575078	0.0115456	-0.140724
Arpp21	-0.991729	9.66591	-4.49436	0.000574113	0.0115456	-0.236383
Gm40331	-1.40038	2.10227	-4.49417	0.000574321	0.0115456	-0.0729487
Il1rapl2	-1.05205	8.13103	-4.49235	0.000576257	0.0115521	-0.298482
Depdc1b	3.34278	3.51131	4.49152	0.000577151	0.0115578	-0.261921
Pbk	3.3257	0.83091	4.48497	0.000584202	0.0116031	-0.0386436
Arhgap11a	3.06553	2.87708	4.48631	0.00058275	0.0116031	-0.220941
Gm41335	2.25468	3.80802	4.48383	0.000585435	0.0116031	-0.29441
Neurl3	2.05563	-0.135882	4.48545	0.000583683	0.0116031	-0.0428345
Tbx18	1.92294	3.14657	4.4837	0.000585577	0.0116031	-0.247062
Pou3f3	0.954001	5.44336	4.48561	0.000583509	0.0116031	-0.357216
Utp14b	0.913703	4.625	4.48857	0.000580309	0.0116031	-0.321124
Relb	0.781976	2.82181	4.4855	0.000583627	0.0116031	-0.208277
Kcnb2	-1.02411	9.12541	-4.48378	0.000585488	0.0116031	-0.275635
Fam53b	-1.60313	1.77168	-4.48434	0.000584885	0.0116031	-0.0717669
Elavl3	-0.713447	6.99762	-4.48288	0.000586471	0.0116053	-0.358396
Nherf2	-1.31067	1.17226	-4.48246	0.000586924	0.0116053	-0.0464826
Slc7a7	1.65534	1.93863	4.48113	0.000588376	0.0116218	-0.130449
Litaf	1.08203	4.22185	4.48036	0.000589217	0.0116262	-0.317582
4930579G24Rik	1.85355	-0.857574	4.47698	0.000592925	0.011628	-0.10894
Gm35154	1.84491	0.709477	4.4769	0.000593014	0.011628	-0.049546
Sft2d2	0.901428	1.77555	4.47845	0.000591314	0.011628	-0.115479
Rif1	0.699826	6.19426	4.47922	0.000590463	0.011628	-0.380799
A330076H08Rik	-0.587788	7.55717	-4.47777	0.000592053	0.011628	-0.34967
Dgkz	-0.958522	6.00289	-4.47854	0.000591212	0.011628	-0.374335
Rassf2	1.05597	4.45346	4.47386	0.00059637	0.0116695	-0.340856
Sez6l	-0.917067	7.04382	-4.47397	0.000596245	0.0116695	-0.371868
Lockd	3.19189	4.08088	4.47194	0.000598504	0.011687	-0.330099
Myt1	1.57659	6.48202	4.47206	0.000598366	0.011687	-0.383868
A630001G21Rik	1.49375	1.33486	4.46977	0.000600918	0.0117219	-0.094993
Sh3bp5	-0.69643	5.4311	-4.46898	0.000601797	0.0117269	-0.384661
Tnfrsf12a	1.5371	1.21892	4.46781	0.000603108	0.0117403	-0.0903936
4930414F18Rik	-1.62789	1.01272	-4.46509	0.000606156	0.0117875	-0.0699782
Cd244a	2.28173	0.504475	4.46353	0.000607924	0.0117953	-0.068517
Lrrn1	0.690176	5.43637	4.46252	0.000609066	0.0117953	-0.401279
Ccdc136	-1.05908	4.4535	-4.46285	0.000608689	0.0117953	-0.340752
Vsnl1	-1.08816	7.16478	-4.46274	0.000608808	0.0117953	-0.388015
Ralgps1	-0.835524	7.38962	-4.46065	0.00061118	0.0118241	-0.386496
Adgrl2	-0.839719	7.18589	-4.4569	0.00061545	0.0118826	-0.400035
Kcnq2	-0.949522	6.52583	-4.45689	0.000615465	0.0118826	-0.414425
Cul4b	0.597159	4.45564	4.45559	0.000616953	0.0118869	-0.373055
Gm12536	-1.6688	1.285	-4.45588	0.000616626	0.0118869	-0.0934592
Cntn5	-0.743334	10.0283	-4.45329	0.0006196	0.0118924	-0.299585
Osbp2	-0.925704	6.49559	-4.45381	0.000618995	0.0118924	-0.420262
Ralyl	-1.03153	10.1838	-4.45467	0.000618007	0.0118924	-0.291608
Cacnb3	-1.20166	3.29121	-4.45314	0.000619766	0.0118924	-0.26403
Il10ra	1.3804	1.72292	4.45021	0.00062316	0.0119211	-0.164361
Cyp11a1	-1.42865	1.2001	-4.45116	0.000622057	0.0119211	-0.102014
Ubxn11	-1.66156	3.58366	-4.45058	0.000622724	0.0119211	-0.286365
Bcl2a1b	1.97118	-0.0476847	4.44679	0.000627131	0.0119376	-0.103032
Cd86	1.96233	2.46639	4.44691	0.000626993	0.0119376	-0.249063
Lct	1.71325	0.122666	4.44799	0.000625735	0.0119376	-0.096515
Bcan	1.29573	5.34131	4.44673	0.000627194	0.0119376	-0.424298
Foxd1	-2.33768	-0.298702	-4.44831	0.000625358	0.0119376	-0.15076
Nat2	1.50809	-0.630787	4.44381	0.000630612	0.0119423	-0.140647
Zfp113	0.654165	3.12432	4.44426	0.000630084	0.0119423	-0.30918
Stox1	-0.832467	2.97335	-4.44497	0.000629255	0.0119423	-0.255027
Pou6f2	-1.09061	5.39875	-4.44479	0.000629462	0.0119423	-0.422247
Gm14320	-2.16255	0.725092	-4.44533	0.000628828	0.0119423	-0.098801
Pogk	0.666762	4.65757	4.44219	0.000632519	0.0119424	-0.408502
Teddm2	-1.17638	3.31105	-4.44247	0.000632193	0.0119424	-0.278745
Pdzd7	-1.2148	1.6619	-4.44242	0.000632241	0.0119424	-0.142508
Fcgr2b	2.28592	0.88971	4.44038	0.000634644	0.0119622	-0.119434
Pmf1	1.19817	1.47738	4.43957	0.000635606	0.0119622	-0.159074
Kcnj9	-1.12699	3.9906	-4.43861	0.000636747	0.0119622	-0.352635
Cpne4	-1.22241	7.3522	-4.43874	0.00063659	0.0119622	-0.426356
Gm29069	-1.35214	1.69746	-4.43915	0.000636107	0.0119622	-0.14348
Gata2	1.98358	-1.38718	4.43796	0.000637511	0.0119646	-0.242264
Rab11fip4	-0.990124	5.76712	-4.43691	0.000638756	0.0119687	-0.449555
Vill	-1.27454	0.0257175	-4.43671	0.000639001	0.0119687	-0.126462
Chrdl1	1.26082	2.92746	4.43509	0.000640922	0.0119838	-0.310704
Iqsec2	-0.766387	6.87199	-4.43469	0.000641397	0.0119838	-0.450877
Fgf10	-1.52993	2.66295	-4.43443	0.000641715	0.0119838	-0.231943
Crybg3	0.836029	4.1915	4.43284	0.000643611	0.0120068	-0.402663
Brca2	0.73449	3.80002	4.43233	0.000644224	0.0120068	-0.380363
Mthfd2l	0.800785	5.12156	4.43158	0.000645126	0.0120117	-0.448061
Cdc25c	3.58429	1.13751	4.42945	0.000647686	0.0120119	-0.151639
Gm49980	1.07331	1.5014	4.42958	0.000647532	0.0120119	-0.179825
Fras1	-0.687437	7.06757	-4.4299	0.000647145	0.0120119	-0.45486
Cacna1b	-1.09994	7.56228	-4.42951	0.00064762	0.0120119	-0.437218
Tcf19	1.78136	0.107929	4.4282	0.000649197	0.0120182	-0.130232
Rfc4	1.17397	2.08988	4.42811	0.000649305	0.0120182	-0.238454
Stil	2.74554	3.66573	4.42587	0.000652016	0.0120211	-0.393249
Ncapg	2.42465	3.51262	4.42593	0.000651945	0.0120211	-0.382855
Cnot11	0.534217	3.2429	4.427	0.000650645	0.0120211	-0.348187
Iqsec1	-1.15676	7.90726	-4.42596	0.000651916	0.0120211	-0.430257
Nfatc1	2.0316	2.62881	4.42265	0.000655945	0.0120623	-0.313081
Dok1	1.84318	-1.22491	4.42346	0.000654957	0.0120623	-0.238264
Rbm38	1.19493	0.353513	4.42226	0.000656418	0.0120623	-0.13778
Unc13a	-1.09611	6.06114	-4.42194	0.000656811	0.0120623	-0.478381
C1qc	1.23355	2.26826	4.41806	0.000661571	0.0121146	-0.281131
Cchcr1	0.959031	2.39872	4.41804	0.000661593	0.0121146	-0.28888
Unc5d	-1.14509	9.12486	-4.41843	0.000661113	0.0121146	-0.396438
Lrfn5	-0.991992	9.72843	-4.41742	0.000662366	0.012117	-0.376127
Gas1	1.67448	1.84577	4.41595	0.000664171	0.0121362	-0.239235
Plpp7	-1.01291	2.15536	-4.41552	0.000664705	0.0121362	-0.232511
Prdm9	1.05054	1.85037	4.41287	0.000668	0.0121375	-0.242177
Heatr5a	0.591067	4.69937	4.41414	0.000666414	0.0121375	-0.46238
Cfap69	-0.716215	5.1823	-4.41362	0.000667069	0.0121375	-0.477611
Cped1	-1.16947	4.03648	-4.4132	0.000667586	0.0121375	-0.388367
Adcy2	-1.18301	8.30642	-4.41426	0.000666266	0.0121375	-0.43618
Knl1	2.90891	4.23865	4.41221	0.000668818	0.0121406	-0.448268
Tespa1	-1.44018	1.30842	-4.41144	0.000669787	0.0121465	-0.175586
Dbf4	2.26128	3.45788	4.40939	0.000672349	0.0121578	-0.408533
B3gat2	0.933799	5.74557	4.40945	0.000672266	0.0121578	-0.50607
Gm33508	-1.46665	-0.251549	-4.41024	0.000671285	0.0121578	-0.193213
Zc3hav1	1.369	3.72061	4.40756	0.000674643	0.0121747	-0.426111
Gria1	-0.895235	9.46769	-4.40797	0.000674125	0.0121747	-0.403108
Synpo	-1.15428	4.51392	-4.4071	0.000675223	0.0121747	-0.446907
Ppp1r18os	1.48767	1.31585	4.40552	0.000677212	0.0121952	-0.206989
Lacc1	0.859918	2.60919	4.40517	0.000677655	0.0121952	-0.333209
Slfn8	1.70424	2.57534	4.403	0.0006804	0.0122096	-0.343367
Pmaip1	1.41272	-0.462403	4.40305	0.000680341	0.0122096	-0.194907
Tlcd3b	-1.21654	3.22403	-4.40359	0.000679646	0.0122096	-0.350367
Gm33989	0.644955	5.52757	4.39953	0.00068482	0.0122772	-0.521418
Fbxo48	1.75385	-0.135867	4.39778	0.000687057	0.0123056	-0.187309
B4galnt3	-1.4537	1.73436	-4.39664	0.000688511	0.0123199	-0.223742
Rcc2	0.726983	4.58092	4.39583	0.00068956	0.012327	-0.491097
4933432I09Rik	-1.94637	-0.48328	-4.39309	0.000693089	0.0123783	-0.245064
Rigi	0.999204	4.28551	4.38957	0.000697661	0.0124481	-0.490262
Morc2b	-1.01087	4.17057	-4.38814	0.000699525	0.0124696	-0.460258
Prkag2	-1.06149	7.42486	-4.38749	0.000700369	0.0124728	-0.520755
Eri1	0.913932	3.85758	4.38596	0.000702369	0.0124897	-0.470574
Smyd2	0.628095	4.26631	4.38575	0.000702645	0.0124897	-0.493697
Gm3739	0.955805	1.82367	4.38209	0.000707464	0.0125635	-0.295416
Tent5a	1.45216	2.77979	4.38131	0.000708495	0.0125644	-0.399121
Tmem63c	-1.15356	5.16459	-4.38104	0.000708851	0.0125644	-0.531458
Cdc26	0.497113	4.77262	4.37945	0.000710956	0.0125662	-0.530467
St6galnac5	-0.785536	7.15554	-4.3798	0.000710489	0.0125662	-0.545189
Rps6ka2	-0.962771	5.88231	-4.3796	0.000710755	0.0125662	-0.558545
Syde2	1.22553	2.56909	4.37713	0.00071405	0.0125912	-0.385139
Vezf1	0.874787	4.71868	4.37726	0.000713878	0.0125912	-0.53254
Dkk3	-0.994585	5.55161	-4.37688	0.000714373	0.0125912	-0.555606
Zfp651	-0.918555	2.90328	-4.37612	0.000715397	0.0125974	-0.377982
Ifi207	1.91972	1.57249	4.37487	0.000717067	0.0126032	-0.284844
Obi1	0.672754	4.00334	4.37501	0.000716878	0.0126032	-0.498857
Dock2	1.07056	5.26353	4.37259	0.000720122	0.0126333	-0.562304
Ppie	0.633167	2.46977	4.37306	0.000719493	0.0126333	-0.377234
Gabra5	-0.913255	4.85882	-4.36957	0.000724204	0.0126931	-0.539866
Cobll1	1.70327	6.00369	4.36258	0.000733712	0.0127529	-0.588329
Ntn4	1.24187	4.86341	4.36372	0.000732162	0.0127529	-0.563966
Nans	1.08043	0.515379	4.36366	0.00073224	0.0127529	-0.239769
Epha6	-0.816547	9.4357	-4.36449	0.000731102	0.0127529	-0.484956
Bean1	-0.841763	3.08609	-4.36336	0.000732645	0.0127529	-0.40594
Stard10	-0.911704	2.56528	-4.36269	0.000733572	0.0127529	-0.365006
Lingo2	-1.02487	10.7571	-4.36537	0.000729903	0.0127529	-0.437512
Agbl4	-1.21637	9.33989	-4.36368	0.000732209	0.0127529	-0.489812
Gm30371	-1.56588	1.08211	-4.36575	0.000729384	0.0127529	-0.241804
Efna1	1.5875	1.55738	4.36171	0.000734906	0.0127549	-0.306314
Ifnar2	0.734245	4.37715	4.36151	0.000735184	0.0127549	-0.544597
Pmp22	1.94854	4.02989	4.35848	0.000739357	0.0128155	-0.537739
Haus7	1.03626	1.87408	4.35691	0.000741536	0.0128297	-0.344565
Sorl1	-0.88278	7.02727	-4.35704	0.000741351	0.0128297	-0.591196
Tacc1	-0.737537	7.0176	-4.35573	0.000743168	0.0128461	-0.594826
Tac2	-1.48463	0.0615043	-4.35516	0.000743966	0.0128481	-0.260911
Tbc1d8b	1.32896	3.49477	4.35344	0.000746364	0.0128777	-0.509693
Kif9	-1.28763	2.70016	-4.35295	0.000747051	0.0128777	-0.390143
Gpr37l1	1.38059	4.22155	4.35005	0.000751101	0.0129091	-0.562465
Mafb	1.06234	2.25702	4.34948	0.000751908	0.0129091	-0.399848
Prps2	0.996917	3.04007	4.35021	0.000750884	0.0129091	-0.475481
Trp53bp2	0.669441	4.53887	4.3492	0.000752302	0.0129091	-0.575845
Pot1b	0.637114	4.9718	4.34995	0.000751243	0.0129091	-0.594713
Nrm	1.51477	0.598471	4.34799	0.000754012	0.0129267	-0.268811
Wdr62	2.26994	1.46485	4.34252	0.000761767	0.0129493	-0.333146
Rhoc	1.60829	2.21219	4.34155	0.00076314	0.0129493	-0.414122
Clec5a	1.585	-0.658196	4.34472	0.000758638	0.0129493	-0.302275
C4b	1.55884	4.51375	4.34424	0.000759314	0.0129493	-0.5861
Plekhg2	1.34212	1.80014	4.34167	0.000762971	0.0129493	-0.365963
Cfap20	0.828072	5.57441	4.34344	0.000760455	0.0129493	-0.626817
Adgrg1	0.632436	2.76382	4.34644	0.000756201	0.0129493	-0.458116
Bbs1	-0.63668	3.52164	-4.34124	0.000763583	0.0129493	-0.500855
Mlip	-1.02032	6.5792	-4.34214	0.000762303	0.0129493	-0.626984
Grin2b	-1.03029	10.0666	-4.34329	0.000760662	0.0129493	-0.501396
9530036O11Rik	-1.12198	3.75753	-4.34272	0.000761483	0.0129493	-0.509922
Tnfrsf8	-1.80325	-0.501053	-4.34434	0.000759178	0.0129493	-0.32677
Cks2	2.25386	2.24511	4.33895	0.000766861	0.0129709	-0.422502
Kdelr2	1.09782	3.93668	4.33807	0.000768124	0.0129709	-0.566753
Tm7sf3	0.785216	4.97287	4.33845	0.000767583	0.0129709	-0.616215
Zfpm1	-1.23127	2.89258	-4.33795	0.000768303	0.0129709	-0.422495
4930434J06Rik	-1.76517	0.107332	-4.33902	0.000766763	0.0129709	-0.288805
Card6	1.16287	0.220034	4.33636	0.000770597	0.012998	-0.283616
Lsm6	0.852739	3.34984	4.33565	0.000771613	0.0130034	-0.528425
Sidt1	-1.13336	6.16235	-4.3346	0.000773142	0.0130175	-0.641226
AI987944	0.716588	2.4225	4.33189	0.000777061	0.0130718	-0.450551
Scn8a	-0.667567	8.09502	-4.33126	0.000777992	0.0130758	-0.600789
Slfn3	2.52402	-0.0117367	4.33034	0.000779324	0.0130865	-0.296233
Ly9	1.91592	-1.1486	4.32627	0.000785285	0.0130986	-0.377698
Stab1	1.70428	1.13759	4.32649	0.000784971	0.0130986	-0.334254
Mtfr2	1.69744	2.54948	4.32605	0.000785612	0.0130986	-0.476546
Add2	-0.746946	6.83716	-4.32612	0.000785507	0.0130986	-0.654839
Klhl26	-0.888799	3.64076	-4.32786	0.000782959	0.0130986	-0.533028
Rims4	-0.984855	4.47196	-4.32898	0.000781313	0.0130986	-0.59249
Kalrn	-1.10501	10.1227	-4.32749	0.000783491	0.0130986	-0.528689
Aanat	-1.84614	-0.373956	-4.32652	0.000784917	0.0130986	-0.349166
Abi3	1.68385	0.788013	4.32362	0.000789191	0.0131467	-0.31822
Aox1	1.37581	3.73725	4.3208	0.000793373	0.0132047	-0.587778
Cnn3	1.14363	4.34575	4.31979	0.000794878	0.013218	-0.62284
Arl2bp	0.574609	4.67518	4.31861	0.000796633	0.0132238	-0.639829
Gm29478	-2.09065	1.52084	-4.31897	0.000796092	0.0132238	-0.339954
Nlrp1c-ps	2.08414	0.640882	4.31733	0.000798546	0.0132439	-0.323273
Gm9750	0.900055	2.97813	4.31639	0.000799956	0.0132556	-0.535319
Klkb1	-1.65037	-0.353176	-4.31556	0.000801194	0.0132645	-0.355175
Pfkp	-0.747322	6.89825	-4.3145	0.000802794	0.013275	-0.675411
Cracdl	-0.972036	6.97783	-4.3142	0.000803239	0.013275	-0.671626
8430419K02Rik	2.34709	0.351695	4.31369	0.000804011	0.0132761	-0.322873
Disp2	-1.02772	4.66491	-4.31295	0.000805135	0.013283	-0.634624
Ptpn3	-0.695436	5.78914	-4.31157	0.000807211	0.013294	-0.687477
Arhgef17	-0.846858	4.50679	-4.31157	0.000807219	0.013294	-0.630651
Epsti1	1.81088	2.97997	4.31011	0.000809428	0.0133188	-0.553216
Ncf1	1.46165	1.11459	4.30902	0.000811077	0.0133342	-0.36331
Galnt18	-1.04425	7.48121	-4.30796	0.000812696	0.0133492	-0.667072
Ung	1.16982	0.588854	4.30744	0.000813488	0.0133506	-0.338721
Rrs1	0.901277	2.34503	4.30486	0.000817433	0.0134036	-0.493211
Dctd	0.859753	3.61455	4.30401	0.00081873	0.0134132	-0.607721
Kif23	1.90719	3.45812	4.30207	0.000821723	0.0134389	-0.60595
Spi1	1.73199	1.27843	4.30226	0.000821425	0.0134389	-0.388524
Lrrc24	-0.780692	2.29612	-4.30064	0.000823934	0.0134633	-0.454156
Bcl6b	1.96733	0.173803	4.29884	0.000826709	0.0134969	-0.347353
Map3k21	-1.2128	0.265046	-4.29778	0.000828361	0.0135122	-0.351089
Fgf9	-0.849044	3.30738	-4.29516	0.000832442	0.013567	-0.55478
Plcg2	1.58394	2.3893	4.29352	0.000835005	0.0135852	-0.520315
Hsd17b11	0.773318	3.51592	4.29356	0.000834946	0.0135852	-0.621064
Cybrd1	1.19864	-0.030626	4.29176	0.000837774	0.0136185	-0.361337
Tent5c	2.27354	1.01864	4.29011	0.000840362	0.0136444	-0.390404
Col4a2	-0.900737	5.65486	-4.28982	0.000840817	0.0136444	-0.723829
Gm3364	-2.15787	0.0573015	-4.28839	0.000843078	0.0136693	-0.375075
Chst7	1.47731	1.90476	4.28584	0.000847129	0.0137114	-0.479683
Wdr75	0.475128	5.01413	4.28619	0.000846563	0.0137114	-0.716039
Frmd7	2.95331	2.31098	4.28381	0.000850362	0.0137296	-0.532719
I730030J21Rik	1.85932	-0.389098	4.28376	0.000850439	0.0137296	-0.385726
Gm56811	-1.01296	1.03611	-4.28425	0.000849662	0.0137296	-0.388018
Gm45589	4.00476	-0.980125	4.28235	0.000852701	0.0137425	-0.430655
Tmem176b	1.86835	4.06476	4.28242	0.000852575	0.0137425	-0.682162
Csf2rb	2.34384	-0.121213	4.27994	0.000856561	0.0137811	-0.382949
Cdkl1	-0.847974	4.03763	-4.28012	0.000856278	0.0137811	-0.650563
H2az2	0.951629	4.28777	4.27885	0.000858324	0.0137977	-0.695601
Kif4	3.26213	3.82365	4.27656	0.000862015	0.0138409	-0.680973
Mgat4c	-0.919366	9.36557	-4.27604	0.000862857	0.0138409	-0.65211
Atp8a2	-0.935351	7.64628	-4.27582	0.00086322	0.0138409	-0.722134
Ednrb	1.63409	4.32712	4.27376	0.000866555	0.0138826	-0.710179
Recql4	1.06329	0.234109	4.2723	0.000868942	0.013909	-0.392612
Tns3	1.69481	5.8685	4.27013	0.000872482	0.0139284	-0.761452
Jam2	1.49351	4.88619	4.27102	0.000871031	0.0139284	-0.737984
Meis1	1.16357	5.88232	4.27042	0.000872015	0.0139284	-0.766695
Trpm2	-0.901948	3.47185	-4.26975	0.000873112	0.0139284	-0.619787
Anapc11	0.552922	3.09063	4.26877	0.000874725	0.0139423	-0.631719
Nalf2	-1.26892	1.08769	-4.267	0.000877636	0.0139768	-0.418096
Gm49678	-1.22969	6.76218	-4.26301	0.000884247	0.0140702	-0.770012
Alpl	1.41674	0.853543	4.26256	0.000884996	0.0140702	-0.428735
Gm56506	-1.93845	0.313928	-4.26171	0.000886404	0.0140807	-0.411068
Lhfpl2	1.06672	4.36267	4.26079	0.000887938	0.0140813	-0.733788
Rbmx	0.577797	5.27628	4.2611	0.000887423	0.0140813	-0.773486
Cacna1e	-0.797027	9.04393	-4.26001	0.000889243	0.0140902	-0.694707
Incenp	1.24229	3.6199	4.25813	0.000892392	0.0141264	-0.695339
Zfp90	0.605923	3.54123	4.2573	0.000893781	0.0141264	-0.688326
Prr16	-0.871646	7.71984	-4.25766	0.000893181	0.0141264	-0.753348
Gm2237	1.23212	1.43996	4.25601	0.000895954	0.0141489	-0.485637
Tnfrsf11b	1.77876	1.98927	4.2553	0.000897153	0.0141532	-0.546555
Pik3cg	1.572	0.86913	4.25406	0.000899236	0.0141532	-0.444263
Ncl	0.780657	5.61262	4.25419	0.000899025	0.0141532	-0.795627
Ptpru	-1.12289	4.06469	-4.25429	0.000898862	0.0141532	-0.702941
Irag1	-1.19944	1.04043	-4.25237	0.000902111	0.0141866	-0.437529
Peg3	-0.788485	7.09488	-4.25165	0.000903327	0.0141938	-0.787078
Cip2a	2.49637	3.40757	4.24945	0.000907069	0.0142069	-0.703016
Insyn2b	1.4744	4.72211	4.24911	0.000907659	0.0142069	-0.772763
Tbxas1	1.16682	3.21363	4.24895	0.000907929	0.0142069	-0.680961
Rbmx2	1.16136	1.2272	4.24913	0.000907622	0.0142069	-0.478329
Fcsk	-1.33475	2.25385	-4.24998	0.000906175	0.0142069	-0.535652
Haus8	0.878233	2.36391	4.24747	0.000910456	0.0142346	-0.599883
Gm41545	1.79117	-1.19171	4.24672	0.000911739	0.0142351	-0.508028
Pdpn	1.06694	1.14683	4.24657	0.000912005	0.0142351	-0.475866
N4bp2os	1.07977	0.677401	4.24584	0.000913245	0.0142427	-0.448666
Tsn	0.665514	5.00452	4.24488	0.000914901	0.0142567	-0.793251
Gm34684	2.7468	-1.4385	4.24118	0.000921286	0.0142617	-0.549796
Lmx1b	2.34441	1.8659	4.24232	0.000919328	0.0142617	-0.555918
Ctss	1.36481	3.74362	4.24192	0.000920018	0.0142617	-0.735454
Triobp	1.16567	2.00077	4.24172	0.000920353	0.0142617	-0.570567
Emg1	0.575414	3.49011	4.24238	0.000919207	0.0142617	-0.712577
Bcl11a	-0.880567	7.67532	-4.24212	0.000919666	0.0142617	-0.784221
A330074K22Rik	-1.43517	1.57719	-4.24277	0.000918548	0.0142617	-0.48661
Ajm1	-1.76747	2.26269	-4.24145	0.000920823	0.0142617	-0.546358
4930558J18Rik	2.32324	-1.24051	4.24003	0.000923287	0.0142693	-0.523255
Akr1e1	0.5991	3.62542	4.24005	0.000923259	0.0142693	-0.726833
Ifi44	1.13811	2.41346	4.23798	0.00092685	0.0143126	-0.628031
Mybl1	2.37315	5.11358	4.23632	0.000929757	0.0143257	-0.806019
Ms4a6c	1.74213	1.33411	4.23619	0.000929983	0.0143257	-0.511446
Sspn	0.944033	1.78498	4.23695	0.000928662	0.0143257	-0.556452
Pla2g4a	1.33352	3.33487	4.23542	0.00093134	0.0143349	-0.717103
Sowahc	1.75304	1.47037	4.23199	0.000937376	0.014416	-0.531884
Cdh12	-1.23935	8.72739	-4.23089	0.000939303	0.0144338	-0.761471
Gm42951	1.63057	-0.429559	4.228	0.000944438	0.0144953	-0.479119
Mastl	1.60093	3.84855	4.22518	0.000949466	0.0144953	-0.774769
Phactr4	1.02919	4.31598	4.22597	0.000948047	0.0144953	-0.796656
Amotl1	0.977825	4.43343	4.2255	0.000948895	0.0144953	-0.803202
Fam131a	-0.830047	4.6711	-4.22608	0.000947849	0.0144953	-0.802266
Entpd3	-1.16614	1.83402	-4.22647	0.000947157	0.0144953	-0.545569
Septin5	-1.26575	1.5347	-4.22681	0.000946553	0.0144953	-0.519418
Hs3st4	-1.35832	8.63194	-4.22742	0.000945476	0.0144953	-0.771638
Actr3b	-0.701457	6.26871	-4.22461	0.000950487	0.0144992	-0.85459
4930447K03Rik	2.90204	0.619479	4.21773	0.000962891	0.0145102	-0.49583
Aspm	2.86997	3.80498	4.22113	0.000956739	0.0145102	-0.783592
9630013D21Rik	2.5378	1.51978	4.21863	0.000961246	0.0145102	-0.5616
AU015336	1.79912	-0.257276	4.22311	0.000953173	0.0145102	-0.481287
Pld4	1.37562	0.642527	4.22293	0.000953492	0.0145102	-0.487721
Gpr161	0.796814	2.55142	4.22017	0.000958467	0.0145102	-0.665895
1700066M21Rik	0.735241	2.94897	4.21736	0.000963546	0.0145102	-0.713198
Rars	0.6794	5.0791	4.22245	0.000954366	0.0145102	-0.838619
Rab40b	-0.666459	5.0414	-4.21794	0.000962505	0.0145102	-0.839603
Map7d1	-0.695882	4.34607	-4.22141	0.000956222	0.0145102	-0.791432
Arhgap44	-0.829028	6.86984	-4.21999	0.000958798	0.0145102	-0.8532
Capn5	-0.878867	2.10826	-4.22269	0.000953933	0.0145102	-0.578695
2210408F21Rik	-1.0184	7.41879	-4.21921	0.000960204	0.0145102	-0.836535
Car4	-1.31536	2.16352	-4.2198	0.000959128	0.0145102	-0.579911
Foxo6	-1.38495	1.40038	-4.21851	0.00096147	0.0145102	-0.518121
Gm17753	-1.39145	0.895438	-4.22004	0.000958708	0.0145102	-0.4926
Cdr2l	0.664842	3.26038	4.21596	0.000966092	0.0145253	-0.744603
Tmem132d	-0.939264	8.41005	-4.21628	0.000965515	0.0145253	-0.802388
Gm29112	1.66865	-0.568763	4.21488	0.000968061	0.0145433	-0.507066
Kank1	1.41747	4.65055	4.2121	0.000973159	0.0146083	-0.83937
5430416N02Rik	0.777456	2.84222	4.21158	0.000974098	0.0146107	-0.715207
Xkr5	1.84883	-0.543473	4.20973	0.000977505	0.0146404	-0.514428
Gm10287	-1.2549	1.00831	-4.20924	0.000978413	0.0146404	-0.512067
Tsks	-1.52159	-0.162974	-4.20959	0.000977757	0.0146404	-0.50988
Syngr2	1.47398	0.914191	4.20565	0.000985053	0.0146889	-0.532812
Cnksr3	1.3565	4.02951	4.20516	0.000985958	0.0146889	-0.821609
Gm57446	1.34594	1.89823	4.20665	0.000983194	0.0146889	-0.621202
Zdhhc15	1.23688	4.90564	4.20439	0.000987394	0.0146889	-0.864657
Qpct	1.12625	3.4918	4.20536	0.000985598	0.0146889	-0.785258
Hat1	1.03914	4.86402	4.2037	0.000988677	0.0146889	-0.864467
Ppp2r3c	0.547228	3.84417	4.20405	0.000988035	0.0146889	-0.806228
Fhip1a	-0.913668	2.40884	-4.20372	0.000988642	0.0146889	-0.62843
Skint11	-2.44877	-0.243562	-4.20519	0.000985903	0.0146889	-0.535735
Stk17b	2.05445	2.98119	4.20305	0.000989903	0.0146955	-0.750476
Il34	-0.569741	4.02797	-4.20263	0.00099068	0.0146955	-0.804042
Xkr7	-1.43847	1.90502	-4.20194	0.000991975	0.0147031	-0.579678
Marcksl1	2.15965	1.84358	4.2012	0.000993356	0.014712	-0.628764
Gm36693	-3.1223	0.0328216	-4.20062	0.000994432	0.0147163	-0.525216
Gm26793	2.00645	-1.55471	4.19732	0.00100066	0.0147863	-0.634388
Necab1	-0.771355	6.4163	-4.19728	0.00100073	0.0147863	-0.904216
Cnpy1	5.98483	-0.947936	4.19582	0.00100348	0.0147987	-0.577496
Fermt3	1.47627	1.58749	4.19442	0.00100613	0.0147987	-0.611162
Gm43821	1.30565	-0.830904	4.19537	0.00100433	0.0147987	-0.554523
Ptp4a3	-0.905796	3.16032	-4.19434	0.00100629	0.0147987	-0.736883
Cnih3	-0.948634	5.17725	-4.19516	0.00100473	0.0147987	-0.883411
Gm43458	-1.85563	-0.540229	-4.19514	0.00100478	0.0147987	-0.562907
Meg3	-0.909947	11.8285	-4.19294	0.00100895	0.0148263	-0.72318
Gm37107	-0.857492	2.31574	-4.19213	0.0010105	0.0148374	-0.648364
C1qtnf9	1.65869	-0.043697	4.19083	0.00101298	0.0148623	-0.531529
Gm48427	1.88696	-0.721162	4.18803	0.00101835	0.0149205	-0.559187
H3f3a	0.785524	5.26092	4.18774	0.00101891	0.0149205	-0.910695
Rab3c	-0.754594	7.17935	-4.18752	0.00101933	0.0149205	-0.905641
Gm43062	1.33284	-0.162441	4.18529	0.00102362	0.0149445	-0.542526
Pcsk6	1.12818	4.16808	4.18563	0.00102296	0.0149445	-0.866217
Pir	-0.788388	2.59105	-4.18567	0.00102289	0.0149445	-0.695996
Dab2ip	-1.06947	5.5121	-4.18502	0.00102414	0.0149445	-0.915237
Col24a1	-1.21573	2.63723	-4.18376	0.00102658	0.0149686	-0.693151
Nectin1	-0.76502	4.12595	-4.18263	0.00102877	0.0149889	-0.846802
Zfp831	-1.02383	4.8813	-4.18196	0.00103008	0.0149963	-0.892097
Zfp184	0.918139	1.75891	4.18145	0.00103107	0.0149991	-0.651629
Gm27239	1.71023	-0.0397206	4.17826	0.00103729	0.0150431	-0.552762
Slc7a4	-0.803381	2.71823	-4.17879	0.00103627	0.0150431	-0.726555
Kifc2	-1.16608	4.37349	-4.17853	0.00103676	0.0150431	-0.867334
Gm30881	-1.93247	0.999197	-4.17833	0.00103716	0.0150431	-0.565069
Usp30	-1.28037	4.16026	-4.17765	0.00103849	0.015049	-0.851928
Prkcg	-0.670146	5.99722	-4.17604	0.00104166	0.0150716	-0.94569
Ttc23	-0.903757	2.94925	-4.17635	0.00104104	0.0150716	-0.749334
Lgals9	1.1379	2.64719	4.17059	0.00105243	0.0150999	-0.777242
Oip5	0.966701	0.978405	4.17094	0.00105174	0.0150999	-0.597953
Piezo1	0.876685	2.18214	4.17224	0.00104915	0.0150999	-0.717254
Primpol	0.714755	2.99593	4.17406	0.00104555	0.0150999	-0.800978
Spire2	-0.979679	3.3715	-4.17226	0.00104911	0.0150999	-0.789436
Neurl1a	-0.993367	5.41124	-4.17065	0.0010523	0.0150999	-0.939649
Dnajb5	-1.13059	3.68043	-4.17122	0.00105118	0.0150999	-0.825423
Camk1g	-1.20151	3.11328	-4.17227	0.00104909	0.0150999	-0.765996
Gm28836	-1.63674	1.52148	-4.17219	0.00104925	0.0150999	-0.610811
Gm47095	-1.78065	-0.0153175	-4.17142	0.00105077	0.0150999	-0.568658
Fem1al	-2.03981	-1.41564	-4.17359	0.00104649	0.0150999	-0.734136
Slc24a4	-1.02714	6.25274	-4.16998	0.00105364	0.0151057	-0.954292
Diras2	-0.944394	4.17372	-4.16927	0.00105506	0.0151144	-0.870489
Anln	1.26616	4.54901	4.16646	0.00106066	0.0151832	-0.920701
D030056L22Rik	0.728511	2.34355	4.16356	0.00106649	0.015255	-0.749239
4930471E19Rik	1.88369	-0.995834	4.16214	0.00106936	0.0152844	-0.620579
Gpr26	-0.963388	4.34612	-4.16172	0.00107022	0.0152852	-0.897316
Arap1	1.16828	3.5233	4.16086	0.00107196	0.0152983	-0.872747
Cks1b	2.1102	0.265856	4.15902	0.00107569	0.0153284	-0.587104
Fmnl1	-0.944032	3.70103	-4.15903	0.00107567	0.0153284	-0.850486
Greb1	1.79146	2.1382	4.15809	0.00107757	0.0153319	-0.740068
Ston1	1.28488	1.99624	4.15831	0.00107713	0.0153319	-0.721849
Plxnb3	1.5306	2.88327	4.15723	0.00107932	0.0153453	-0.830633
Adcy8	-0.641592	6.26637	-4.15678	0.00108024	0.0153468	-0.982889
Plin2	1.62335	1.04542	4.15629	0.00108125	0.0153496	-0.62983
Carmil2	-1.23996	0.571248	-4.15541	0.00108305	0.0153634	-0.594367
Gm46133	-3.02889	-1.8771	-4.15375	0.00108645	0.0154001	-0.857314
Hmgb2	2.3906	3.344	4.15046	0.00109323	0.0154845	-0.883369
Creb3l1	1.99781	0.874793	4.14805	0.00109823	0.0155139	-0.632194
Rasgef1b	-0.862137	8.14177	-4.14787	0.0010986	0.0155139	-0.942489
Hivep3	-0.89758	8.20949	-4.14867	0.00109694	0.0155139	-0.938087
Frmpd4	-1.07738	9.83264	-4.14852	0.00109724	0.0155139	-0.872597
A830018L16Rik	-1.09341	7.93334	-4.14714	0.00110013	0.0155238	-0.951806
Ddx59	1.07749	2.60931	4.14328	0.00110817	0.0156139	-0.816008
Tspan15	0.622266	2.79176	4.1435	0.00110772	0.0156139	-0.834691
Atp2b3	-1.03643	4.88912	-4.14174	0.00111142	0.015648	-0.969619
Dync1i1	-0.962807	7.98589	-4.13971	0.00111569	0.0156964	-0.964271
Ak1	-1.12568	1.82336	-4.13807	0.00111916	0.0157334	-0.703682
Rusc1	-1.17333	3.45294	-4.13756	0.00112023	0.0157367	-0.868186
Actl6b	-0.903558	4.03922	-4.13625	0.00112301	0.0157639	-0.921302
Kctd12b	2.11446	0.393314	4.13549	0.00112464	0.0157751	-0.630824
Ddr1	0.801094	5.39991	4.13474	0.00112623	0.01578	-1.01531
Crybb3	-1.37247	0.0324566	-4.13454	0.00112666	0.01578	-0.631856
Gm5464	-1.44478	0.0256005	-4.13374	0.00112836	0.0157921	-0.629656
Ranbp3l	-1.24581	3.25183	-4.13331	0.00112929	0.0157933	-0.855504
Ccl4	1.43067	0.10588	4.13283	0.00113031	0.0157958	-0.63
Gm43920	1.33207	1.87525	4.13185	0.00113241	0.0158135	-0.755199
Tlr13	1.85149	-0.540079	4.12973	0.00113696	0.015835	-0.646008
Mavs	1.39498	1.05396	4.12761	0.00114153	0.015835	-0.681268
Il10rb	1.38871	2.31652	4.13006	0.00113624	0.015835	-0.810915
Foxn2	0.817122	5.49775	4.12801	0.00114066	0.015835	-1.03081
Chst1	-0.768307	5.00533	-4.12872	0.00113913	0.015835	-1.00464
Pcsk2	-0.851022	9.20573	-4.12826	0.00114013	0.015835	-0.934966
Ssh3	-0.994581	2.31328	-4.12929	0.00113791	0.015835	-0.767083
Gm36560	-1.36894	0.889919	-4.12904	0.00113844	0.015835	-0.651147
Gm14444	-3.24196	-0.150639	-4.1277	0.00114134	0.015835	-0.672252
Gpc3	-1.05472	2.92162	-4.12381	0.00114977	0.0159376	-0.831996
Apobec1	1.70454	2.93597	4.12236	0.00115294	0.0159671	-0.894748
Gins3	0.873067	1.53578	4.12205	0.0011536	0.0159671	-0.73601
Man1c1	-0.93372	5.80405	-4.12161	0.00115456	0.0159687	-1.04397
9430014N10Rik	-1.73396	0.423587	-4.11863	0.0011611	0.0160474	-0.655096
Slc37a1	-1.12213	3.05284	-4.11824	0.00116197	0.0160476	-0.862965
Calcrl	2.17709	5.53342	4.11735	0.00116393	0.0160538	-1.03977
Hkdc1	-1.17331	2.17171	-4.11726	0.00116412	0.0160538	-0.756396
Lbh	1.83691	4.89652	4.11541	0.00116822	0.0160591	-1.0305
Gm15494	-0.980972	2.30498	-4.11659	0.00116559	0.0160591	-0.794541
Kcnk12	-1.13572	3.35426	-4.11515	0.00116877	0.0160591	-0.883369
Gm14401	-1.79109	2.01516	-4.11615	0.00116658	0.0160591	-0.746088
Gm11773	-2.08572	-0.458452	-4.11539	0.00116825	0.0160591	-0.686037
AI182371	1.34581	0.0130244	4.11358	0.00117227	0.0160934	-0.662442
Lix1l	1.14703	4.87617	4.11326	0.00117298	0.0160934	-1.03556
Cyp4f16	0.926931	2.26904	4.11164	0.00117657	0.0161309	-0.836902
Polg2	0.753794	2.0877	4.1105	0.00117913	0.0161368	-0.818129
Eri2	0.646739	3.9557	4.10991	0.00118043	0.0161368	-0.993069
Vwa5b1	-2.48578	0.0934411	-4.11014	0.00117993	0.0161368	-0.673138
Ppp2r2cos	-3.30238	1.20922	-4.11059	0.00117893	0.0161368	-0.684565
Fancd2	1.59967	3.45885	4.10541	0.00119054	0.0162506	-0.971491
Gm38563	1.30153	0.566268	4.10506	0.00119135	0.0162506	-0.690229
4930503L19Rik	0.737661	4.73678	4.10558	0.00119017	0.0162506	-1.04374
Stard9	0.78098	5.73579	4.10211	0.00119801	0.016328	-1.08553
Cacna1g	-1.35836	5.07879	-4.10125	0.00119998	0.016328	-1.0482
Mpzl2	-1.47261	-0.890743	-4.10113	0.00120024	0.016328	-0.758331
Rsph1	-1.68227	0.17296	-4.10102	0.00120049	0.016328	-0.68594
1700063D05Rik	1.89951	1.86697	4.10048	0.00120172	0.016333	-0.815799
Dusp10	1.25921	3.91833	4.09872	0.00120575	0.016371	-1.0148
Slc8a2	-0.645024	5.58926	-4.09849	0.00120626	0.016371	-1.0856
Kcnh3	-1.53164	3.5886	-4.09755	0.00120841	0.0163885	-0.946107
Brd8	0.48233	6.05482	4.09664	0.00121051	0.0164051	-1.10098
Dclre1b	0.915797	1.38701	4.09575	0.00121255	0.0164209	-0.76735
Dtl	2.47616	4.4397	4.09502	0.00121422	0.0164317	-1.05161
Timm8a1	1.14264	1.12624	4.09399	0.00121659	0.016452	-0.748177
Gm10277	-2.00484	-0.0989721	-4.09026	0.00122524	0.016557	-0.708096
Syne2	1.43115	5.71864	4.08846	0.00122942	0.016566	-1.10536
BC035044	1.36692	0.821423	4.08915	0.00122781	0.016566	-0.732354
Apool	0.852022	3.52336	4.08876	0.00122872	0.016566	-1.00251
Dapk1	-0.976858	7.51403	-4.08944	0.00122714	0.016566	-1.07829
2810408I11Rik	1.46779	0.0127865	4.0879	0.00123072	0.0165716	-0.706218
Hmgn5	2.13171	1.2006	4.08696	0.00123292	0.0165775	-0.767595
Pkd1	-0.657614	6.5516	-4.08714	0.00123252	0.0165775	-1.11215
Sephs1	0.618278	3.91103	4.08626	0.00123456	0.0165877	-1.03276
Mmp24	-0.710117	4.32922	-4.08502	0.00123746	0.0165914	-1.04459
Smim36	-0.918807	1.13369	-4.08567	0.00123595	0.0165914	-0.745977
Gm12930	-1.8337	1.41021	-4.08502	0.00123748	0.0165914	-0.75565
Numbl	-0.590721	4.53522	-4.08348	0.0012411	0.0165927	-1.06338
Pcnx2	-1.01992	6.44598	-4.08438	0.00123898	0.0165927	-1.11504
Gm14406	-1.39757	0.267066	-4.08354	0.00124095	0.0165927	-0.713588
4930415C11Rik	-1.53826	5.00161	-4.08413	0.00123955	0.0165927	-1.07775
Hs3st3b1	2.32195	1.8232	4.08152	0.00124573	0.0165983	-0.845729
Nfkbie	1.577	-0.256965	4.08106	0.00124679	0.0165983	-0.719165
Icam1	1.37514	-0.00671892	4.08104	0.00124685	0.0165983	-0.717833
Phex	0.876108	4.01285	4.08069	0.00124769	0.0165983	-1.05185
Ebag9	0.535595	3.74861	4.08173	0.00124523	0.0165983	-1.03001
Zkscan1	0.489493	5.00977	4.081	0.00124695	0.0165983	-1.10278
Sntb2	-0.835298	6.56767	-4.08213	0.00124427	0.0165983	-1.11987
Itpr2	1.69243	6.89971	4.07883	0.00125208	0.0166449	-1.11462
Mc4r	1.24376	-0.295934	4.07755	0.00125514	0.0166738	-0.725723
Pcmtd2	0.66076	6.86057	4.07661	0.00125737	0.0166903	-1.12847
Gm48530	-1.37043	4.64378	-4.07628	0.00125815	0.0166903	-1.07016
Zfp618	-0.876445	4.21242	-4.07584	0.00125922	0.0166926	-1.05311
Gm26568	3.27512	0.280583	4.07426	0.001263	0.0167231	-0.730917
Ldb3	-1.53192	2.84431	-4.07413	0.0012633	0.0167231	-0.913631
Gm3550	2.41346	-1.02347	4.07356	0.00126468	0.0167297	-0.765758
Scara5	-1.26891	-0.698654	-4.07278	0.00126655	0.016742	-0.770807
Aox3	-2.11157	0.538488	-4.07243	0.00126739	0.016742	-0.732467
Fabp7	2.17354	3.87078	4.07125	0.00127024	0.0167485	-1.06899
Fbxo7	0.942553	5.29031	4.07112	0.00127055	0.0167485	-1.13168
Agmo	0.649108	4.60442	4.07119	0.00127039	0.0167485	-1.10213
Kat2b	0.666971	5.77549	4.07051	0.00127203	0.0167562	-1.14671
Gm6961	-1.3135	-0.544941	-4.06826	0.00127747	0.0168161	-0.765453
Tuba1c	2.31999	-0.201328	4.06586	0.00128331	0.0168372	-0.744162
Elf1	1.05959	4.84478	4.06589	0.00128324	0.0168372	-1.12387
Ints4	0.738894	4.75704	4.06549	0.00128421	0.0168372	-1.12055
Gm11613	-0.846349	3.72438	-4.06504	0.0012853	0.0168372	-1.02948
Cyp46a1	-0.942122	3.91826	-4.06568	0.00128373	0.0168372	-1.04749
Kcnh7	-1.13253	10.2507	-4.06658	0.00128154	0.0168372	-1.01071
Gm40518	-1.42446	0.435921	-4.06503	0.00128533	0.0168372	-0.747312
Trhde	-1.16163	7.19933	-4.06336	0.0012894	0.0168788	-1.13706
Kcnj6	-1.35549	7.44757	-4.06282	0.00129073	0.0168844	-1.12872
Pamr1	-0.931114	3.69859	-4.06225	0.00129212	0.0168909	-1.02405
Syt7	-1.0727	6.23513	-4.06093	0.00129537	0.0169184	-1.15863
4833445I07Rik	-2.27338	-0.365948	-4.06067	0.00129602	0.0169184	-0.768623
Dnajc6	-1.11458	7.63185	-4.05986	0.00129801	0.0169325	-1.12902
Gprasp2	-1.25994	3.95314	-4.05936	0.00129925	0.016937	-1.05553
Gltp	0.771598	2.29821	4.05784	0.001303	0.0169546	-0.94177
Slc1a5	0.754781	1.49452	4.05787	0.00130292	0.0169546	-0.848341
Hdac1	0.540693	4.47317	4.05772	0.0013033	0.0169546	-1.11988
Fes	1.44258	-0.338528	4.05675	0.00130569	0.016974	-0.761334
Begain	-1.04819	3.2008	-4.05425	0.00131191	0.0170431	-1.00092
C1ql1	1.84219	2.61933	4.05382	0.00131297	0.0170451	-0.992194
Themis2	1.5576	-0.270107	4.05185	0.0013179	0.0170737	-0.768529
Gdf11	0.949886	2.25352	4.05228	0.00131683	0.0170737	-0.952333
Syt1	-1.00042	11.2317	-4.05202	0.00131748	0.0170737	-1.00426
Pcdh1	-0.514697	5.08001	-4.04991	0.00132277	0.0171251	-1.16013
Ccna2	1.90055	2.0164	4.04941	0.00132404	0.0171267	-0.92707
Tnfaip8	1.79518	4.08417	4.04914	0.00132471	0.0171267	-1.12074
Camta2	-0.604996	4.46313	-4.04834	0.00132672	0.0171408	-1.12687
Mtmr12	-0.609427	5.84205	-4.04747	0.00132891	0.0171544	-1.18793
Tmem38a	-0.745152	4.74467	-4.04663	0.00133105	0.0171544	-1.14606
Gm36988	-1.11343	2.11661	-4.04648	0.00133142	0.0171544	-0.897145
6430584L05Rik	-1.36692	0.404515	-4.04682	0.00133056	0.0171544	-0.778907
Mpeg1	1.18827	1.89349	4.04568	0.00133345	0.0171588	-0.916216
Shc2	-0.814317	4.03292	-4.04563	0.00133358	0.0171588	-1.09753
F2r	1.83591	1.3546	4.04076	0.00134597	0.0171978	-0.866195
Gm40645	1.75781	1.11655	4.04215	0.00134242	0.0171978	-0.839995
Sardh	1.26067	0.7794	4.04269	0.00134104	0.0171978	-0.812267
Adamts10	0.575044	4.47755	4.04057	0.00134646	0.0171978	-1.15281
Tenm1	-0.787977	8.44078	-4.04097	0.00134544	0.0171978	-1.13141
Ipcef1	-1.00534	5.37868	-4.04049	0.00134666	0.0171978	-1.18287
Klhl29	-1.0877	8.53586	-4.04166	0.00134369	0.0171978	-1.12553
Dpy19l2	-1.18621	0.113475	-4.04207	0.00134264	0.0171978	-0.784054
Twist2	-1.35755	1.09371	-4.04186	0.00134316	0.0171978	-0.805345
Gm48159	-1.50905	1.81754	-4.04296	0.00134035	0.0171978	-0.854241
Tnfrsf25	-2.05696	1.23063	-4.04077	0.00134595	0.0171978	-0.82278
Ccnjl	1.13413	3.75156	4.03967	0.00134877	0.0172015	-1.11731
Gm43126	-2.98642	-1.63992	-4.03966	0.00134878	0.0172015	-0.982798
Atxn7l2	-1.08749	2.24401	-4.03903	0.0013504	0.0172105	-0.929309
Ripor1	-0.726471	4.15367	-4.03809	0.00135284	0.0172182	-1.12217
Itga3	-1.35097	1.99792	-4.0381	0.00135279	0.0172182	-0.899963
Topbp1	1.05835	4.75976	4.03406	0.00136323	0.0173389	-1.1804
Ugt8a	1.21828	6.16446	4.03334	0.00136509	0.0173507	-1.21567
Nop16	0.816404	1.51285	4.03242	0.00136748	0.0173694	-0.895839
Amz1	1.56953	4.94084	4.03124	0.00137055	0.0173967	-1.19199
Gls2	-1.28639	3.50247	-4.03075	0.00137183	0.0174012	-1.06583
Cdt1	1.72971	1.07875	4.02893	0.0013766	0.0174389	-0.859821
Pex5l	-0.857185	8.92792	-4.02891	0.00137666	0.0174389	-1.13334
Slc22a21	1.30806	3.02706	4.02773	0.00137974	0.0174662	-1.07755
Gda	-0.723448	5.97354	-4.02736	0.00138072	0.0174668	-1.22656
Slc22a13b	-1.60699	-0.856983	-4.0268	0.00138218	0.0174736	-0.857779
Cdkn2c	3.53422	2.6336	4.02431	0.00138875	0.0175449	-1.05179
Usp43	-1.29949	1.20831	-4.02359	0.00139065	0.0175454	-0.847535
Cfap46	-1.49735	2.10157	-4.02372	0.00139032	0.0175454	-0.936056
Smtn	1.52547	1.60711	4.02231	0.00139403	0.0175644	-0.927219
Cacng2	-1.21617	6.23722	-4.02242	0.00139374	0.0175644	-1.23083
Ifih1	0.860068	4.21952	4.02	0.00140018	0.01763	-1.17904
Arrdc1	-0.797236	1.80932	-4.01915	0.00140244	0.0176467	-0.922675
Cacng4	1.72365	6.55217	4.01822	0.00140493	0.0176662	-1.23605
Alox12	-1.89357	-1.21594	-4.01748	0.00140691	0.0176794	-0.927084
Mro	1.07093	3.62842	4.01668	0.00140905	0.0176944	-1.14985
Btg1	1.01364	3.5511	4.01575	0.00141155	0.0177022	-1.1445
4930527B05Rik	-2.48633	2.55058	-4.01608	0.00141066	0.0177022	-0.964945
Dtx3l	1.3508	2.15388	4.0144	0.00141519	0.0177349	-1.01052
Aars2	-1.20258	2.17955	-4.01408	0.00141604	0.0177349	-0.96471
Ddx21	0.503851	4.1067	4.01065	0.00142532	0.0178392	-1.18806
Slc38a3	1.37013	3.3301	4.00856	0.00143102	0.0178986	-1.1478
Syt3	-1.01123	2.78236	-4.00365	0.00144446	0.0180547	-1.05321
Gm48089	1.79937	-1.36656	4.00284	0.00144667	0.018063	-0.909284
Kcng2	-1.31512	1.61448	-4.00271	0.00144704	0.018063	-0.931571
Fundc1	0.552199	3.56231	4.00165	0.00144995	0.0180873	-1.16777
Snx8	1.03471	3.34947	3.99926	0.00145658	0.0181581	-1.16101
Gm3411	1.4294	-0.967053	3.99849	0.00145871	0.0181605	-0.882383
Pip5k1bos	-2.85993	0.364087	-3.99875	0.00145798	0.0181605	-0.858344
Atosb	-0.759147	2.85839	-3.99809	0.00145982	0.0181623	-1.07777
L3mbtl1	-1.06062	3.21387	-3.99692	0.00146308	0.018191	-1.10828
Efcab6	-1.03618	4.19878	-3.99622	0.00146503	0.0182031	-1.18806
Marveld1	0.859784	1.86626	3.99405	0.00147109	0.0182063	-1.00584
Pnpla7	0.629612	4.65559	3.99426	0.0014705	0.0182063	-1.25047
Efemp1	-0.70006	2.81217	-3.99408	0.00147101	0.0182063	-1.07928
Mical3	-0.848287	7.63327	-3.9945	0.00146985	0.0182063	-1.25368
AI854703	-1.03725	0.865697	-3.99436	0.00147022	0.0182063	-0.891653
Gabbr2	-1.40782	8.32067	-3.99434	0.00147029	0.0182063	-1.22353
Aebp1	1.43535	1.93576	3.9926	0.00147516	0.0182447	-1.02299
Cdh18	-1.06541	9.24511	-3.99212	0.00147652	0.0182495	-1.18949
Fcgr1	1.38073	0.380264	3.99101	0.00147963	0.0182686	-0.881729
Gm9754	-2.03859	-0.726822	-3.99088	0.00148001	0.0182686	-0.905996
Tubb2b	1.65447	3.0564	3.98978	0.0014831	0.0182752	-1.15994
Wtip	0.793708	3.60393	3.98932	0.00148442	0.0182752	-1.19662
Catsperg1	-0.948328	0.942897	-3.98947	0.001484	0.0182752	-0.90395
Gm15672	-2.29687	-0.232437	-3.98964	0.00148351	0.0182752	-0.87977
Kif18a	2.40972	4.1225	3.98868	0.00148623	0.0182855	-1.23847
Gm9947	-1.06577	1.42588	-3.98782	0.00148867	0.0183035	-0.940866
Gm33125	-2.45754	-0.7041	-3.98635	0.00149285	0.0183429	-0.921313
Polr2m	0.659131	3.90184	3.98399	0.00149956	0.0184091	-1.22507
Cilk1	0.591104	5.3879	3.98377	0.00150019	0.0184091	-1.30193
Gm14393	-1.29756	1.69593	-3.98271	0.00150325	0.0184346	-0.947539
Wdfy4	1.49457	2.57559	3.98166	0.00150623	0.0184592	-1.11657
F630028O10Rik	2.60818	-1.21364	3.97861	0.00151502	0.0185549	-0.931762
Pmel	1.5595	-0.702706	3.97732	0.00151876	0.0185867	-0.90339
Ccdc14	1.09468	3.2738	3.97703	0.0015196	0.0185867	-1.19337
Nadk2	0.485726	4.42317	3.97463	0.00152656	0.0186355	-1.27391
Sema4a	-0.916983	4.66232	-3.97529	0.00152464	0.0186355	-1.27092
Klhl40	-1.32633	-0.385895	-3.97471	0.00152633	0.0186355	-0.912317
Bicdl1	-0.985032	6.37183	-3.97394	0.00152858	0.018636	-1.32557
Mirg	-1.00764	6.00665	-3.97424	0.0015277	0.018636	-1.32418
Ckmt1	-1.09188	2.41509	-3.97355	0.00152971	0.0186377	-1.06686
Rtbdn	-1.47886	1.151	-3.97321	0.0015307	0.0186377	-0.942866
Lzts1	-0.85478	5.91784	-3.97228	0.00153342	0.0186588	-1.32903
Ncapd2	1.02169	4.3598	3.97136	0.00153613	0.0186797	-1.27906
Neu4	2.37945	1.32985	3.97047	0.00153872	0.018699	-0.975241
Lhx1os	1.44995	-0.138864	3.96941	0.00154184	0.0187007	-0.907702
Cdkn1b	1.44493	3.59486	3.96947	0.00154166	0.0187007	-1.23736
Lsm8	0.674108	3.32261	3.96959	0.00154132	0.0187007	-1.21076
Plbd2	-0.737667	3.39608	-3.96859	0.00154425	0.0187179	-1.18818
Cyp4f13	0.930817	3.80643	3.96819	0.00154543	0.0187202	-1.25141
Atxn7l1	-0.713874	6.883	-3.96743	0.00154768	0.0187267	-1.33204
Abcb9	-1.26502	3.63486	-3.967	0.00154895	0.0187267	-1.2012
Gm39436	-1.29934	-0.372269	-3.9673	0.00154806	0.0187267	-0.923073
Pon3	1.26314	0.626711	3.96587	0.00155228	0.0187549	-0.938437
1700064H15Rik	-1.26129	0.0894738	-3.96545	0.00155354	0.0187581	-0.914317
Igbp1	0.738584	4.10904	3.96411	0.00155751	0.01877	-1.27659
1700034H15Rik	-0.79475	1.29616	-3.96439	0.00155668	0.01877	-0.975742
Magel2	-2.10865	0.108208	-3.96419	0.00155726	0.01877	-0.916454
Tspan12	1.31118	4.64389	3.96372	0.00155866	0.0187717	-1.30856
Casp8	1.91027	2.47111	3.96163	0.0015649	0.0188188	-1.14502
2610206C17Rik	1.13881	0.555901	3.9614	0.00156557	0.0188188	-0.942155
Npffr1	-1.89584	-0.188195	-3.96162	0.00156492	0.0188188	-0.923921
Jakmip1	-1.13224	5.61789	-3.96052	0.0015682	0.0188384	-1.34261
Notch3	-1.23948	2.95634	-3.95967	0.00157077	0.0188452	-1.14904
Itga5	-1.35125	3.01365	-3.95985	0.00157022	0.0188452	-1.15333
2010001A14Rik	1.00336	0.882747	3.95789	0.00157611	0.0188558	-0.971446
Fam78a	-1.08253	1.3154	-3.958	0.00157577	0.0188558	-0.973783
Kcnip4	-1.11356	12.5144	-3.95862	0.00157391	0.0188558	-1.13901
Gm32793	-1.23996	3.37479	-3.9577	0.00157666	0.0188558	-1.18095
Gm32687	-1.37519	0.10873	-3.95844	0.00157446	0.0188558	-0.926641
Anxa11	-1.15444	3.71793	-3.95732	0.00157782	0.0188577	-1.21458
Spry2	0.774682	5.00632	3.95597	0.00158188	0.0188895	-1.3397
Pla2g10	-2.20152	-0.748708	-3.95577	0.00158249	0.0188895	-0.965279
Cav1	0.976684	1.23196	3.95543	0.00158352	0.0188898	-1.00802
Eef1a2	-1.29951	3.27604	-3.95156	0.00159525	0.0190177	-1.1973
Dtymk	0.755746	4.20434	3.95004	0.0015999	0.0190375	-1.31169
Magt1	0.695921	3.99468	3.95007	0.00159979	0.0190375	-1.29551
Rimklb	0.491201	4.94473	3.95002	0.00159994	0.0190375	-1.34829
Clic5	1.7981	3.86883	3.9469	0.0016095	0.0190507	-1.30085
1700019A02Rik	1.33807	2.87488	3.94778	0.0016068	0.0190507	-1.21145
Npm2	1.2466	0.344543	3.94701	0.00160918	0.0190507	-0.957109
Tjp2	0.979768	5.19001	3.94708	0.00160896	0.0190507	-1.36353
Plk1	0.97393	1.06242	3.94737	0.00160805	0.0190507	-1.00426
Tdp2	0.70343	4.4391	3.94729	0.0016083	0.0190507	-1.3277
Anxa6	-0.817934	4.3431	-3.94608	0.00161204	0.0190507	-1.30744
Gm35501	-1.11933	2.12078	-3.94883	0.00160359	0.0190507	-1.07974
Gm56534	-1.12077	1.15378	-3.94635	0.0016112	0.0190507	-0.98363
Lrfn2	-1.29939	7.1722	-3.94851	0.00160457	0.0190507	-1.35507
Dnah1	-2.62152	1.46609	-3.94603	0.00161218	0.0190507	-1.00368
Kcnk1	-0.536855	4.49435	-3.94488	0.00161572	0.0190805	-1.32443
F13a1	0.949786	1.94914	3.94446	0.00161701	0.0190838	-1.10749
Klhl6	1.84858	1.37986	3.9429	0.00162184	0.0191167	-1.04582
Sel1l3	-0.938754	6.09752	-3.94294	0.00162172	0.0191167	-1.38535
Vipr2	1.84195	0.974568	3.94195	0.0016248	0.019124	-1.00734
Trp53cor1	1.10962	1.24127	3.94152	0.00162613	0.019124	-1.03387
Necab3	-1.48199	3.03929	-3.94109	0.00162747	0.019124	-1.18629
Mdfic2	-1.8769	1.75773	-3.94164	0.00162576	0.019124	-1.03818
4930474M22Rik	-2.86626	-0.26842	-3.94107	0.00162753	0.019124	-0.971892
Gm56718	-2.58319	-1.6841	-3.94059	0.00162902	0.0191295	-1.14193
Ttc9c	0.594306	3.29731	3.94015	0.0016304	0.0191338	-1.26125
Ccsap	-0.702689	4.27288	-3.9397	0.00163178	0.0191381	-1.31655
Col5a1	-1.14356	2.89116	-3.93701	0.0016402	0.0192249	-1.1563
Ccdc77	0.579307	4.14908	3.93428	0.00164878	0.0193093	-1.33508
1700003F12Rik	-2.6094	0.779294	-3.93406	0.00164945	0.0193093	-0.983493
Tmem236	1.79845	0.441882	3.93346	0.00165134	0.019313	-0.985512
Nup37	0.779678	3.62276	3.93331	0.00165182	0.019313	-1.30276
Sfxn1	0.52501	5.02567	3.93263	0.00165397	0.0193261	-1.38505
Gimap3	2.75382	-1.51597	3.93122	0.00165844	0.0193543	-1.04024
Trpc4	-0.94028	5.82511	-3.93154	0.00165743	0.0193543	-1.40372
Eipr1	-0.678146	5.71989	-3.9306	0.00166039	0.0193651	-1.4076
Cd48	1.91649	0.991232	3.92902	0.00166543	0.01937	-1.03219
Zcwpw1	0.951633	2.82877	3.92948	0.00166395	0.01937	-1.24211
Ctdspl	-0.62054	6.68165	-3.92885	0.00166596	0.01937	-1.4109
Kcnq1	-1.20217	1.75882	-3.9298	0.00166295	0.01937	-1.06823
9230112J17Rik	-1.36548	1.33928	-3.92922	0.00166479	0.01937	-1.02659
Plac8	1.80681	-0.169878	3.92741	0.00167056	0.0194114	-0.979184
Snhg17	0.650447	2.69476	3.92648	0.00167351	0.0194338	-1.23353
Gramd3	0.661261	4.14428	3.9258	0.00167569	0.0194471	-1.35271
Stx16	0.389669	6.60141	3.92502	0.0016782	0.0194642	-1.42345
Parpbp	2.65925	2.86354	3.92159	0.00168925	0.0195803	-1.26815
Mpzl1	1.13606	6.25694	3.92068	0.00169217	0.0196021	-1.43075
Rspo3	-1.0642	3.89034	-3.92032	0.00169334	0.0196036	-1.30642
Mdfi	1.98987	-1.45968	3.91859	0.00169893	0.0196435	-1.05106
Rhoh	1.97719	1.62149	3.91782	0.00170145	0.0196435	-1.12061
Prdm5	0.788508	4.9354	3.91873	0.00169849	0.0196435	-1.40736
Gm32611	-1.27205	-0.468127	-3.91765	0.001702	0.0196435	-1.011
Ccdc160	-1.71933	-0.890758	-3.91802	0.00170079	0.0196435	-1.0474
Prdm6	-1.5645	1.43027	-3.91558	0.00170876	0.0197094	-1.04204
Sdc1	2.41101	0.922823	3.91514	0.00171018	0.0197137	-1.05121
Hoxa4	2.60709	-1.43885	3.91435	0.00171275	0.0197192	-1.05636
Mrtfb	-0.65396	7.87625	-3.91455	0.00171213	0.0197192	-1.39593
Arf3	-0.540547	5.84749	-3.91335	0.00171605	0.0197394	-1.44434
Tox2	-1.02354	3.87228	-3.91318	0.0017166	0.0197394	-1.3288
Panx2	-1.08897	2.13322	-3.91243	0.00171906	0.0197556	-1.15196
Asf1a	0.819391	3.21003	3.91161	0.00172178	0.0197747	-1.31604
Kcnc2	-0.914579	8.39183	-3.90992	0.00172733	0.0198216	-1.38144
Gm26861	-1.34665	1.2543	-3.90973	0.00172797	0.0198216	-1.06083
Blm	0.845096	4.57354	3.90856	0.00173184	0.0198539	-1.40914
Ms4a4c	2.20921	0.599719	3.90642	0.00173893	0.0199231	-1.04247
Shc4	2.08034	6.05834	3.90446	0.00174547	0.0199383	-1.44918
Vis1	1.57343	1.78831	3.90503	0.00174356	0.0199383	-1.16426
Stx1a	-0.852458	5.02041	-3.90443	0.00174556	0.0199383	-1.4292
9530059O14Rik	-0.937166	8.12476	-3.90539	0.00174238	0.0199383	-1.40172
Cd55os	-3.05926	-1.30922	-3.90517	0.00174311	0.0199383	-1.12983
Ermard	0.988782	4.85857	3.90245	0.0017522	0.0200021	-1.43456
Prkag2os1	-2.89342	0.618639	-3.90213	0.00175328	0.0200022	-1.02986
Snhg11	-0.975069	10.3865	-3.90129	0.00175609	0.0200222	-1.31642
Clec7a	2.36207	0.362548	3.90002	0.00176036	0.0200475	-1.04053
Aff3	-0.740712	8.31751	-3.89938	0.00176252	0.0200475	-1.40507
Kcnma1	-0.912092	10.2507	-3.89976	0.00176124	0.0200475	-1.32451
Gm13335	-1.90474	-0.2891	-3.89936	0.00176257	0.0200475	-1.03152
Gm52981	2.05977	-0.490462	3.89784	0.00176771	0.0200817	-1.03053
Mcm7	0.837971	3.23856	3.89806	0.00176697	0.0200817	-1.34646
Rad51b	2.00159	4.79725	3.89703	0.00177046	0.0200968	-1.44091
Eda2r	1.76935	-0.173504	3.8965	0.00177224	0.0200968	-1.03191
Polr1d	0.660646	3.80583	3.89677	0.00177135	0.0200968	-1.38405
Mmp14	1.00538	1.02172	3.89444	0.00177924	0.020112	-1.09645
Zscan12	0.586517	2.372	3.89422	0.00177999	0.020112	-1.25427
Pfkl	-0.669499	3.53233	-3.89456	0.00177884	0.020112	-1.33737
Mapk8ip2	-0.828078	3.62999	-3.89493	0.00177758	0.020112	-1.34214
Kcns3	-1.03371	2.54556	-3.89462	0.00177862	0.020112	-1.21104
Gm50368	-2.35673	3.13579	-3.89484	0.00177789	0.020112	-1.25784
H2-Q6	2.39618	-0.325603	3.89304	0.001784	0.0201452	-1.03745
Fgd2	1.21245	1.13662	3.89075	0.00179187	0.0202219	-1.11567
Bdh1	-0.786212	3.90666	-3.88928	0.00179689	0.0202585	-1.38202
Ntf3	-1.87182	0.656334	-3.88917	0.00179726	0.0202585	-1.06057
Pa2g4	0.622482	3.74244	3.88726	0.00180386	0.0202964	-1.39768
Epha3	-0.87332	6.58602	-3.88773	0.00180224	0.0202964	-1.48865
Flrt1	-1.09615	4.15752	-3.88734	0.00180358	0.0202964	-1.40256
Kcnmb2	-1.17612	5.7809	-3.88551	0.00180992	0.0203524	-1.48689
Sfrp2	2.18795	0.299082	3.88385	0.00181568	0.0203852	-1.06596
Pld1	1.28406	5.22061	3.88373	0.00181608	0.0203852	-1.48378
Gm43262	-2.71689	-0.811242	-3.88412	0.00181475	0.0203852	-1.09905
Catsperz	-1.77247	0.402219	-3.88205	0.00182194	0.0204387	-1.063
Golga7b	-0.826543	2.28067	-3.88146	0.00182399	0.0204495	-1.21955
Irak4	1.06578	1.90795	3.87915	0.00183208	0.0205204	-1.22846
Cacna1d	-0.718441	8.42291	-3.87872	0.00183358	0.0205204	-1.43965
Slco6c1	-1.47612	0.290654	-3.879	0.00183259	0.0205204	-1.06494
Nemp2	0.969587	4.13426	3.877	0.00183962	0.0205758	-1.44473
Oasl1	1.59969	0.330139	3.87669	0.00184072	0.0205758	-1.07977
Gm5608	2.02552	-0.509741	3.87614	0.00184268	0.0205855	-1.06724
Mlph	1.6937	0.036503	3.87315	0.00185325	0.0206913	-1.07556
Paics	0.649863	3.75402	3.87197	0.00185746	0.020726	-1.4279
Arhgap1	-0.468199	4.15287	-3.87078	0.00186167	0.0207607	-1.44041
Nasp	0.888794	5.5288	3.86944	0.00186648	0.0207774	-1.52266
Ninl	0.505192	4.20832	3.86971	0.00186549	0.0207774	-1.46077
Adamts2	-1.01624	3.11412	-3.8699	0.00186481	0.0207774	-1.33279
Clstn3	-0.592069	5.77918	-3.86343	0.00188807	0.0209885	-1.5372
Ephb6	-0.840377	3.15442	-3.86323	0.00188879	0.0209885	-1.35449
Rsph14	-2.37258	2.88455	-3.86368	0.00188718	0.0209885	-1.29254
Ddx43	2.22942	1.57055	3.86093	0.00189715	0.0210566	-1.21911
Smg9	-0.738236	3.7285	-3.86112	0.00189646	0.0210566	-1.42093
Dmtn	-0.961248	5.36332	-3.85998	0.0019006	0.02107	-1.52834
Ptprd	-0.96728	12.6365	-3.86008	0.00190024	0.02107	-1.31963
Cd1d1	1.59304	0.0746898	3.85688	0.00191192	0.0210824	-1.10477
Gm1123	1.07297	-0.026346	3.85883	0.0019048	0.0210824	-1.09876
Ccdc163	0.840236	1.60733	3.85661	0.00191292	0.0210824	-1.22966
Kif21a	-0.658744	7.63942	-3.85705	0.0019113	0.0210824	-1.51552
Socs2	-0.813703	4.60643	-3.85826	0.00190687	0.0210824	-1.49137
Atg2a	-0.855928	3.39799	-3.85706	0.00191128	0.0210824	-1.39536
Ncs1	-1.0137	5.00476	-3.85751	0.0019096	0.0210824	-1.51498
Gm43566	-1.42217	-0.731869	-3.85824	0.00190694	0.0210824	-1.11832
Gm15998	-2.92491	-0.92994	-3.85763	0.00190919	0.0210824	-1.14464
Gm42953	-3.28743	1.60034	-3.85829	0.00190676	0.0210824	-1.15822
Abca4	-1.13962	1.78361	-3.8552	0.00191807	0.0211269	-1.20129
Vcan	1.84761	7.79524	3.85447	0.00192078	0.0211319	-1.51114
Clnk	-1.43068	0.93347	-3.85458	0.00192038	0.0211319	-1.13725
Lrp8os2	-2.54538	2.46507	-3.85381	0.00192322	0.0211464	-1.26466
Cdc42ep4	0.81756	1.86127	3.85283	0.00192681	0.021161	-1.26943
Mtfr1	0.753093	2.90555	3.85253	0.00192792	0.021161	-1.38986
Klhl20	0.623565	4.68055	3.85276	0.00192706	0.021161	-1.52025
Dnah9	-0.876047	3.84307	-3.85212	0.00192944	0.0211653	-1.43988
Uap1l1	1.06848	0.220906	3.85142	0.00193202	0.0211813	-1.11931
B930036N10Rik	1.76082	-0.921402	3.84908	0.00194073	0.0212584	-1.12298
Bhmt2	-1.18916	-0.296044	-3.84892	0.00194131	0.0212584	-1.11361
3100003L05Rik	-1.6799	-0.745205	-3.84803	0.00194462	0.0212822	-1.13709
Racgap1	1.82081	4.11221	3.84717	0.00194783	0.0212955	-1.5044
Pdia4	0.917614	4.05429	3.84661	0.00194993	0.0212955	-1.49783
Mok	-0.998065	3.92812	-3.8465	0.00195035	0.0212955	-1.45929
Galnt14	-1.19351	6.33794	-3.84692	0.00194877	0.0212955	-1.56554
Fignl2	1.44373	1.09097	3.84474	0.00195693	0.0213302	-1.19402
Chek1	1.13043	2.48969	3.84512	0.0019555	0.0213302	-1.35873
Clvs2	-0.825633	6.01988	-3.84495	0.00195612	0.0213302	-1.57305
Plekha4	1.70568	2.82657	3.84345	0.00196177	0.0213706	-1.40909
Casp12	2.55308	2.28218	3.84123	0.00197012	0.021412	-1.34913
Bcl3	2.28409	1.8393	3.84209	0.00196688	0.021412	-1.28907
Nol4l	-0.82281	6.17377	-3.84168	0.00196842	0.021412	-1.58079
Sphk2	-0.994185	0.899271	-3.84149	0.00196914	0.021412	-1.16656
Il17rd	1.59212	3.33292	3.83985	0.00197538	0.0214538	-1.46362
Gm4890	0.731535	1.82332	3.83959	0.00197633	0.0214538	-1.28847
Pitpnm2os2	-1.86589	1.43127	-3.83931	0.00197739	0.0214538	-1.20224
Fshr	-1.57242	-0.126606	-3.83891	0.00197893	0.0214582	-1.12932
Rtkn2	1.56672	4.01985	3.83744	0.00198449	0.0215061	-1.51639
Gm8013	1.1927	-0.425052	3.8365	0.00198808	0.0215079	-1.13332
Frmd8	0.955214	3.28397	3.83664	0.00198755	0.0215079	-1.46215
Harbi1	0.660917	1.55065	3.83651	0.00198805	0.0215079	-1.25778
Lrrc8a	0.539549	3.60832	3.83603	0.0019899	0.0215151	-1.48397
Tmem25	-1.46308	2.62107	-3.83533	0.00199255	0.0215315	-1.34113
Hoxa7	2.23273	-1.70481	3.83334	0.00200016	0.0216013	-1.21076
D130043K22Rik	-1.11969	4.80654	-3.833	0.00200146	0.0216029	-1.5483
Katna1	0.621264	4.42857	3.83248	0.00200346	0.0216121	-1.54487
Slitrk2	1.03654	4.00296	3.83145	0.00200744	0.0216426	-1.52624
Mypn	-1.1108	1.8807	-3.83016	0.0020124	0.0216837	-1.26722
Fam149a	0.759154	2.65465	3.82738	0.00202316	0.0217795	-1.41019
Gm33228	-1.2085	6.05252	-3.82727	0.0020236	0.0217795	-1.60154
Clstn1	-0.497285	6.86603	-3.82533	0.00203116	0.0218233	-1.60482
5330439K02Rik	-1.10202	2.3634	-3.82581	0.00202927	0.0218233	-1.32805
Gm56858	-2.1598	-0.838937	-3.8255	0.00203049	0.0218233	-1.19569
Gbgt1	1.47746	-0.976337	3.82454	0.00203424	0.021844	-1.16635
Gm8251	1.59444	0.519026	3.82104	0.00204794	0.0219286	-1.18861
Gorab	1.2774	4.11271	3.82209	0.00204379	0.0219286	-1.54956
Dgka	0.685788	3.90235	3.82191	0.00204453	0.0219286	-1.53369
Myh14	0.64255	2.90297	3.8212	0.0020473	0.0219286	-1.45393
1700003E16Rik	-0.820783	1.07325	-3.82107	0.0020478	0.0219286	-1.2153
Macroh2a2	0.553413	4.28933	3.81969	0.00205324	0.0219603	-1.56067
Marchf10	-1.79483	2.20195	-3.81993	0.00205229	0.0219603	-1.31327
Gm34655	-1.71311	1.42823	-3.81929	0.0020548	0.0219646	-1.24057
Cacnb1	-0.759583	4.09031	-3.81815	0.00205932	0.0220003	-1.53059
Gm56610	-1.37795	4.21537	-3.8173	0.0020627	0.022024	-1.53107
Flt3	-0.954785	3.11969	-3.81547	0.00206995	0.0220888	-1.44015
Kpna2	1.51496	2.19471	3.81457	0.00207353	0.0221145	-1.38154
Ms4a7	2.85705	-0.309943	3.81362	0.0020773	0.0221296	-1.17232
Ttll1	-0.623783	2.80495	-3.81377	0.00207671	0.0221296	-1.41843
Scrt2	-0.800448	1.69891	-3.81207	0.00208351	0.0221581	-1.29027
Ankrd9	-1.88349	-0.528812	-3.81233	0.00208244	0.0221581	-1.18152
Gm43803	-2.78859	-0.756632	-3.81222	0.0020829	0.0221581	-1.20867
Gpnmb	1.55196	1.37032	3.80959	0.00209342	0.0222259	-1.28769
Atad5	0.905685	4.95738	3.80971	0.00209296	0.0222259	-1.61593
Brsk2	-0.72866	4.64348	-3.81013	0.00209126	0.0222259	-1.58908
Nifk	0.581796	2.69544	3.80922	0.00209494	0.0222295	-1.44587
Gm2762	-1.16255	1.98108	-3.80878	0.0020967	0.0222357	-1.30736
Dusp6	1.17681	4.16021	3.80761	0.00210142	0.0222391	-1.57977
Klhl3	-0.947489	6.49188	-3.80743	0.00210211	0.0222391	-1.6426
Drc1	-1.06747	3.07664	-3.80808	0.00209949	0.0222391	-1.44988
1700085C21Rik	-2.5188	-0.530109	-3.80723	0.00210294	0.0222391	-1.19653
Gm4651	-2.70362	1.60455	-3.80828	0.00209871	0.0222391	-1.26296
Dact2	-1.95517	1.41174	-3.80693	0.00210416	0.0222396	-1.25999
Gm10475	-2.26214	0.908908	-3.80525	0.00211095	0.0222989	-1.22293
Gm30093	-1.28264	0.0893818	-3.8045	0.00211401	0.0223061	-1.19056
Dcdc2c	-1.50835	0.779843	-3.8046	0.0021136	0.0223061	-1.2117
Phldb1	1.17607	5.48941	3.8027	0.0021213	0.0223705	-1.64691
Or10am5	3.42255	-2.51635	3.80226	0.00212309	0.0223769	-1.37264
Cacna1h	-0.849362	3.84995	-3.8006	0.00212988	0.0223983	-1.54548
Mib2	-0.915524	3.51283	-3.80064	0.00212973	0.0223983	-1.51203
Dlc1	-0.941172	7.64366	-3.80102	0.00212817	0.0223983	-1.62115
Gm49932	-1.63411	0.0682973	-3.80075	0.00212928	0.0223983	-1.19421
Gabrb1	-0.747301	9.46563	-3.8002	0.0021315	0.0224028	-1.54353
Egfem1	-0.660536	8.72696	-3.79939	0.00213483	0.0224252	-1.57681
B830012L14Rik	-0.860833	7.11268	-3.79776	0.00214153	0.0224455	-1.6472
9330162012Rik	-0.881587	1.72693	-3.79784	0.0021412	0.0224455	-1.31789
Emc9	-1.25283	2.57508	-3.79778	0.00214144	0.0224455	-1.41016
Gm56558	-1.78054	-1.29719	-3.79861	0.00213804	0.0224455	-1.27262
Cenpo	0.520018	3.2062	3.7971	0.00214423	0.0224613	-1.52416
Lilrb4a	2.07017	1.62841	3.79646	0.0021469	0.0224768	-1.34467
9330159M07Rik	0.850501	3.47279	3.79551	0.00215081	0.0225052	-1.55125
1700027I24Rik	2.58204	-0.473344	3.79333	0.00215985	0.0225246	-1.20643
Gm56548	1.34856	1.90367	3.79377	0.00215802	0.0225246	-1.3818
Agbl3	0.756759	3.91596	3.79399	0.00215709	0.0225246	-1.58659
Abhd10	0.702481	4.51735	3.79432	0.00215574	0.0225246	-1.62291
Zbtb41	0.681779	4.6734	3.79373	0.00215818	0.0225246	-1.63245
Rasgrf2	-0.926993	6.97871	-3.79343	0.00215943	0.0225246	-1.65934
BC055324	1.40189	3.96427	3.78943	0.00217608	0.0225694	-1.60394
Gm27010	1.17759	0.903438	3.79073	0.00217063	0.0225694	-1.27181
Zfp69	0.987564	0.481774	3.78913	0.00217732	0.0225694	-1.24199
Alyref	0.984803	2.4099	3.791	0.00216953	0.0225694	-1.45057
Trim7	0.58754	2.50299	3.79072	0.0021707	0.0225694	-1.46244
L1cam	-0.572523	4.29021	-3.7906	0.00217119	0.0225694	-1.60225
Extl1	-0.827502	2.85969	-3.78924	0.00217687	0.0225694	-1.46713
Rgsl1	-1.15801	2.25895	-3.78929	0.00217667	0.0225694	-1.37795
Otub2	-1.17208	1.81937	-3.79044	0.00217187	0.0225694	-1.34375
Gm46652	-1.87226	0.40815	-3.7892	0.00217703	0.0225694	-1.22137
Gm3227	-2.29673	1.94879	-3.78958	0.00217543	0.0225694	-1.33558
Adcyap1r1	-0.537693	5.04508	-3.78676	0.00218724	0.0226597	-1.65927
Smcr8	0.612302	2.03215	3.78626	0.00218936	0.0226692	-1.41068
Gm50334	1.95915	-0.00113455	3.78531	0.00219336	0.0226981	-1.22652
Opn4	-3.45787	-0.98779	-3.785	0.00219467	0.0226991	-1.27604
Gm48619	1.19899	2.12764	3.78382	0.00219966	0.0227258	-1.43383
Trim66	-0.941431	3.27054	-3.78389	0.00219934	0.0227258	-1.50934
Fkbp9	0.870753	3.31815	3.78353	0.00220088	0.022726	-1.5608
Gm34623	-2.21176	-1.60586	-3.78297	0.00220326	0.0227381	-1.34091
Mmgt2	0.822691	2.24116	3.78255	0.00220501	0.0227436	-1.44471
Rcc1	0.541996	2.86106	3.77978	0.00221678	0.0228525	-1.51945
Nt5el	2.01109	-0.895106	3.77837	0.00222281	0.0228809	-1.23965
Gabre	1.60559	-0.782323	3.77828	0.00222318	0.0228809	-1.23542
Arhgap19	1.40179	2.47202	3.77854	0.00222207	0.0228809	-1.48216
Islr	-1.49493	0.498498	-3.77796	0.00222456	0.0228826	-1.24357
Entpd1	1.79472	5.68683	3.77652	0.00223073	0.0229247	-1.69474
Cenpv	0.360883	5.54036	3.77644	0.00223109	0.0229247	-1.70228
Il6ra	1.13119	2.98468	3.77524	0.0022362	0.0229647	-1.54797
Naip2	2.08169	1.83923	3.77401	0.00224149	0.0230051	-1.41296
Rhobtb3	0.714031	5.90045	3.77263	0.00224748	0.0230051	-1.71562
1110004F10Rik	0.663472	5.76591	3.77235	0.00224869	0.0230051	-1.71445
Rmi1	0.623144	2.64721	3.77261	0.00224754	0.0230051	-1.50987
Sptbn2	-0.834894	5.80127	-3.7731	0.00224545	0.0230051	-1.70724
Gm56681	-1.30877	2.59336	-3.77264	0.00224743	0.0230051	-1.45809
Eno4	-1.53543	1.21406	-3.77281	0.00224669	0.0230051	-1.31015
Plxnd1	-0.871257	3.56029	-3.77068	0.00225589	0.0230662	-1.57429
Kcnj12	-0.942835	2.39627	-3.76886	0.00226381	0.0231346	-1.43385
Grm8	-1.20265	8.63774	-3.76724	0.00227088	0.0231925	-1.64115
9430085M18Rik	-2.87569	-1.86697	-3.767	0.00227194	0.0231925	-1.39793
Nrg4	-1.18359	2.27452	-3.76666	0.00227343	0.0231951	-1.42181
Slc26a10	-1.38518	2.14812	-3.76621	0.00227536	0.0232023	-1.42161
Smpd4	-1.05221	5.09363	-3.76509	0.00228029	0.0232399	-1.69669
Suclg2	0.950214	4.79929	3.76454	0.00228269	0.0232496	-1.69479
Pgbd5	-1.3187	6.32429	-3.76403	0.00228494	0.0232496	-1.72216
Lrrc73	-1.45768	0.475048	-3.76405	0.00228484	0.0232496	-1.27269
H2-Q7	2.29781	1.88962	3.76357	0.00228695	0.0232529	-1.44192
Pnkp	-0.977301	3.00761	-3.76339	0.00228774	0.0232529	-1.52905
Pxdc1	2.56628	3.04252	3.7623	0.00229254	0.0232891	-1.58824
Tap1	1.36644	2.14423	3.76067	0.00229974	0.0233497	-1.47916
Fyb	1.49209	3.77589	3.75838	0.00230988	0.0233896	-1.65071
Gm13778	1.07481	1.1052	3.75934	0.00230564	0.0233896	-1.34992
Far2	-0.710658	5.75577	-3.75844	0.00230963	0.0233896	-1.73599
Capn1	-0.95157	1.45863	-3.75892	0.00230749	0.0233896	-1.36137
4930401C15Rik	-2.4009	-0.609574	-3.75914	0.00230653	0.0233896	-1.27462
Radil	-0.853387	4.249	-3.75729	0.00231476	0.0234264	-1.65737
Ppp2r3d	0.490192	3.38922	3.75698	0.00231612	0.0234276	-1.61764
Cryz	0.632698	1.71331	3.75666	0.00231757	0.0234296	-1.42399
Dennd6b	-1.19473	4.07044	-3.75594	0.00232074	0.0234365	-1.64268
Neu2	-1.40243	2.87023	-3.75596	0.00232066	0.0234365	-1.50387
4930412C18Rik	-1.49086	0.748175	-3.75507	0.00232466	0.0234635	-1.30559
Rin1	-1.44597	2.1544	-3.75477	0.002326	0.0234645	-1.44087
Sema6a	0.842591	6.76649	3.75421	0.00232849	0.0234731	-1.74386
Trpc5	-0.877922	5.72892	-3.75374	0.0023306	0.0234731	-1.74212
Tenm2	-0.951774	10.7001	-3.75382	0.00233024	0.0234731	-1.58313
Rab11fip4os1	-2.63072	1.91136	-3.75261	0.00233566	0.0235115	-1.3916
Zfp956	-0.590609	3.39509	-3.7519	0.00233888	0.0235313	-1.59688
Rfx1	-0.781087	3.79977	-3.7516	0.00234023	0.0235323	-1.63384
Fkbp7	0.816834	2.06269	3.75119	0.00234205	0.0235339	-1.48287
Snrpa	0.716207	3.63208	3.75031	0.00234604	0.0235339	-1.64936
Tub	-0.370792	6.26612	-3.75039	0.00234567	0.0235339	-1.75883
Cox19	-0.497241	3.36109	-3.74998	0.00234751	0.0235339	-1.6016
Cabin1	-0.580712	6.30926	-3.75094	0.0023432	0.0235339	-1.75582
Camta1	-0.787832	8.43439	-3.7499	0.00234789	0.0235339	-1.68389
Gm43573	-1.20211	1.47488	-3.74919	0.00235107	0.0235533	-1.374
Srsf3	0.574747	6.10293	3.74814	0.00235583	0.0235758	-1.76466
Crhr2	-1.27309	-0.709697	-3.74841	0.0023546	0.0235758	-1.29155
Lncbate1	-3.38156	0.23479	-3.74673	0.00236225	0.0236275	-1.28918
Gm48646	2.02655	-0.628742	3.74574	0.00236676	0.0236475	-1.28746
Gm15513	-0.883202	3.10398	-3.74595	0.00236579	0.0236475	-1.56489
P2ry10	3.01856	-1.28784	3.74478	0.00237113	0.0236786	-1.31224
Nyap2	-0.869527	7.7318	-3.74427	0.00237347	0.0236894	-1.72581
Ints2	0.589447	5.35626	3.7424	0.00238199	0.0237548	-1.76097
Sh3rf3	-1.07087	7.96644	-3.74201	0.00238381	0.0237548	-1.71926
Gm11638	-1.32784	1.618	-3.74215	0.00238317	0.0237548	-1.40342
Cep41	0.642506	2.54187	3.73957	0.00239502	0.0237784	-1.56061
Vxn	0.528677	6.20739	3.73967	0.00239456	0.0237784	-1.78112
Cltb	-0.589174	4.503	-3.7406	0.00239029	0.0237784	-1.71358
Ppip5k1	-0.701387	6.19594	-3.73978	0.00239403	0.0237784	-1.77615
Efr3b	-0.894811	6.5124	-3.73972	0.0023943	0.0237784	-1.77244
B130046B21Rik	-0.943435	1.84535	-3.7408	0.00238937	0.0237784	-1.44011
Plxna4os2	-2.71463	1.31797	-3.73964	0.0023947	0.0237784	-1.36224
Olr1	3.4541	-1.37168	3.73806	0.00240196	0.0237844	-1.33132
Ccr1	2.85417	-1.25525	3.73826	0.00240106	0.0237844	-1.31979
Inpp5d	1.5238	4.3336	3.73857	0.00239965	0.0237844	-1.72214
Fn3k	-1.01073	2.97634	-3.73781	0.00240312	0.0237844	-1.57122
Tubg2	-1.34326	0.555202	-3.7378	0.00240321	0.0237844	-1.32591
Gm48293	-1.65855	1.78914	-3.73791	0.0024027	0.0237844	-1.42994
Fads3	-0.65639	2.35736	-3.73728	0.00240557	0.0237953	-1.50758
Slc35f4	-1.19801	7.71512	-3.73528	0.00241487	0.0238748	-1.74223
Adgrb2	-0.454776	5.57135	-3.73434	0.00241926	0.0239056	-1.78051
Polh	0.899916	3.90238	3.73238	0.00242839	0.0239706	-1.70393
Coro2b	-0.966011	5.85407	-3.7325	0.00242783	0.0239706	-1.78483
Tgfbr2	1.13222	3.81369	3.73055	0.00243696	0.02403	-1.70365
Trpv2	-0.719322	3.31803	-3.73063	0.0024366	0.02403	-1.62716
Itgb2	1.41712	0.254246	3.7297	0.00244096	0.0240522	-1.33366
4921539H07Rik	-1.56739	3.48961	-3.72953	0.00244176	0.0240522	-1.62214
Bpgm	0.685194	3.76158	3.72651	0.00245596	0.0241724	-1.70347
4933432K03Rik	-2.02578	3.70014	-3.72612	0.00245782	0.0241724	-1.63167
Gm15609	-2.30627	-1.01952	-3.72628	0.00245709	0.0241724	-1.35262
Bard1	2.66825	3.90272	3.72523	0.00246206	0.0241897	-1.72652
AI506816	2.02159	3.59117	3.72521	0.00246215	0.0241897	-1.70637
Dffb	-0.727728	3.06941	-3.72376	0.00246904	0.0242447	-1.61839
Sirpb1c	3.85937	-1.09046	3.72204	0.00247721	0.024289	-1.33811
Zic1	-1.09177	2.55356	-3.722	0.00247742	0.024289	-1.53912
D430041D05Rik	-1.12901	8.42358	-3.72234	0.00247577	0.024289	-1.73615
Invs	0.427085	5.52569	3.72169	0.00247888	0.0242907	-1.80644
Cd34	-1.24961	2.30919	-3.72034	0.00248535	0.0243415	-1.52418
Gm27032	-1.87148	2.99116	-3.71921	0.00249074	0.0243815	-1.59252
Gm34299	-2.18216	2.09983	-3.7187	0.00249319	0.0243928	-1.4844
Dera	1.0107	3.05204	3.71763	0.00249836	0.0244172	-1.66055
Haus3	0.699775	3.29295	3.71763	0.00249835	0.0244172	-1.68754
Flrt2	-0.823877	7.54993	-3.71732	0.00249984	0.0244172	-1.78492
Htr6	-0.948884	0.596606	-3.7171	0.00250087	0.0244172	-1.36364
Gm39397	-1.09331	0.0170386	-3.71613	0.00250557	0.0244504	-1.34141
Lcat	1.06848	0.0834404	3.71498	0.00251113	0.024492	-1.35183
Idi1	0.712856	3.08715	3.7124	0.00252361	0.024601	-1.67531
Gm17057	1.21952	1.1201	3.71164	0.00252732	0.0246147	-1.43865
1700030F04Rik	-1.28705	0.844399	-3.71158	0.00252763	0.0246147	-1.38673
4930447F24Rik	-2.04661	0.615321	-3.71101	0.00253037	0.0246286	-1.36633
Ppfia4	-1.14108	3.65693	-3.71051	0.00253283	0.0246293	-1.6896
Gm39185	-1.21909	1.79975	-3.71046	0.00253306	0.0246293	-1.4866
BC147527	2.45798	-2.01594	3.70949	0.00253781	0.02465	-1.43764
Rtn4rl1	-1.31938	5.65352	-3.70951	0.00253774	0.02465	-1.81883
1700011L22Rik	1.20174	-0.377186	3.7092	0.00253923	0.0246511	-1.34964
Olig1	2.01966	3.89636	3.70864	0.002542	0.0246564	-1.75788
Zgrf1	1.15345	4.72148	3.70817	0.00254429	0.0246564	-1.79866
Atp1a3	-0.691281	6.82785	-3.70775	0.00254632	0.0246564	-1.82856
Ltk	-1.87189	2.41673	-3.7079	0.00254559	0.0246564	-1.54954
Klhl34	-3.23987	-1.3398	-3.70785	0.00254583	0.0246564	-1.42595
Gm48278	-1.32834	-0.761361	-3.70599	0.00255497	0.0247274	-1.36723
Elovl7	0.518846	4.40726	3.7054	0.00255791	0.0247315	-1.78566
Gm15411	-1.04512	1.15924	-3.70537	0.00255802	0.0247315	-1.42291
Il11ra1	-1.0814	3.88298	-3.7051	0.00255935	0.0247316	-1.72525
Gm50100	-1.85605	0.176523	-3.70352	0.00256719	0.0247843	-1.3669
Gm37027	-1.94669	-0.0372621	-3.70347	0.00256744	0.0247843	-1.35986
Emcn	-1.09661	0.972615	-3.7031	0.00256925	0.0247891	-1.41528
Tcte2	-0.738504	4.7718	-3.70217	0.00257388	0.0248136	-1.80145
Gm57141	-1.66851	0.973163	-3.70206	0.00257443	0.0248136	-1.4139
Clstn2	-1.43961	8.64923	-3.70163	0.00257655	0.0248214	-1.76501
Gm14225	-3.34011	-1.74742	-3.70113	0.002579	0.0248323	-1.48373
Nono	0.549758	5.10817	3.7	0.00258464	0.0248612	-1.83232
C030014I23Rik	-2.25186	0.107973	-3.70024	0.00258343	0.0248612	-1.36624
Gm28187	2.24259	-2.13514	3.69851	0.00259209	0.0249015	-1.46937
Gm10687	1.79042	0.352852	3.69836	0.0025928	0.0249015	-1.39491
Nme6	0.670263	2.58654	3.69849	0.00259218	0.0249015	-1.64467
Spag16	-0.906158	2.90598	-3.69733	0.00259798	0.0249385	-1.63828
Sox21	1.61441	0.898759	3.69416	0.00261391	0.0250491	-1.44719
Mmgt1	1.05767	2.80957	3.69397	0.00261483	0.0250491	-1.68581
Mex3d	1.03517	1.59231	3.69426	0.00261339	0.0250491	-1.52538
Sh2d3c	-1.02254	2.00349	-3.69457	0.00261183	0.0250491	-1.54216
Itgax	1.66418	-0.138469	3.6937	0.00261622	0.0250497	-1.38098
Cspg5	0.973431	6.72966	3.69283	0.0026206	0.025067	-1.86127
Exph5	-1.21966	3.77815	-3.69281	0.00262068	0.025067	-1.72112
Slc35d2	1.045	0.380829	3.69238	0.00262289	0.0250753	-1.40731
Metap1d	0.417635	5.52865	3.69189	0.00262534	0.02508	-1.86353
Psd	-1.10413	3.7991	-3.69175	0.00262605	0.02508	-1.74346
Chchd6	-0.744086	6.25533	-3.69137	0.00262797	0.0250856	-1.86852
Rep15	1.06246	1.56347	3.6903	0.0026334	0.0250891	-1.53291
Flot1	0.588785	3.98071	3.6907	0.00263139	0.0250891	-1.78861
Odf2	-0.4493	6.24673	-3.68973	0.00263633	0.0250891	-1.87434
Tdrp	-0.893017	2.36102	-3.68976	0.00263613	0.0250891	-1.5891
Tspoap1	-1.04926	5.94375	-3.68977	0.0026361	0.0250891	-1.86552
Gm14342	-1.32563	0.867787	-3.69075	0.00263114	0.0250891	-1.43
Zfp386	0.633651	4.51605	3.68871	0.00264152	0.0251258	-1.8241
Cdc14a	1.72655	5.57426	3.68758	0.00264723	0.0251316	-1.86359
Sema4c	0.927771	3.09242	3.68776	0.00264635	0.0251316	-1.72063
Arfgef3	-0.70504	6.95958	-3.6881	0.00264462	0.0251316	-1.86264
Gm29695	-1.8455	-0.462061	-3.68754	0.00264747	0.0251316	-1.38748
Oasl2	1.38383	3.78913	3.6871	0.00264971	0.0251401	-1.79207
Gm46224	1.30026	0.142223	3.68641	0.00265325	0.0251485	-1.40422
Sox2ot	1.01858	9.54298	3.68655	0.0026525	0.0251485	-1.7566
ENSMUSG00000121501	1.40808	-0.00324289	3.68507	0.00266012	0.0252009	-1.4005
Plcd1	-1.24556	1.48897	-3.6835	0.00266816	0.0252643	-1.5023
Csnk1g2	-0.43076	4.09776	-3.68306	0.00267042	0.025273	-1.79513
Gm31415	3.37869	-1.3335	3.67984	0.00268703	0.025341	-1.42022
Sparc	1.21348	3.31308	3.68013	0.00268557	0.025341	-1.76304
Vangl1	0.972343	2.3412	3.68051	0.00268357	0.025341	-1.65382
Pms1	0.879227	5.08758	3.68129	0.00267953	0.025341	-1.86672
Gm17259	0.710506	0.744636	3.68008	0.00268582	0.025341	-1.45699
ENSMUSG00000121411	-1.55854	-0.404974	-3.68018	0.00268529	0.025341	-1.39812
Cfap65	-1.57219	1.72931	-3.68047	0.0026838	0.025341	-1.52701
Gemin8	0.423751	3.57152	3.67865	0.00269323	0.025374	-1.77983
Acsl1	-0.618114	5.11281	-3.67868	0.00269306	0.025374	-1.86711
Hnrnpab	0.941464	3.61674	3.67798	0.00269672	0.0253938	-1.78938
[truncated: 1,477 more rows]
