# Supplementary material for: Single-nucleus transcriptomics identifies cell cycle and synaptic pathway dysregulation during OPC-to-glioma progression
Source: Front Cell Neurosci. 2026 Jun 30;20:1713437. doi: 10.3389/fncel.2026.1713437 (PMC13424661; doi:10.3389/fncel.2026.1713437)
Supplement: Supplementary file 4 [file Table_3.XLSX]

## Sheet: OPClike_gsea_04102026
	ID	Description	setSize	enrichmentScore	NES	pvalue	p.adjust	qvalue	rank	leading_edge	core_enrichment
GO:0000278	GO:0000278	mitotic cell cycle	237	0.554297	3.37784	1e-10	2.54766e-09	1.59469e-09	948	tags=65%, list=29%, signal=49%	Bub1/Ttk/Kif18b/Cdc25c/Sapcd2/Nuf2/Kif14/Cdkn2c/Cdca2/Dlgap5/Cep55/Cdk1/Iqgap3/Ticrr/Ska1/Cenpi/Kif2c/Mcm3/Kntc1/Kif4/Ndc80/Espl1/Ect2/Ckap2/Tpx2/Cdk2/Nsl1/E2f8/Spc25/Ncaph/Uhrf1/Clspn/Knl1/Kif20b/Kif11/Cenph/Pole/Nes/Afap1l2/Haspin/Bub1b/Ube2c/Rrm2/Stil/Cdc20/Cdkn2a/E2f7/Mcm6/Cenpe/Bard1/Cenpf/Trip13/Aurkb/Birc5/Cdc45/Nek2/Brca1/Spdl1/Cenpk/Spry1/Dtl/Cenpa/Foxm1/Hspa1a/Ncapg/Kif18a/Rgcc/Mybl1/My…
GO:0000819	GO:0000819	sister chromatid segregation	77	0.661418	3.36335	1e-10	2.54766e-09	1.59469e-09	637	tags=69%, list=20%, signal=57%	Bub1/Ttk/Kif18b/Nuf2/Kif14/Cdk1/Ska1/Cenpi/Rmi2/Kif2c/Kntc1/Kif4/Ndc80/Espl1/Tpx2/Nsl1/Top2a/Spc25/Ncaph/Uhrf1/Knl1/Kif11/Haspin/Bub1b/Ube2c/Cdc20/Cenpe/Trip13/Aurkb/Birc5/Nek2/Spdl1/Cenpk/Hspa1a/Ncapg/Kif18a/Hspa1b/Cdca8/Gen1/Fbxo5/Knstrn/Kif23/Kif15/Smc4/Cdc6/Chek2/Racgap1/Mad2l1/Cdt1/Zwilch/Ska3/Usp44/Tacc3
GO:1903047	GO:1903047	mitotic cell cycle process	217	0.555043	3.35512	1e-10	2.54766e-09	1.59469e-09	948	tags=65%, list=29%, signal=49%	Bub1/Ttk/Kif18b/Cdc25c/Sapcd2/Nuf2/Kif14/Cdkn2c/Cdca2/Dlgap5/Cep55/Cdk1/Iqgap3/Ticrr/Ska1/Cenpi/Kif2c/Mcm3/Kntc1/Kif4/Ndc80/Espl1/Ect2/Ckap2/Tpx2/Cdk2/Nsl1/Spc25/Ncaph/Uhrf1/Clspn/Knl1/Kif20b/Kif11/Cenph/Pole/Nes/Haspin/Bub1b/Ube2c/Rrm2/Stil/Cdc20/Cdkn2a/E2f7/Mcm6/Cenpe/Bard1/Cenpf/Trip13/Aurkb/Birc5/Cdc45/Nek2/Brca1/Spdl1/Cenpk/Spry1/Dtl/Cenpa/Foxm1/Hspa1a/Ncapg/Kif18a/Rgcc/Myc/Hspa1b/Cdca8/Wdr6…
GO:0000070	GO:0000070	mitotic sister chromatid segregation	71	0.66449	3.34352	1e-10	2.54766e-09	1.59469e-09	550	tags=66%, list=17%, signal=56%	Bub1/Ttk/Kif18b/Nuf2/Kif14/Cdk1/Ska1/Cenpi/Kif2c/Kntc1/Kif4/Ndc80/Espl1/Tpx2/Nsl1/Spc25/Ncaph/Uhrf1/Knl1/Kif11/Haspin/Bub1b/Ube2c/Cdc20/Cenpe/Trip13/Aurkb/Birc5/Nek2/Spdl1/Cenpk/Hspa1a/Ncapg/Kif18a/Hspa1b/Cdca8/Gen1/Fbxo5/Knstrn/Kif23/Kif15/Smc4/Chek2/Racgap1/Mad2l1/Cdt1/Zwilch
GO:0007059	GO:0007059	chromosome segregation	135	0.58619	3.33496	1e-10	2.54766e-09	1.59469e-09	649	tags=56%, list=20%, signal=47%	Bub1/Ttk/Kif18b/Nuf2/Kif14/Cdca2/Dlgap5/Cdk1/Ska1/Cenpi/Rmi2/Kif2c/Kntc1/Kif4/Ndc80/Espl1/Ect2/Sgo2a/Tpx2/Nsl1/Top2a/Spc25/Ncaph/Uhrf1/Sgo1/Knl1/Aspm/Esco2/Kif11/Cenph/Haspin/Brip1/Bub1b/Ube2c/Stil/Cdc20/Cenpl/Cenpe/Cenpf/Trip13/Aurkb/Birc5/Nek2/Brca1/Spdl1/Cenpk/Hspa1a/Ncapg/Kif18a/Hspa1b/Cdca8/Msh5/Aurka/Dsn1/Gen1/Syde1/Cenpw/Fam83d/Fbxo5/Knstrn/Kif23/Kif15/Smc4/Cdc6/Chek2/Racgap1/Mad2l1/Cdt1/Z…
GO:0098813	GO:0098813	nuclear chromosome segregation	102	0.622262	3.32964	1e-10	2.54766e-09	1.59469e-09	649	tags=63%, list=20%, signal=52%	Bub1/Ttk/Kif18b/Nuf2/Kif14/Cdk1/Ska1/Cenpi/Rmi2/Kif2c/Kntc1/Kif4/Ndc80/Espl1/Ect2/Tpx2/Nsl1/Top2a/Spc25/Ncaph/Uhrf1/Sgo1/Knl1/Aspm/Kif11/Haspin/Brip1/Bub1b/Ube2c/Cdc20/Cenpe/Cenpf/Trip13/Aurkb/Birc5/Nek2/Spdl1/Cenpk/Hspa1a/Ncapg/Kif18a/Hspa1b/Cdca8/Msh5/Aurka/Dsn1/Gen1/Syde1/Fam83d/Fbxo5/Knstrn/Kif23/Kif15/Smc4/Cdc6/Chek2/Racgap1/Mad2l1/Cdt1/Zwilch/Ska3/Usp44/Tacc3/Fancd2
GO:0140014	GO:0140014	mitotic nuclear division	91	0.619322	3.26139	1e-10	2.54766e-09	1.59469e-09	758	tags=69%, list=23%, signal=55%	Bub1/Ttk/Kif18b/Nuf2/Kif14/Cdca2/Cdk1/Ska1/Cenpi/Kif2c/Kntc1/Kif4/Ndc80/Espl1/Tpx2/Nsl1/Spc25/Ncaph/Uhrf1/Knl1/Kif11/Haspin/Bub1b/Ube2c/Cdc20/Cenpe/Trip13/Aurkb/Birc5/Nek2/Spdl1/Cenpk/Hspa1a/Ncapg/Kif18a/Rgcc/Hspa1b/Cdca8/Aurka/Bmp7/Gen1/Fbxo5/Knstrn/Kif23/Kif15/Smc4/Chek2/Racgap1/Mad2l1/Cdt1/Cdc14a/Zwilch/Il1a/Mki67/Mtbp/Ska3/Nde1/Usp44/Kifc5b/Tgfb1/Prc1/Cdkn1b/Tgfa
GO:0048285	GO:0048285	organelle fission	141	0.561417	3.2031	1e-10	2.54766e-09	1.59469e-09	654	tags=55%, list=20%, signal=46%	Bub1/Ttk/Kif18b/Nuf2/Kif14/Cdca2/Cdk1/Ska1/Cenpi/Kif2c/Kntc1/Kif4/Ndc80/Espl1/Sgo2a/Tpx2/Nsl1/Top2a/Spc25/Ncaph/Uhrf1/Fignl1/Sgo1/Knl1/Aspm/Kif11/Haspin/Brip1/Bub1b/Ube2c/Cdc20/Cenpe/Trip13/Aurkb/Birc5/Rad54b/Nek2/Ankle1/Spdl1/Cenpk/Hspa1a/Ncapg/Kif18a/Rgcc/Mybl1/Hspa1b/Cdca8/Msh5/Eme1/Cks2/Rad51ap1/Aurka/Bmp7/Gen1/Syde1/Fbxo5/Knstrn/Kif23/Kif15/Smc4/Chek2/Racgap1/Mad2l1/Irgm1/Cdt1/Cdc14a/Zwilch/…
GO:0000280	GO:0000280	nuclear division	136	0.564131	3.19997	1e-10	2.54766e-09	1.59469e-09	654	tags=56%, list=20%, signal=47%	Bub1/Ttk/Kif18b/Nuf2/Kif14/Cdca2/Cdk1/Ska1/Cenpi/Kif2c/Kntc1/Kif4/Ndc80/Espl1/Sgo2a/Tpx2/Nsl1/Top2a/Spc25/Ncaph/Uhrf1/Fignl1/Sgo1/Knl1/Aspm/Kif11/Haspin/Brip1/Bub1b/Ube2c/Cdc20/Cenpe/Trip13/Aurkb/Birc5/Rad54b/Nek2/Ankle1/Spdl1/Cenpk/Hspa1a/Ncapg/Kif18a/Rgcc/Mybl1/Hspa1b/Cdca8/Msh5/Eme1/Cks2/Rad51ap1/Aurka/Bmp7/Gen1/Syde1/Fbxo5/Knstrn/Kif23/Kif15/Smc4/Chek2/Racgap1/Mad2l1/Cdt1/Cdc14a/Zwilch/Il1a/M…
GO:0051276	GO:0051276	chromosome organization	153	0.554821	3.18874	1e-10	2.54766e-09	1.59469e-09	654	tags=51%, list=20%, signal=43%	Bub1/Ttk/Kif18b/Nuf2/Kif14/Dlgap5/Pif1/Cdk1/Ska1/Cdca5/Cenpi/Rmi2/Kif2c/Kntc1/Kif4/Ndc80/Espl1/Sgo2a/Tpx2/Cdk2/Nsl1/Top2a/Spc25/Ncaph/Uhrf1/Sgo1/Knl1/Esco2/Kif11/Cenph/Haspin/Brip1/Bub1b/Ube2c/Cdc20/Cenpe/H1f3/Trip13/Aurkb/Birc5/Nek2/Spdl1/Cip2a/Cenpk/Dscc1/Cenpa/Hspa1a/Ncapg/Kif18a/Hmgb2/Myc/Hspa1b/Mis18bp1/Cdca8/Msh5/Prkcq/Gen1/Syde1/H1f5/Cenpw/Fbxo5/Knstrn/Kif23/Kif15/Ddx11/Smc4/Cdc6/Chek2/Rac…
GO:0033044	GO:0033044	regulation of chromosome organization	61	0.648855	3.16756	1e-10	2.54766e-09	1.59469e-09	637	tags=62%, list=20%, signal=51%	Bub1/Ttk/Nuf2/Pif1/Cdk1/Ska1/Rmi2/Kntc1/Ndc80/Sgo2a/Cdk2/Spc25/Ncaph/Knl1/Haspin/Bub1b/Ube2c/Cdc20/Cenpe/Trip13/Aurkb/Birc5/Nek2/Spdl1/Ncapg/Myc/Cdca8/Prkcq/Gen1/Fbxo5/Ddx11/Smc4/Cdc6/Mad2l1/Zwilch/Ska3/Usp44/Tacc3
GO:0051983	GO:0051983	regulation of chromosome segregation	44	0.689994	3.1446	1e-10	2.54766e-09	1.59469e-09	637	tags=73%, list=20%, signal=59%	Bub1/Ttk/Nuf2/Cdk1/Ska1/Rmi2/Kif2c/Kntc1/Ndc80/Spc25/Ncaph/Knl1/Haspin/Bub1b/Ube2c/Cdc20/Cenpe/Trip13/Aurkb/Birc5/Spdl1/Ncapg/Cdca8/Gen1/Fbxo5/Smc4/Cdc6/Mad2l1/Zwilch/Ska3/Usp44/Tacc3
GO:0007346	GO:0007346	regulation of mitotic cell cycle	139	0.548235	3.12327	1e-10	2.54766e-09	1.59469e-09	807	tags=58%, list=25%, signal=45%	Bub1/Ttk/Cdc25c/Nuf2/Kif14/Cdkn2c/Cdca2/Dlgap5/Cdk1/Ticrr/Ska1/Kntc1/Ndc80/Cdk2/Spc25/Clspn/Knl1/Afap1l2/Haspin/Bub1b/Ube2c/Rrm2/Stil/Cdc20/Cdkn2a/E2f7/Cenpe/Bard1/Cenpf/Trip13/Aurkb/Birc5/Brca1/Spdl1/Dtl/Foxm1/Rgcc/Myc/Cdca8/Eme1/Dbf4/Cks2/Adamts1/Prkcq/Cks1b/Aurka/Rbl1/Bmp7/Gen1/Rad51b/Creb3l1/Fbxo5/Ccnd1/Cdc6/Chek2/Mad2l1/Rrm1/Gmnn/Cdc14a/Zwilch/Il1a/Mki67/Ddr2/Gas1/Mtbp/Ska3/Usp44/Zfp36l1/Mas…
GO:0022402	GO:0022402	cell cycle process	333	0.49369	3.10519	1e-10	2.54766e-09	1.59469e-09	1167	tags=66%, list=36%, signal=47%	Bub1/Gata6/Ttk/Kif18b/Cdc25c/Sapcd2/Nuf2/Kif14/Cdkn2c/Cdca2/Dlgap5/Cep55/Cdk1/Iqgap3/Ticrr/Ska1/Cdca5/Cenpi/Rmi2/Kif2c/Mcm3/Kntc1/Kif4/Ndc80/Espl1/Ect2/Sgo2a/Ckap2/Tpx2/Cdk2/Nsl1/E2f8/Top2a/Spc25/Ncaph/Uhrf1/Fignl1/Sgo1/Clspn/Knl1/Kif20b/Aspm/Esco2/Kif11/Cenph/Pole/Nes/Haspin/Brip1/Bub1b/Ube2c/Rrm2/Stil/Mcm5/Cdc20/Cdkn2a/E2f7/Mcm6/Cenpl/Cenpe/Bard1/Cenpf/Trip13/Aurkb/Birc5/Cdc45/Rad54b/Nek2/Ankle…
GO:0051304	GO:0051304	chromosome separation	36	0.728996	3.09867	1e-10	2.54766e-09	1.59469e-09	634	tags=81%, list=20%, signal=66%	Bub1/Ttk/Nuf2/Ska1/Kntc1/Ndc80/Espl1/Top2a/Spc25/Ncaph/Knl1/Haspin/Bub1b/Ube2c/Cdc20/Cenpe/Trip13/Aurkb/Birc5/Spdl1/Ncapg/Cdca8/Gen1/Fbxo5/Smc4/Mad2l1/Zwilch/Ska3/Usp44
GO:0033045	GO:0033045	regulation of sister chromatid segregation	35	0.731428	3.09803	1e-10	2.54766e-09	1.59469e-09	637	tags=80%, list=20%, signal=65%	Bub1/Ttk/Nuf2/Cdk1/Ska1/Rmi2/Kntc1/Ndc80/Spc25/Knl1/Haspin/Bub1b/Ube2c/Cdc20/Cenpe/Trip13/Aurkb/Birc5/Spdl1/Cdca8/Gen1/Fbxo5/Cdc6/Mad2l1/Zwilch/Ska3/Usp44/Tacc3
GO:0051301	GO:0051301	cell division	167	0.528655	3.09788	1e-10	2.54766e-09	1.59469e-09	980	tags=63%, list=30%, signal=47%	Bub1/Kif18b/Cdc25c/Sapcd2/Nuf2/Kif14/Nr5a2/Cdca2/Cep55/Cdk1/Iqgap3/Ska1/Cdca5/Kif2c/Kntc1/Kif4/Ndc80/Ect2/Sgo2a/Ckap2/Tpx2/Cdk2/Nsl1/E2f8/Top2a/Spc25/Ncaph/Sgo1/Ercc6l/Knl1/Kif20b/Aspm/Cdca3/Kif11/Brip1/Bub1b/Ube2c/Cdc20/Cdkn2a/E2f7/Cenpe/Aurkb/Birc5/Nek2/Spdl1/Cenpa/Ncapg/Myc/Mis18bp1/Cdca8/Cks2/Sfrp2/Cks1b/Aurka/Dsn1/Cenpw/Fam83d/Fbxo5/Knstrn/Akna/Kif23/Ccna2/Smc4/Ccnd1/Cdc6/Lbh/Chek2/Racgap1/M…
GO:0044772	GO:0044772	mitotic cell cycle phase transition	132	0.538062	3.04134	1e-10	2.54766e-09	1.59469e-09	792	tags=57%, list=24%, signal=45%	Bub1/Ttk/Cdc25c/Nuf2/Kif14/Cdkn2c/Cdk1/Iqgap3/Ticrr/Ska1/Kntc1/Ndc80/Cdk2/Spc25/Clspn/Knl1/Pole/Nes/Haspin/Bub1b/Ube2c/Rrm2/Stil/Cdc20/Cdkn2a/E2f7/Cenpe/Bard1/Cenpf/Trip13/Aurkb/Birc5/Brca1/Spdl1/Dtl/Foxm1/Rgcc/Myc/Cdca8/Dbf4/Cks2/Adamts1/Prkcq/Cks1b/Rbl1/Gen1/Nfatc1/Rad51b/Creb3l1/Fbxo5/Ccna2/Ccnd1/Cdc6/Chek2/Tcf19/Mad2l1/Rrm1/Cdc14a/Zwilch/Ddr2/Mtbp/Ska3/Usp44/Tacc3/Zfp36l1/Myb/Mastl/Gpnmb/Cdc2…
GO:1905818	GO:1905818	regulation of chromosome separation	33	0.728944	3.03432	1e-10	2.54766e-09	1.59469e-09	634	tags=82%, list=20%, signal=66%	Bub1/Ttk/Nuf2/Ska1/Kntc1/Ndc80/Spc25/Ncaph/Knl1/Haspin/Bub1b/Ube2c/Cdc20/Cenpe/Trip13/Aurkb/Birc5/Spdl1/Ncapg/Cdca8/Gen1/Fbxo5/Smc4/Mad2l1/Zwilch/Ska3/Usp44
GO:0007049	GO:0007049	cell cycle	387	0.477684	3.02941	1e-10	2.54766e-09	1.59469e-09	1167	tags=63%, list=36%, signal=46%	Bub1/Gata6/Ttk/Kif18b/Cdc25c/Sapcd2/Nuf2/Kif14/Cdkn2c/Cdca2/Dlgap5/Cep55/Cdk1/Iqgap3/Ticrr/Prr11/Ska1/Cdca5/Cenpi/Rmi2/Kif2c/Mcm3/Kntc1/Kif4/Ndc80/Espl1/Ect2/Sgo2a/Ckap2/Exo1/Tpx2/Cdk2/Nsl1/E2f8/Top2a/Spc25/Ncaph/Uhrf1/Fignl1/E2f2/Sgo1/Clspn/Knl1/Kif20b/Aspm/Esco2/Kif11/Cenph/Pole/Nes/Afap1l2/Haspin/Brip1/Bub1b/Ube2c/Rrm2/Stil/Mcm5/Cdc20/Cdkn2a/E2f7/Mcm6/Cenpl/Cenpe/Bard1/Cenpf/Trip13/Aurkb/Birc5…
GO:0010564	GO:0010564	regulation of cell cycle process	193	0.505336	3.01445	1e-10	2.54766e-09	1.59469e-09	827	tags=54%, list=26%, signal=43%	Bub1/Ttk/Cdc25c/Nuf2/Kif14/Cdkn2c/Cdca2/Cdk1/Ticrr/Ska1/Rmi2/Kif2c/Kntc1/Ndc80/Ect2/Sgo2a/Tpx2/Cdk2/E2f8/Spc25/Ncaph/Clspn/Knl1/Kif20b/Kif11/Haspin/Bub1b/Ube2c/Rrm2/Stil/Cdc20/Cdkn2a/E2f7/Cenpe/Bard1/Cenpf/Trip13/Aurkb/Birc5/Nek2/Brca1/Spdl1/Dtl/Hspa1a/Ncapg/Rgcc/Myc/Hspa1b/Cdca8/Wdr62/Eme1/Dbf4/Adamts1/Rad51ap1/Prkcq/Aurka/Rbl1/Bmp7/Gen1/Rad51b/Creb3l1/Fam83d/Fbxo5/Knstrn/Kif23/Ddx11/Smc4/Ccnd1/…
GO:0007091	GO:0007091	metaphase/anaphase transition of mitotic cell cycle	32	0.732131	3.00859	1e-10	2.54766e-09	1.59469e-09	637	tags=81%, list=20%, signal=66%	Bub1/Ttk/Nuf2/Ska1/Kntc1/Ndc80/Spc25/Knl1/Haspin/Bub1b/Ube2c/Cdc20/Cenpe/Trip13/Aurkb/Birc5/Spdl1/Cdca8/Gen1/Fbxo5/Cdc6/Mad2l1/Zwilch/Ska3/Usp44/Tacc3
GO:0044784	GO:0044784	metaphase/anaphase transition of cell cycle	32	0.732131	3.00859	1e-10	2.54766e-09	1.59469e-09	637	tags=81%, list=20%, signal=66%	Bub1/Ttk/Nuf2/Ska1/Kntc1/Ndc80/Spc25/Knl1/Haspin/Bub1b/Ube2c/Cdc20/Cenpe/Trip13/Aurkb/Birc5/Spdl1/Cdca8/Gen1/Fbxo5/Cdc6/Mad2l1/Zwilch/Ska3/Usp44/Tacc3
GO:0030071	GO:0030071	regulation of mitotic metaphase/anaphase transition	31	0.731066	3.00183	1e-10	2.54766e-09	1.59469e-09	634	tags=81%, list=20%, signal=65%	Bub1/Ttk/Nuf2/Ska1/Kntc1/Ndc80/Spc25/Knl1/Haspin/Bub1b/Ube2c/Cdc20/Cenpe/Trip13/Aurkb/Birc5/Spdl1/Cdca8/Gen1/Fbxo5/Cdc6/Mad2l1/Zwilch/Ska3/Usp44
GO:1902099	GO:1902099	regulation of metaphase/anaphase transition of cell cycle	31	0.731066	3.00183	1e-10	2.54766e-09	1.59469e-09	634	tags=81%, list=20%, signal=65%	Bub1/Ttk/Nuf2/Ska1/Kntc1/Ndc80/Spc25/Knl1/Haspin/Bub1b/Ube2c/Cdc20/Cenpe/Trip13/Aurkb/Birc5/Spdl1/Cdca8/Gen1/Fbxo5/Cdc6/Mad2l1/Zwilch/Ska3/Usp44
GO:0007093	GO:0007093	mitotic cell cycle checkpoint signaling	51	0.636973	2.98227	1e-10	2.54766e-09	1.59469e-09	649	tags=67%, list=20%, signal=54%	Bub1/Ttk/Nuf2/Cdk1/Ticrr/Ska1/Kntc1/Ndc80/Spc25/Clspn/Knl1/Haspin/Bub1b/Cdc20/Cenpe/Bard1/Trip13/Aurkb/Birc5/Brca1/Spdl1/Dtl/Cdca8/Eme1/Gen1/Creb3l1/Ccnd1/Cdc6/Chek2/Mad2l1/Zwilch/Ska3/Usp44/Fancd2
GO:0044770	GO:0044770	cell cycle phase transition	157	0.514747	2.97878	1e-10	2.54766e-09	1.59469e-09	949	tags=61%, list=29%, signal=45%	Bub1/Ttk/Cdc25c/Nuf2/Kif14/Cdkn2c/Cdk1/Iqgap3/Ticrr/Ska1/Kntc1/Ndc80/Cdk2/Spc25/Clspn/Knl1/Pole/Nes/Haspin/Bub1b/Ube2c/Rrm2/Stil/Cdc20/Cdkn2a/E2f7/Cenpe/Bard1/Cenpf/Trip13/Aurkb/Birc5/Brca1/Spdl1/Dtl/Foxm1/Rgcc/Myc/Cdca8/Eme1/Dbf4/Cks2/Adamts1/Prkcq/Cks1b/Rbl1/Gen1/Nfatc1/Rad51b/Creb3l1/Fam83d/Fbxo5/Ccna2/Ccnd1/Cdc6/Chek2/Tcf19/Mad2l1/Rrm1/Cdt1/Cdc14a/Zwilch/Mlf1/Ptprc/Ddr2/Gas1/Mtbp/Ska3/Usp44/T…
GO:0051726	GO:0051726	regulation of cell cycle	248	0.486431	2.97526	1e-10	2.54766e-09	1.59469e-09	833	tags=51%, list=26%, signal=41%	Bub1/Ttk/Cdc25c/Nuf2/Kif14/Cdkn2c/Cdca2/Dlgap5/Cdk1/Ticrr/Prr11/Ska1/Rmi2/Kif2c/Kntc1/Ndc80/Ect2/Sgo2a/Tpx2/Cdk2/E2f8/Spc25/Ncaph/Fignl1/E2f2/Clspn/Knl1/Kif20b/Aspm/Kif11/Afap1l2/Haspin/Bub1b/Ube2c/Rrm2/Stil/Cdc20/Cdkn2a/E2f7/Cenpe/Bard1/Cenpf/Trip13/Aurkb/Birc5/Nek2/Brca1/Spdl1/Dtl/Foxm1/Hspa1a/Ncapg/Rgcc/Myc/Hspa1b/Cdca8/Wdr62/Eme1/Dbf4/Cks2/Runx3/Adamts1/Rad51ap1/Prkcq/Cks1b/Aurka/Rbl1/Bmp7/Ge…
GO:0045839	GO:0045839	negative regulation of mitotic nuclear division	30	0.733378	2.97359	1e-10	2.54766e-09	1.59469e-09	634	tags=83%, list=20%, signal=68%	Bub1/Ttk/Nuf2/Ska1/Kntc1/Ndc80/Spc25/Knl1/Haspin/Bub1b/Cdc20/Cenpe/Trip13/Aurkb/Birc5/Spdl1/Cdca8/Bmp7/Gen1/Fbxo5/Mad2l1/Zwilch/Mtbp/Ska3/Usp44
GO:0010965	GO:0010965	regulation of mitotic sister chromatid separation	28	0.748977	2.97311	1e-10	2.54766e-09	1.59469e-09	634	tags=86%, list=20%, signal=70%	Bub1/Ttk/Nuf2/Ska1/Kntc1/Ndc80/Spc25/Knl1/Haspin/Bub1b/Ube2c/Cdc20/Cenpe/Trip13/Aurkb/Birc5/Spdl1/Cdca8/Gen1/Fbxo5/Mad2l1/Zwilch/Ska3/Usp44
GO:0051306	GO:0051306	mitotic sister chromatid separation	28	0.748977	2.97311	1e-10	2.54766e-09	1.59469e-09	634	tags=86%, list=20%, signal=70%	Bub1/Ttk/Nuf2/Ska1/Kntc1/Ndc80/Spc25/Knl1/Haspin/Bub1b/Ube2c/Cdc20/Cenpe/Trip13/Aurkb/Birc5/Spdl1/Cdca8/Gen1/Fbxo5/Mad2l1/Zwilch/Ska3/Usp44
GO:0033047	GO:0033047	regulation of mitotic sister chromatid segregation	28	0.748024	2.96932	1e-10	2.54766e-09	1.59469e-09	634	tags=86%, list=20%, signal=70%	Bub1/Ttk/Nuf2/Cdk1/Ska1/Kntc1/Ndc80/Spc25/Knl1/Haspin/Bub1b/Cdc20/Cenpe/Trip13/Aurkb/Birc5/Spdl1/Cdca8/Gen1/Fbxo5/Mad2l1/Zwilch/Ska3/Usp44
GO:1901990	GO:1901990	regulation of mitotic cell cycle phase transition	105	0.548793	2.96841	1e-10	2.54766e-09	1.59469e-09	792	tags=57%, list=24%, signal=45%	Bub1/Ttk/Cdc25c/Nuf2/Kif14/Cdkn2c/Cdk1/Ticrr/Ska1/Kntc1/Ndc80/Cdk2/Spc25/Clspn/Knl1/Haspin/Bub1b/Ube2c/Rrm2/Stil/Cdc20/Cdkn2a/E2f7/Cenpe/Bard1/Cenpf/Trip13/Aurkb/Birc5/Brca1/Spdl1/Dtl/Rgcc/Cdca8/Dbf4/Adamts1/Prkcq/Rbl1/Gen1/Rad51b/Creb3l1/Fbxo5/Ccnd1/Cdc6/Mad2l1/Rrm1/Cdc14a/Zwilch/Ddr2/Mtbp/Ska3/Usp44/Zfp36l1/Gpnmb/Cdc25a/Tgfb1/Cdkn1b/Rpa2/Ptpn6/Ccnb1
GO:0051784	GO:0051784	negative regulation of nuclear division	31	0.720847	2.95987	1e-10	2.54766e-09	1.59469e-09	634	tags=81%, list=20%, signal=65%	Bub1/Ttk/Nuf2/Ska1/Kntc1/Ndc80/Spc25/Knl1/Haspin/Bub1b/Cdc20/Cenpe/Trip13/Aurkb/Birc5/Spdl1/Cdca8/Bmp7/Gen1/Fbxo5/Mad2l1/Zwilch/Mtbp/Ska3/Usp44
GO:0007088	GO:0007088	regulation of mitotic nuclear division	42	0.657545	2.94448	1e-10	2.54766e-09	1.59469e-09	634	tags=69%, list=20%, signal=56%	Bub1/Ttk/Nuf2/Cdca2/Ska1/Kntc1/Ndc80/Spc25/Knl1/Haspin/Bub1b/Ube2c/Cdc20/Cenpe/Trip13/Aurkb/Birc5/Spdl1/Cdca8/Bmp7/Gen1/Fbxo5/Mad2l1/Zwilch/Il1a/Mki67/Mtbp/Ska3/Usp44
GO:0033046	GO:0033046	negative regulation of sister chromatid segregation	26	0.754208	2.93927	1e-10	2.54766e-09	1.59469e-09	634	tags=88%, list=20%, signal=72%	Bub1/Ttk/Nuf2/Ska1/Kntc1/Ndc80/Spc25/Knl1/Haspin/Bub1b/Cdc20/Cenpe/Trip13/Aurkb/Birc5/Spdl1/Cdca8/Gen1/Fbxo5/Mad2l1/Zwilch/Ska3/Usp44
GO:0033048	GO:0033048	negative regulation of mitotic sister chromatid segregation	26	0.754208	2.93927	1e-10	2.54766e-09	1.59469e-09	634	tags=88%, list=20%, signal=72%	Bub1/Ttk/Nuf2/Ska1/Kntc1/Ndc80/Spc25/Knl1/Haspin/Bub1b/Cdc20/Cenpe/Trip13/Aurkb/Birc5/Spdl1/Cdca8/Gen1/Fbxo5/Mad2l1/Zwilch/Ska3/Usp44
GO:0045841	GO:0045841	negative regulation of mitotic metaphase/anaphase transition	26	0.754208	2.93927	1e-10	2.54766e-09	1.59469e-09	634	tags=88%, list=20%, signal=72%	Bub1/Ttk/Nuf2/Ska1/Kntc1/Ndc80/Spc25/Knl1/Haspin/Bub1b/Cdc20/Cenpe/Trip13/Aurkb/Birc5/Spdl1/Cdca8/Gen1/Fbxo5/Mad2l1/Zwilch/Ska3/Usp44
GO:1902100	GO:1902100	negative regulation of metaphase/anaphase transition of cell cycle	26	0.754208	2.93927	1e-10	2.54766e-09	1.59469e-09	634	tags=88%, list=20%, signal=72%	Bub1/Ttk/Nuf2/Ska1/Kntc1/Ndc80/Spc25/Knl1/Haspin/Bub1b/Cdc20/Cenpe/Trip13/Aurkb/Birc5/Spdl1/Cdca8/Gen1/Fbxo5/Mad2l1/Zwilch/Ska3/Usp44
GO:1905819	GO:1905819	negative regulation of chromosome separation	26	0.754208	2.93927	1e-10	2.54766e-09	1.59469e-09	634	tags=88%, list=20%, signal=72%	Bub1/Ttk/Nuf2/Ska1/Kntc1/Ndc80/Spc25/Knl1/Haspin/Bub1b/Cdc20/Cenpe/Trip13/Aurkb/Birc5/Spdl1/Cdca8/Gen1/Fbxo5/Mad2l1/Zwilch/Ska3/Usp44
GO:2000816	GO:2000816	negative regulation of mitotic sister chromatid separation	26	0.754208	2.93927	1e-10	2.54766e-09	1.59469e-09	634	tags=88%, list=20%, signal=72%	Bub1/Ttk/Nuf2/Ska1/Kntc1/Ndc80/Spc25/Knl1/Haspin/Bub1b/Cdc20/Cenpe/Trip13/Aurkb/Birc5/Spdl1/Cdca8/Gen1/Fbxo5/Mad2l1/Zwilch/Ska3/Usp44
GO:1901987	GO:1901987	regulation of cell cycle phase transition	130	0.52286	2.93465	1e-10	2.54766e-09	1.59469e-09	949	tags=62%, list=29%, signal=45%	Bub1/Ttk/Cdc25c/Nuf2/Kif14/Cdkn2c/Cdk1/Ticrr/Ska1/Kntc1/Ndc80/Cdk2/Spc25/Clspn/Knl1/Haspin/Bub1b/Ube2c/Rrm2/Stil/Cdc20/Cdkn2a/E2f7/Cenpe/Bard1/Cenpf/Trip13/Aurkb/Birc5/Brca1/Spdl1/Dtl/Rgcc/Cdca8/Eme1/Dbf4/Adamts1/Prkcq/Rbl1/Gen1/Rad51b/Creb3l1/Fam83d/Fbxo5/Ccnd1/Cdc6/Chek2/Mad2l1/Rrm1/Cdt1/Cdc14a/Zwilch/Mlf1/Ddr2/Gas1/Mtbp/Ska3/Usp44/Zfp36l1/Timeless/Fancd2/Plcg2/Gpnmb/Sox2/Cdc25a/Tgfb1/Cdkn1b/Rp…
GO:0051985	GO:0051985	negative regulation of chromosome segregation	27	0.74036	2.91578	1e-10	2.54766e-09	1.59469e-09	634	tags=85%, list=20%, signal=69%	Bub1/Ttk/Nuf2/Ska1/Kntc1/Ndc80/Spc25/Knl1/Haspin/Bub1b/Cdc20/Cenpe/Trip13/Aurkb/Birc5/Spdl1/Cdca8/Gen1/Fbxo5/Mad2l1/Zwilch/Ska3/Usp44
GO:2001251	GO:2001251	negative regulation of chromosome organization	32	0.709339	2.91494	1e-10	2.54766e-09	1.59469e-09	634	tags=75%, list=20%, signal=61%	Bub1/Ttk/Nuf2/Pif1/Ska1/Kntc1/Ndc80/Spc25/Knl1/Haspin/Bub1b/Cdc20/Cenpe/Trip13/Aurkb/Birc5/Spdl1/Cdca8/Gen1/Fbxo5/Mad2l1/Zwilch/Ska3/Usp44
GO:0045930	GO:0045930	negative regulation of mitotic cell cycle	74	0.576623	2.89806	1e-10	2.54766e-09	1.59469e-09	649	tags=57%, list=20%, signal=46%	Bub1/Ttk/Nuf2/Cdk1/Ticrr/Ska1/Kntc1/Ndc80/Spc25/Clspn/Knl1/Haspin/Bub1b/Cdc20/E2f7/Cenpe/Bard1/Trip13/Aurkb/Birc5/Brca1/Spdl1/Dtl/Rgcc/Cdca8/Eme1/Rbl1/Bmp7/Gen1/Creb3l1/Fbxo5/Ccnd1/Cdc6/Chek2/Mad2l1/Zwilch/Gas1/Mtbp/Ska3/Usp44/Zfp36l1/Fancd2
GO:0045787	GO:0045787	positive regulation of cell cycle	100	0.540352	2.89043	1e-10	2.54766e-09	1.59469e-09	901	tags=62%, list=28%, signal=46%	Bub1/Cdc25c/Kif14/Cdk1/Ska1/Ndc80/Ect2/Sgo2a/E2f8/Ncaph/Knl1/Kif20b/Ube2c/Rrm2/Stil/Cdc20/E2f7/Cenpe/Bard1/Aurkb/Birc5/Brca1/Dtl/Ncapg/Rgcc/Myc/Cdca8/Dbf4/Adamts1/Rad51ap1/Aurka/Gen1/Rad51b/Fam83d/Fbxo5/Kif23/Ddx11/Smc4/Ccnd1/Cdc6/Chek2/Racgap1/Mad2l1/Rrm1/Cdc14a/Il1a/Ddr2/Mtbp/Ska3/Usp44/Plcg2/Cdc25a/Tgfb1/Tgfa/Ccnb1/Ascl1/Lrp5/Gpsm2/Csf1r/Tgfb2/Npm2/Incenp
GO:0090068	GO:0090068	positive regulation of cell cycle process	88	0.551702	2.88841	1e-10	2.54766e-09	1.59469e-09	817	tags=60%, list=25%, signal=46%	Bub1/Cdc25c/Kif14/Cdk1/Ska1/Ndc80/Ect2/Sgo2a/E2f8/Ncaph/Knl1/Kif20b/Ube2c/Rrm2/Stil/Cdc20/E2f7/Cenpe/Aurkb/Birc5/Dtl/Ncapg/Rgcc/Cdca8/Dbf4/Adamts1/Rad51ap1/Gen1/Rad51b/Fam83d/Fbxo5/Kif23/Ddx11/Smc4/Ccnd1/Cdc6/Chek2/Racgap1/Mad2l1/Rrm1/Cdc14a/Il1a/Ddr2/Mtbp/Ska3/Usp44/Plcg2/Cdc25a/Tgfb1/Tgfa/Ccnb1/Lrp5/Gpsm2
GO:0007094	GO:0007094	mitotic spindle assembly checkpoint signaling	25	0.752244	2.87989	1e-10	2.54766e-09	1.59469e-09	634	tags=88%, list=20%, signal=71%	Bub1/Ttk/Nuf2/Ska1/Kntc1/Ndc80/Spc25/Knl1/Haspin/Bub1b/Cdc20/Cenpe/Trip13/Aurkb/Birc5/Spdl1/Cdca8/Gen1/Mad2l1/Zwilch/Ska3/Usp44
GO:0031577	GO:0031577	spindle checkpoint signaling	25	0.752244	2.87989	1e-10	2.54766e-09	1.59469e-09	634	tags=88%, list=20%, signal=71%	Bub1/Ttk/Nuf2/Ska1/Kntc1/Ndc80/Spc25/Knl1/Haspin/Bub1b/Cdc20/Cenpe/Trip13/Aurkb/Birc5/Spdl1/Cdca8/Gen1/Mad2l1/Zwilch/Ska3/Usp44
GO:0071173	GO:0071173	spindle assembly checkpoint signaling	25	0.752244	2.87989	1e-10	2.54766e-09	1.59469e-09	634	tags=88%, list=20%, signal=71%	Bub1/Ttk/Nuf2/Ska1/Kntc1/Ndc80/Spc25/Knl1/Haspin/Bub1b/Cdc20/Cenpe/Trip13/Aurkb/Birc5/Spdl1/Cdca8/Gen1/Mad2l1/Zwilch/Ska3/Usp44
GO:0071174	GO:0071174	mitotic spindle checkpoint signaling	25	0.752244	2.87989	1e-10	2.54766e-09	1.59469e-09	634	tags=88%, list=20%, signal=71%	Bub1/Ttk/Nuf2/Ska1/Kntc1/Ndc80/Spc25/Knl1/Haspin/Bub1b/Cdc20/Cenpe/Trip13/Aurkb/Birc5/Spdl1/Cdca8/Gen1/Mad2l1/Zwilch/Ska3/Usp44
GO:1901991	GO:1901991	negative regulation of mitotic cell cycle phase transition	62	0.590026	2.87342	1e-10	2.54766e-09	1.59469e-09	638	tags=58%, list=20%, signal=48%	Bub1/Ttk/Nuf2/Cdk1/Ticrr/Ska1/Kntc1/Ndc80/Spc25/Clspn/Knl1/Haspin/Bub1b/Cdc20/E2f7/Cenpe/Bard1/Trip13/Aurkb/Birc5/Brca1/Spdl1/Dtl/Rgcc/Cdca8/Rbl1/Gen1/Creb3l1/Fbxo5/Ccnd1/Cdc6/Mad2l1/Zwilch/Ska3/Usp44/Zfp36l1
GO:0002250	GO:0002250	adaptive immune response	106	0.525336	2.84166	1e-10	2.54766e-09	1.59469e-09	1038	tags=69%, list=32%, signal=48%	Clec4n/Clec4d/Il17f/Hlx/Exo1/Ulbp1/Gimap3/Il18r1/Stx11/Csf2rb2/Ccr2/H2-Q6/Clec7a/Csf2rb/Orai1/H2-Q7/Fcgr2b/Bcl3/Cd244a/Havcr2/Tnfsf18/Prkcq/Jag1/Lilrb4a/P2rx7/H2-Eb1/Nlrp3/Cd86/Loxl3/Cd24a/Ly9/Adgre1/Cd74/Klhl6/Klrk1/Swap70/Slamf6/Crtam/Notch1/Fcgr4/Samsn1/Ptprc/Cd84/Ctsc/Clec4a2/Nckap1l/Vsir/Clec4a1/Cd1d1/C4b/Inpp5d/Tgfb1/Fcer1g/H2-Q4/Ptpn6/Fcgr1/Icam1/Tap1/AI182371/Pla2g4a/Lat2/Il20rb/Slfn2/Dus…
GO:0051321	GO:0051321	meiotic cell cycle	90	0.522382	2.74144	1e-10	2.54766e-09	1.59469e-09	367	tags=40%, list=11%, signal=36%	Ttk/Cdc25c/Nuf2/Ska1/Mcm3/Ndc80/Espl1/Sgo2a/Exo1/Cdk2/Top2a/Ncaph/Fignl1/Sgo1/Knl1/Aspm/Haspin/Brip1/Mcm5/Cdc20/Mcm6/Cenpe/Trip13/Birc5/Rad54b/Nek2/Ankle1/Kif18a/Mybl1/Msh5/Eme1/Cks2/Mcm2/Rad51ap1/Aurka/Syde1
GO:0006955	GO:0006955	immune response	332	0.434243	2.73431	1e-10	2.54766e-09	1.59469e-09	1082	tags=59%, list=33%, signal=44%	Clec4n/Clec4d/Il17f/Gata6/Inava/Hlx/Exo1/Tlr5/Ulbp1/Adm/Card11/Casp4/Ccr1/Hmox1/Gimap3/Il18r1/Stx11/Acod1/Enpp3/Aurkb/Lilrb4b/Csf2rb2/Hspa1a/Ccr2/Vim/H2-Q6/Hmgb2/Rgcc/Naip6/Clec7a/Vav1/Csf2rb/Hspa1b/Orai1/H2-Q7/Fcgr2b/Bcl3/Cd244a/Traf4/Havcr2/Tnfsf18/Prkcq/Tnfsf9/Naip2/Jag1/Lilrb4a/Rbm47/Neurl3/P2rx7/H2-Eb1/Atf3/Gata2/Mrc1/Nlrp3/Slpi/Bcl6b/Cd86/Loxl3/Pmp22/Myo1f/Cd24a/Nlrp1b/Ifi207/Oas1g/Cd48/Ly9…
GO:1901988	GO:1901988	negative regulation of cell cycle phase transition	83	0.526529	2.72552	1e-10	2.54766e-09	1.59469e-09	949	tags=64%, list=29%, signal=46%	Bub1/Ttk/Nuf2/Cdk1/Ticrr/Ska1/Kntc1/Ndc80/Spc25/Clspn/Knl1/Haspin/Bub1b/Cdc20/E2f7/Cenpe/Bard1/Trip13/Aurkb/Birc5/Brca1/Spdl1/Dtl/Rgcc/Cdca8/Eme1/Rbl1/Gen1/Creb3l1/Fbxo5/Ccnd1/Cdc6/Chek2/Mad2l1/Cdt1/Zwilch/Gas1/Ska3/Usp44/Zfp36l1/Timeless/Fancd2/Gpnmb/Sox2/Rpa2/Ccnb1/Dna2/Dtx3l/Pkmyt1/Foxo4/Incenp/E2f1/Mdc1
GO:1903046	GO:1903046	meiotic cell cycle process	81	0.528964	2.72334	1e-10	2.54766e-09	1.59469e-09	367	tags=41%, list=11%, signal=37%	Ttk/Cdc25c/Nuf2/Ska1/Mcm3/Ndc80/Espl1/Sgo2a/Top2a/Ncaph/Fignl1/Sgo1/Knl1/Aspm/Haspin/Brip1/Mcm5/Cdc20/Mcm6/Cenpe/Trip13/Birc5/Rad54b/Ankle1/Kif18a/Mybl1/Msh5/Eme1/Cks2/Mcm2/Rad51ap1/Aurka/Syde1
GO:0045786	GO:0045786	negative regulation of cell cycle	111	0.493214	2.69099	1e-10	2.54766e-09	1.59469e-09	849	tags=54%, list=26%, signal=41%	Bub1/Ttk/Nuf2/Cdk1/Ticrr/Ska1/Kntc1/Ndc80/E2f8/Spc25/Clspn/Knl1/Haspin/Bub1b/Cdc20/Cdkn2a/E2f7/Cenpe/Bard1/Trip13/Aurkb/Birc5/Nek2/Brca1/Spdl1/Dtl/Rgcc/Cdca8/Eme1/Runx3/Rbl1/Bmp7/Gen1/Creb3l1/Fbxo5/Ccnd1/Cdc6/Chek2/Mad2l1/Gmnn/Cdt1/Zwilch/Gas1/Mtbp/Ska3/Usp44/Zfp36l1/Timeless/Fancd2/Ets1/Gpnmb/Sox2/Tgfb1/Ccnf/Cdkn1b/Rpa2/Ccnb1/Dna2/Dtx3l/Pkmyt1
GO:0001819	GO:0001819	positive regulation of cytokine production	128	0.477279	2.67883	1e-10	2.54766e-09	1.59469e-09	873	tags=56%, list=27%, signal=43%	Clec4n/Il17f/Inava/Tlr5/Ulbp1/Card11/Casp4/Afap1l2/Gimap3/Il18r1/Brca1/Hspa1a/Ccr2/Hmgb2/Rgcc/Clec7a/Hspa1b/Fcgr2b/Bcl3/Cd244a/Havcr2/Prkcq/Tnfsf9/Rbm47/P2rx7/Trpv4/Nlrp3/Nlrp1b/Ifi207/Oas1g/Ly9/Tlr1/Casp8/Tlr4/Cd74/F2r/Klrk1/Tnfrsf1a/Naip5/Runx1/Slamf6/Crtam/Cyp2j6/Il1a/Ptprc/Cd84/Tlr2/Tlr7/Irf8/Trim56/Myb/Gdnf/Cd1d1/Clec5a/Plcg2/Kpna2/Nlrp1a/Tgfb1/Ccr5/Nod1/Rab7b/Ccl4/Fcer1g/Mavs/Ptpn6/Fcgr1/Zc…
GO:0009607	GO:0009607	response to biotic stimulus	298	0.429256	2.67692	1e-10	2.54766e-09	1.59469e-09	1220	tags=65%, list=38%, signal=44%	Clec4n/Clec4d/Il17f/Gata6/Inava/Tlr5/Tfap2a/Ulbp1/Adm/Casp4/Ccr1/Gimap3/Stx11/Acod1/Enpp3/Aurkb/Hspa1a/Vim/Hmgb2/Mlkl/Naip6/Clec7a/Vav1/Hspa1b/H2-Q7/Fcgr2b/Bcl3/Cd244a/Eme1/Traf4/Havcr2/Slfn9/Naip2/Lilrb4a/Rbm47/Neurl3/P2rx7/Atf3/Mrc1/Nlrp3/Slpi/Cd86/Pmp22/Myo1f/Cd24a/Nlrp1b/Ifi207/Oas1g/Gas2l3/Ly9/Nmi/Tlr1/Casp8/Ly86/Plscr4/Tlr4/Cd74/Tlr13/Klhl6/F2r/Klrk1/Epsti1/Axl/Plac8/Tnfaip8/Tnfrsf1a/Naip5/…
GO:0045087	GO:0045087	innate immune response	204	0.44484	2.67628	1e-10	2.54766e-09	1.59469e-09	1220	tags=66%, list=38%, signal=44%	Clec4n/Clec4d/Il17f/Inava/Tlr5/Ulbp1/Casp4/Ccr1/Gimap3/Stx11/Acod1/Enpp3/Aurkb/Hspa1a/Vim/Hmgb2/Naip6/Clec7a/Vav1/Hspa1b/H2-Q7/Cd244a/Traf4/Havcr2/Naip2/Rbm47/Neurl3/P2rx7/Atf3/Mrc1/Nlrp3/Slpi/Cd86/Myo1f/Cd24a/Nlrp1b/Ifi207/Oas1g/Ly9/Nmi/Tlr1/Casp8/Ly86/Tlr4/Cd74/Tlr13/Klrk1/Epsti1/Axl/Naip5/Slamf6/Trim69/Crtam/Fcgr4/Irgm1/Spi1/Ifi213/Rab20/Cd84/Pik3ap1/Tlr2/Tlr7/Irf8/Clec4a2/Clec4a1/Trim56/Usp44…
GO:0002376	GO:0002376	immune system process	459	0.415597	2.67171	1e-10	2.54766e-09	1.59469e-09	1082	tags=56%, list=33%, signal=44%	Clec4n/Clec4d/Il17f/Sirpb1c/Gata6/Inava/Nr5a2/Olr1/Hoxa3/Hlx/Exo1/Tlr5/Hoxa5/Ulbp1/Adm/Chst3/Card11/Casp4/Ccr1/Hmox1/Gimap3/Cdkn2a/Il18r1/Stx11/Acod1/Enpp3/Aurkb/Lilrb4b/Csf2rb2/Hspa1a/Ccr2/Vim/H2-Q6/Hmgb2/Rgcc/Naip6/Myc/Clec7a/Vav1/Csf2rb/Hspa1b/Orai1/H2-Q7/Fcgr2b/Bcl3/Cd244a/Runx3/Hoxa7/Traf4/Havcr2/Tnfsf18/Prkcq/Tnfsf9/Naip2/Jag1/Lilrb4a/Rbm47/Neurl3/P2rx7/Trpv4/Nfatc1/H2-Eb1/Atf3/Msn/Gata2/Mr…
GO:0008284	GO:0008284	positive regulation of cell population proliferation	199	0.44512	2.66534	1e-10	2.54766e-09	1.59469e-09	837	tags=50%, list=26%, signal=40%	Gata6/Sapcd2/Kif14/Nr5a2/Cdk1/Iqgap3/Hoxa3/Hlx/Has2/Cdk2/Adm/Card11/Kif20b/Aspm/Nes/Hmox1/Rrm2/Cdc20/Cip2a/Foxm1/Csf2rb2/Ccr2/Vim/Erbb3/Hmgb2/Rgcc/Col18a1/Myc/Clec7a/Sox10/Csf2rb/Hspg2/Cd244a/Wdr62/Pdgfra/Adamts1/Havcr2/Sfrp2/Calcrl/Prkcq/Marcksl1/Hmgn5/Tnfsf9/Shc4/Tgif1/Rad51b/Atf3/Gata2/Cd86/Fbxo5/Cd24a/Tbx18/Ccna2/Tlr4/Cd74/Ccnd1/Cdca7l/Cdc6/Lbh/F2r/Plac8/Hey2/Notch1/Sox4/Irgm1/Il1a/Ptprc/Tns3…
GO:0008283	GO:0008283	cell population proliferation	406	0.417096	2.65691	1e-10	2.54766e-09	1.59469e-09	896	tags=49%, list=28%, signal=40%	Gata6/Sapcd2/Kif14/Cdkn2c/Nr5a2/Cdk1/Iqgap3/Hoxa3/Hlx/Ndc80/Has2/Cdk2/Shcbp1/E2f8/Tfap2a/Hoxa5/Uhrf1/Adm/Fignl1/Card11/Kif20b/Aspm/Nes/Hmox1/Brip1/Rrm2/Cdc20/Cdkn2a/E2f7/Melk/Col9a1/Fam114a1/Enpp3/Birc5/Slfn3/Cip2a/S1pr2/Spry1/Foxm1/Csf2rb2/Hspa1a/Ccr2/Vim/Scrg1/Erbb3/Hmgb2/Rgcc/Col18a1/Myc/Clec7a/Sox10/Vav1/Lmx1b/Csf2rb/Hspa1b/Hspg2/Fcgr2b/Cd244a/Wdr62/Cks2/Cela1/Runx3/Pdgfra/Adamts1/Havcr2/Tnfs…
GO:0006952	GO:0006952	defense response	340	0.421028	2.6559	1e-10	2.54766e-09	1.59469e-09	873	tags=49%, list=27%, signal=40%	Clec4n/Clec4d/Il17f/Gata6/Inava/Nr5a2/Olr1/Pbk/Tlr5/Ulbp1/Adm/Casp4/Ccr1/Afap1l2/Hmox1/Gimap3/Il18r1/Stx11/Acod1/Fam114a1/Enpp3/Aurkb/Casp12/Hspa1a/Ccr2/Vim/Hmgb2/Mlkl/Naip6/Clec7a/Vav1/Hspa1b/Vwf/H2-Q7/Fcgr2b/Bcl3/Cd244a/Cela1/Traf4/Havcr2/Tnfsf18/Slfn9/Prkcq/Naip2/Lilrb4a/Rbm47/Neurl3/P2rx7/Trpv4/Atf3/Mrc1/Nlrp3/Slpi/Bcl6b/Cd86/Loxl3/Pmp22/Myo1f/Cd24a/Nlrp1b/Ifi207/Oas1g/Ly9/Nmi/Tlr1/Casp8/Akna…
GO:0140546	GO:0140546	defense response to symbiont	212	0.440666	2.65499	1e-10	2.54766e-09	1.59469e-09	1220	tags=66%, list=38%, signal=44%	Clec4n/Clec4d/Il17f/Gata6/Inava/Tlr5/Ulbp1/Adm/Casp4/Ccr1/Gimap3/Stx11/Acod1/Enpp3/Aurkb/Hspa1a/Vim/Hmgb2/Naip6/Clec7a/Vav1/Hspa1b/H2-Q7/Bcl3/Cd244a/Traf4/Havcr2/Naip2/Rbm47/Neurl3/P2rx7/Atf3/Mrc1/Nlrp3/Slpi/Cd86/Myo1f/Cd24a/Nlrp1b/Ifi207/Oas1g/Ly9/Nmi/Tlr1/Casp8/Ly86/Tlr4/Cd74/Tlr13/Klrk1/Epsti1/Axl/Naip5/Slamf6/Trim69/Crtam/Fcgr4/Irgm1/Spi1/Ifi213/Rab20/Cd84/Pik3ap1/Tlr2/Tlr7/Irf8/Clec4a2/Clec4…
GO:0044419	GO:0044419	biological process involved in interspecies interaction between organisms	302	0.424292	2.65078	1e-10	2.54766e-09	1.59469e-09	1220	tags=64%, list=38%, signal=44%	Clec4n/Clec4d/Il17f/Gata6/Inava/Tlr5/Tfap2a/Ulbp1/Adm/Casp4/Ccr1/Gimap3/Stx11/Acod1/Enpp3/Aurkb/Hspa1a/Vim/Hmgb2/Mlkl/Naip6/Clec7a/Vav1/Hspa1b/H2-Q7/Fcgr2b/Bcl3/Cd244a/Traf4/Havcr2/Slfn9/Naip2/Lilrb4a/Rbm47/Neurl3/P2rx7/Atf3/Mrc1/Nlrp3/Slpi/Cd86/Pmp22/Myo1f/Cd24a/Nlrp1b/Ifi207/Oas1g/Gas2l3/Ly9/Nmi/Tlr1/Casp8/Ly86/Plscr4/Tlr4/Cd74/Tlr13/Klhl6/F2r/Klrk1/Epsti1/Axl/Plac8/Tnfaip8/Tnfrsf1a/Naip5/Slamf…
GO:0031349	GO:0031349	positive regulation of defense response	130	0.472016	2.64927	1e-10	2.54766e-09	1.59469e-09	842	tags=55%, list=26%, signal=42%	Clec4n/Il17f/Inava/Tlr5/Ulbp1/Casp4/Ccr1/Gimap3/Acod1/Enpp3/Aurkb/Casp12/Hspa1a/Ccr2/Hmgb2/Clec7a/Vav1/Hspa1b/Havcr2/Tnfsf18/Rbm47/P2rx7/Trpv4/Nlrp3/Cd86/Cd24a/Nlrp1b/Ifi207/Oas1g/Nmi/Tlr1/Casp8/Tlr4/Cd74/Tlr13/Klrk1/Tnfrsf1a/Slamf6/Crtam/Irgm1/Spi1/Ifi213/Pik3ap1/Tlr2/Tlr7/Ctsc/Trim56/Oasl1/Ets1/Ifi209/Plcg2/Pik3cg/Nlrp1a/Gbp3/Tgfb1/Ccr5/Nod1/Smpdl3a/Rab7b/Tasl/Fcer1g/Ifi206/Mavs/Ifi204/Ptpn6/Fc…
GO:0006259	GO:0006259	DNA metabolic process	209	0.43855	2.64277	1e-10	2.54766e-09	1.59469e-09	987	tags=51%, list=30%, signal=38%	Neil3/Pif1/Cdk1/Ticrr/Hrob/Cdca5/Rmi2/Mcm3/Chaf1b/Exo1/Cdk2/E2f8/Top2a/Uhrf1/Fignl1/Clspn/Ercc6l/Esco2/Pole/Fanci/Brip1/Gimap3/Mcm5/Ube2t/E2f7/Mcm6/Bard1/Parpbp/H1f3/Trip13/Aurkb/Cdc45/Rad54b/Nek2/Ankle1/Brca1/Dtl/Dscc1/Foxm1/Hspa1a/Radx/Hmgb2/Myc/Msh5/Eme1/Dbf4/Mcm2/Rad51ap1/Igfbp3/Prkcq/Gins1/Gen1/Nfatc1/H1f5/Rad51b/Mcm10/Fbxo5/Ccna2/Ddx11/Smc4/Cdc6/Ttf2/Chek2/Swap70/Lin9/Rrm1/Gmnn/Cdt1/Ptprc/A…
GO:0098542	GO:0098542	defense response to other organism	215	0.438127	2.64212	1e-10	2.54766e-09	1.59469e-09	1220	tags=66%, list=38%, signal=44%	Clec4n/Clec4d/Il17f/Gata6/Inava/Tlr5/Ulbp1/Adm/Casp4/Ccr1/Gimap3/Stx11/Acod1/Enpp3/Aurkb/Hspa1a/Vim/Hmgb2/Naip6/Clec7a/Vav1/Hspa1b/H2-Q7/Bcl3/Cd244a/Traf4/Havcr2/Naip2/Rbm47/Neurl3/P2rx7/Atf3/Mrc1/Nlrp3/Slpi/Cd86/Myo1f/Cd24a/Nlrp1b/Ifi207/Oas1g/Ly9/Nmi/Tlr1/Casp8/Ly86/Tlr4/Cd74/Tlr13/Klrk1/Epsti1/Axl/Naip5/Slamf6/Trim69/Crtam/Fcgr4/Irgm1/Spi1/Ifi213/Rab20/Cd84/Pik3ap1/Tlr2/Tlr7/Irf8/Clec4a2/Clec4…
GO:0043207	GO:0043207	response to external biotic stimulus	291	0.425075	2.63999	1e-10	2.54766e-09	1.59469e-09	1220	tags=64%, list=38%, signal=44%	Clec4n/Clec4d/Il17f/Gata6/Inava/Tlr5/Tfap2a/Ulbp1/Adm/Casp4/Ccr1/Gimap3/Stx11/Acod1/Enpp3/Aurkb/Hspa1a/Vim/Hmgb2/Mlkl/Naip6/Clec7a/Vav1/Hspa1b/H2-Q7/Fcgr2b/Bcl3/Cd244a/Traf4/Havcr2/Slfn9/Naip2/Lilrb4a/Rbm47/Neurl3/P2rx7/Atf3/Mrc1/Nlrp3/Slpi/Cd86/Pmp22/Myo1f/Cd24a/Nlrp1b/Ifi207/Oas1g/Gas2l3/Ly9/Nmi/Tlr1/Casp8/Ly86/Plscr4/Tlr4/Cd74/Tlr13/Klhl6/F2r/Klrk1/Epsti1/Axl/Plac8/Tnfaip8/Tnfrsf1a/Naip5/Slamf…
GO:0051707	GO:0051707	response to other organism	291	0.425075	2.63999	1e-10	2.54766e-09	1.59469e-09	1220	tags=64%, list=38%, signal=44%	Clec4n/Clec4d/Il17f/Gata6/Inava/Tlr5/Tfap2a/Ulbp1/Adm/Casp4/Ccr1/Gimap3/Stx11/Acod1/Enpp3/Aurkb/Hspa1a/Vim/Hmgb2/Mlkl/Naip6/Clec7a/Vav1/Hspa1b/H2-Q7/Fcgr2b/Bcl3/Cd244a/Traf4/Havcr2/Slfn9/Naip2/Lilrb4a/Rbm47/Neurl3/P2rx7/Atf3/Mrc1/Nlrp3/Slpi/Cd86/Pmp22/Myo1f/Cd24a/Nlrp1b/Ifi207/Oas1g/Gas2l3/Ly9/Nmi/Tlr1/Casp8/Ly86/Plscr4/Tlr4/Cd74/Tlr13/Klhl6/F2r/Klrk1/Epsti1/Axl/Plac8/Tnfaip8/Tnfrsf1a/Naip5/Slamf…
GO:0006974	GO:0006974	DNA damage response	188	0.443301	2.63991	1e-10	2.54766e-09	1.59469e-09	1436	tags=74%, list=44%, signal=44%	Neil3/Pif1/Cdk1/Ticrr/Hrob/Cdca5/Rmi2/Mcm3/Chaf1b/Exo1/Cdk2/Top2a/Uhrf1/Fignl1/Clspn/Ercc6l/Knl1/Esco2/Pole/Hmox1/Fanci/Brip1/Mcm5/Ube2t/Cdkn2a/E2f7/Mcm6/Bard1/Parpbp/Trip13/Cdc45/Rad54b/Ankle1/Brca1/Cip2a/Dtl/Foxm1/Hspa1a/Radx/Myc/Bcl3/Msh5/Eme1/Mcm2/Rad51ap1/Gen1/Rad51b/Creb3l1/Mcm10/Bcl2a1b/Fbxo5/Ddx11/Cd74/Smc4/Ccnd1/Ttf2/Chek2/Tnfrsf1a/Rrm1/Sox4/Ddias/Fanca/Spidr/Mastl/Timeless/Fancd2/Rad54l…
GO:0001816	GO:0001816	cytokine production	175	0.442515	2.61004	1e-10	2.54766e-09	1.59469e-09	873	tags=53%, list=27%, signal=41%	Clec4n/Il17f/Sirpb1c/Gata6/Inava/Tlr5/Ulbp1/Card11/Casp4/Ccr1/Afap1l2/Hmox1/Gimap3/Il18r1/Acod1/Brca1/Hspa1a/Ccr2/Hmgb2/Rgcc/Clec7a/Hspa1b/Fcgr2b/Bcl3/Cd244a/Havcr2/Prkcq/Tnfsf9/Rbm47/P2rx7/Trpv4/Nlrp3/Bcl6b/Cd24a/Nlrp1b/Ifi207/Oas1g/Ly9/Nmi/Tlr1/Casp8/Tlr4/Cd74/F2r/Klrk1/Axl/Tnfrsf1a/Naip5/Runx1/Slamf6/Crtam/Cyp2j6/Irgm1/Inhbb/Il1a/Ptprc/Cd84/Tlr2/Tlr7/Irf8/Clec4a2/Nckap1l/Vsir/Clec4a1/Trim56/My…
GO:0001817	GO:0001817	regulation of cytokine production	175	0.442515	2.61004	1e-10	2.54766e-09	1.59469e-09	873	tags=53%, list=27%, signal=41%	Clec4n/Il17f/Sirpb1c/Gata6/Inava/Tlr5/Ulbp1/Card11/Casp4/Ccr1/Afap1l2/Hmox1/Gimap3/Il18r1/Acod1/Brca1/Hspa1a/Ccr2/Hmgb2/Rgcc/Clec7a/Hspa1b/Fcgr2b/Bcl3/Cd244a/Havcr2/Prkcq/Tnfsf9/Rbm47/P2rx7/Trpv4/Nlrp3/Bcl6b/Cd24a/Nlrp1b/Ifi207/Oas1g/Ly9/Nmi/Tlr1/Casp8/Tlr4/Cd74/F2r/Klrk1/Axl/Tnfrsf1a/Naip5/Runx1/Slamf6/Crtam/Cyp2j6/Irgm1/Inhbb/Il1a/Ptprc/Cd84/Tlr2/Tlr7/Irf8/Clec4a2/Nckap1l/Vsir/Clec4a1/Trim56/My…
GO:0002831	GO:0002831	regulation of response to biotic stimulus	133	0.460841	2.6077	1e-10	2.54766e-09	1.59469e-09	842	tags=52%, list=26%, signal=40%	Clec4n/Il17f/Gata6/Inava/Tlr5/Ulbp1/Casp4/Ccr1/Gimap3/Acod1/Enpp3/Aurkb/Hspa1a/Hmgb2/Clec7a/Vav1/Hspa1b/Havcr2/Rbm47/P2rx7/Nlrp3/Cd86/Myo1f/Cd24a/Nlrp1b/Ifi207/Oas1g/Nmi/Tlr1/Casp8/Ly86/Tlr4/Cd74/Tlr13/Klrk1/Slamf6/Crtam/Irgm1/Spi1/Ifi213/Cd84/Pik3ap1/Tlr2/Tlr7/Trim56/Oasl1/Ifi209/Plcg2/Apobec3/Inpp5d/Nlrp1a/Gbp3/Tgfb1/Ncf1/Nod1/Smpdl3a/Rab7b/Nectin4/Tasl/Ifi206/Mavs/Ifi204/Ptpn6/Zc3hav1/Tap1/Ddx…
GO:0050776	GO:0050776	regulation of immune response	204	0.431555	2.59635	1e-10	2.54766e-09	1.59469e-09	1082	tags=59%, list=33%, signal=42%	Clec4n/Clec4d/Il17f/Gata6/Inava/Hlx/Tlr5/Ulbp1/Card11/Casp4/Ccr1/Gimap3/Il18r1/Acod1/Enpp3/Aurkb/Lilrb4b/Hspa1a/Ccr2/H2-Q6/Hmgb2/Rgcc/Clec7a/Vav1/Hspa1b/H2-Q7/Fcgr2b/Havcr2/Tnfsf18/Prkcq/Lilrb4a/Rbm47/P2rx7/H2-Eb1/Nlrp3/Cd86/Loxl3/Myo1f/Cd24a/Nlrp1b/Ifi207/Oas1g/Nmi/Tlr1/Casp8/Tlr4/Itgam/Cd74/Tlr13/Klhl6/Lcp2/Klrk1/Slamf6/Crtam/Fcgr4/Irgm1/Spi1/Ifi213/Samsn1/Ptprc/Pik3ap1/Tlr2/Tlr7/Nckap1l/Vsir/T…
GO:0009617	GO:0009617	response to bacterium	129	0.460717	2.5874	1e-10	2.54766e-09	1.59469e-09	1216	tags=72%, list=38%, signal=47%	Clec4d/Il17f/Inava/Tfap2a/Adm/Casp4/Acod1/Vim/Hmgb2/Naip6/Fcgr2b/Bcl3/Havcr2/Naip2/Lilrb4a/P2rx7/Mrc1/Nlrp3/Slpi/Cd86/Pmp22/Myo1f/Cd24a/Oas1g/Gas2l3/Tlr1/Ly86/Plscr4/Tlr4/Klhl6/F2r/Klrk1/Epsti1/Axl/Plac8/Tnfaip8/Tnfrsf1a/Naip5/Notch1/Fcgr4/Irgm1/Spi1/Il1a/Stab1/Cd84/Fos/Tlr2/Irf8/Ednrb/Ppnr/Plcg2/Gbp6/Nlrp1a/Gbp3/Adamts5/Lpo/Ccr5/Ncf1/Nod1/Tent5a/Alpl/Cxcl16/Fcer1g/Mavs/Ifi204/Ptpn6/Fcgr1/Tirap/J…
GO:0002252	GO:0002252	immune effector process	159	0.446165	2.58001	1e-10	2.54766e-09	1.59469e-09	1076	tags=63%, list=33%, signal=44%	Clec4d/Il17f/Inava/Hlx/Exo1/Ulbp1/Casp4/Hmox1/Gimap3/Il18r1/Stx11/Enpp3/Csf2rb2/Ccr2/H2-Q6/Clec7a/Vav1/Csf2rb/H2-Q7/Fcgr2b/Bcl3/Cd244a/Havcr2/Tnfsf18/Jag1/Lilrb4a/P2rx7/Gata2/Nlrp3/Cd86/Loxl3/Myo1f/Cd24a/Ly9/Nmi/Tlr4/Itgam/Cd74/Klrk1/Axl/Swap70/Slamf6/Crtam/Fcgr4/Spi1/Ptprc/Cd84/Tlr2/Tlr7/Ctsc/Irf8/Nckap1l/Vsir/Myb/Cd1d1/Plcg2/C4b/Inpp5d/Tgfb1/Ncf1/Nod1/Fes/Nectin4/Itgb2/Fcer1g/Mavs/Apbb1ip/H2-Q4…
GO:0031347	GO:0031347	regulation of defense response	184	0.428718	2.53998	1e-10	2.54766e-09	1.59469e-09	873	tags=52%, list=27%, signal=40%	Clec4n/Il17f/Gata6/Inava/Nr5a2/Pbk/Tlr5/Ulbp1/Casp4/Ccr1/Gimap3/Acod1/Enpp3/Aurkb/Casp12/Hspa1a/Ccr2/Hmgb2/Clec7a/Vav1/Hspa1b/Fcgr2b/Havcr2/Tnfsf18/Rbm47/P2rx7/Trpv4/Nlrp3/Bcl6b/Cd86/Pmp22/Myo1f/Cd24a/Nlrp1b/Ifi207/Oas1g/Nmi/Tlr1/Casp8/Akna/Tlr4/Cd74/Tlr13/Klrk1/Tnfrsf1a/Slamf6/Crtam/Irgm1/Spi1/Ifi213/Pik3ap1/Tlr2/Tlr7/Ctsc/Fanca/Cd33/Ednrb/Trim56/Oasl1/Fancd2/Tnfaip6/Ets1/Ifi209/Plcg2/Elf4/Apobe…
GO:0002682	GO:0002682	regulation of immune system process	314	0.403002	2.5347	1e-10	2.54766e-09	1.59469e-09	1082	tags=57%, list=33%, signal=42%	Clec4n/Clec4d/Il17f/Gata6/Inava/Nr5a2/Hlx/Tlr5/Hoxa5/Ulbp1/Card11/Casp4/Ccr1/Hmox1/Gimap3/Cdkn2a/Il18r1/Acod1/Enpp3/Aurkb/Lilrb4b/Hspa1a/Ccr2/H2-Q6/Hmgb2/Rgcc/Myc/Clec7a/Vav1/Hspa1b/H2-Q7/Fcgr2b/Cd244a/Runx3/Hoxa7/Havcr2/Tnfsf18/Prkcq/Tnfsf9/Jag1/Lilrb4a/Rbm47/P2rx7/Trpv4/H2-Eb1/Msn/Gata2/Nlrp3/Rhoh/Bcl6b/Cd86/Loxl3/Duxbl1/Ror2/Myo1f/Cd24a/Nlrp1b/Ifi207/Oas1g/Nmi/Tlr1/Casp8/Ikzf1/Tmem176b/Tlr4/Tm…
GO:0042127	GO:0042127	regulation of cell population proliferation	331	0.401661	2.53123	1e-10	2.54766e-09	1.59469e-09	896	tags=48%, list=28%, signal=39%	Gata6/Sapcd2/Kif14/Cdkn2c/Nr5a2/Cdk1/Iqgap3/Hoxa3/Hlx/Has2/Cdk2/Shcbp1/Tfap2a/Hoxa5/Uhrf1/Adm/Card11/Kif20b/Aspm/Nes/Hmox1/Brip1/Rrm2/Cdc20/Cdkn2a/E2f7/Enpp3/Birc5/Slfn3/Cip2a/S1pr2/Spry1/Foxm1/Csf2rb2/Hspa1a/Ccr2/Vim/Erbb3/Hmgb2/Rgcc/Col18a1/Myc/Clec7a/Sox10/Csf2rb/Hspa1b/Hspg2/Fcgr2b/Cd244a/Wdr62/Cela1/Runx3/Pdgfra/Adamts1/Havcr2/Tnfsf18/Npr1/Sfrp2/Calcrl/Igfbp3/Prkcq/Marcksl1/Etv4/Hmgn5/Tnfsf9…
GO:0006954	GO:0006954	inflammatory response	172	0.428818	2.52516	1e-10	2.54766e-09	1.59469e-09	873	tags=53%, list=27%, signal=41%	Il17f/Nr5a2/Olr1/Pbk/Tlr5/Casp4/Ccr1/Afap1l2/Hmox1/Il18r1/Acod1/Fam114a1/Enpp3/Casp12/Ccr2/Hmgb2/Naip6/Clec7a/Vwf/Fcgr2b/Cela1/Havcr2/Tnfsf18/Prkcq/Naip2/Lilrb4a/P2rx7/Trpv4/Nlrp3/Bcl6b/Loxl3/Pmp22/Cd24a/Nlrp1b/Ifi207/Nmi/Tlr1/Casp8/Akna/Ly86/Tlr4/Itgam/Tlr13/F2r/Epsti1/Axl/Tnfrsf1a/Naip5/Notch1/Fcgr4/Irgm1/Il1a/Stab1/Pik3ap1/Tlr2/Tlr7/Ctsc/Fanca/Cd33/Ednrb/Fancd2/Tnfaip6/Ets1/Plcg2/Elf4/Pik3cg/C…
GO:0045321	GO:0045321	leukocyte activation	202	0.416882	2.5027	1e-10	2.54766e-09	1.59469e-09	1076	tags=59%, list=33%, signal=42%	Clec4d/Nr5a2/Hlx/Exo1/Ulbp1/Card11/Hmox1/Gimap3/Cdkn2a/Il18r1/Stx11/Enpp3/Lilrb4b/Ccr2/Myc/Clec7a/Vav1/Fcgr2b/Bcl3/Cd244a/Runx3/Havcr2/Tnfsf18/Prkcq/Tnfsf9/Lilrb4a/P2rx7/Nfatc1/H2-Eb1/Msn/Gata2/Nlrp3/Rhoh/Cd86/Loxl3/Duxbl1/Myo1f/Cd24a/Cd48/Ly9/Nmi/Tlr1/Ikzf1/Ltbr/Tlr4/Itgam/Cd74/Lcp2/Klrk1/Epsti1/Axl/Swap70/Runx1/Slamf6/Crtam/Fcgr4/Sox4/Irgm1/Spi1/Il1a/Samsn1/Ptprc/Cd84/Tlr2/Ctsc/Fanca/Irf8/Clec4…
GO:0046649	GO:0046649	lymphocyte activation	168	0.425603	2.49262	1e-10	2.54766e-09	1.59469e-09	1016	tags=58%, list=31%, signal=42%	Clec4d/Nr5a2/Hlx/Exo1/Ulbp1/Card11/Gimap3/Cdkn2a/Il18r1/Stx11/Ccr2/Myc/Clec7a/Vav1/Fcgr2b/Bcl3/Cd244a/Runx3/Havcr2/Tnfsf18/Prkcq/Tnfsf9/Lilrb4a/P2rx7/Nfatc1/H2-Eb1/Msn/Nlrp3/Rhoh/Cd86/Loxl3/Duxbl1/Cd24a/Cd48/Ly9/Ikzf1/Tlr4/Itgam/Cd74/Klrk1/Axl/Swap70/Runx1/Slamf6/Crtam/Fcgr4/Sox4/Irgm1/Spi1/Il1a/Samsn1/Ptprc/Cd84/Fanca/Irf8/Clec4a2/Nckap1l/Vsir/Dock8/Clec4a1/Usp44/Zfp36l1/Myb/Fancd2/Cd1d1/Plcg2/E…
GO:0002684	GO:0002684	positive regulation of immune system process	238	0.407004	2.48065	1e-10	2.54766e-09	1.59469e-09	1146	tags=61%, list=35%, signal=42%	Clec4n/Clec4d/Il17f/Inava/Nr5a2/Hlx/Tlr5/Ulbp1/Card11/Casp4/Ccr1/Gimap3/Il18r1/Acod1/Enpp3/Aurkb/Hspa1a/Ccr2/H2-Q6/Hmgb2/Rgcc/Clec7a/Vav1/Hspa1b/H2-Q7/Cd244a/Runx3/Havcr2/Tnfsf18/Prkcq/Tnfsf9/Lilrb4a/Rbm47/P2rx7/Trpv4/H2-Eb1/Gata2/Nlrp3/Rhoh/Cd86/Ror2/Myo1f/Cd24a/Nlrp1b/Ifi207/Oas1g/Nmi/Tlr1/Casp8/Ikzf1/Tlr4/Itgam/Cd74/Tlr13/Klhl6/Pou4f1/Lcp2/Klrk1/Axl/Swap70/Runx1/Slamf6/Crtam/Sox4/Irgm1/Spi1/If…
GO:0001775	GO:0001775	cell activation	229	0.40246	2.44335	1e-10	2.54766e-09	1.59469e-09	1076	tags=58%, list=33%, signal=41%	Clec4d/Nr5a2/Hlx/Exo1/Ulbp1/Card11/Hmox1/Gimap3/Cdkn2a/Il18r1/Stx11/Fam114a1/Enpp3/Lilrb4b/Ccr2/Rgcc/Myc/Clec7a/P2ry1/Vav1/Vwf/Fcgr2b/Bcl3/Cd244a/Runx3/Pdgfra/Havcr2/Tnfsf18/Prkcq/Tnfsf9/Lilrb4a/P2rx7/Nfatc1/H2-Eb1/Msn/Gata2/Nlrp3/Rhoh/Cd86/Loxl3/Duxbl1/Myo1f/Cd24a/Cd48/Ly9/Nmi/Tlr1/Ikzf1/Ltbr/Tlr4/Itgam/Cd74/F2r/Lcp2/Klrk1/Epsti1/Axl/Swap70/Entpd1/Runx1/Slamf6/Crtam/Fcgr4/Sox4/Irgm1/Spi1/Il1a/Sa…
GO:0010628	GO:0010628	positive regulation of gene expression	245	0.396061	2.42334	1e-10	2.54766e-09	1.59469e-09	1016	tags=51%, list=31%, signal=38%	Clec4n/Il17f/Inava/Nr5a2/Cdk1/Iqgap3/Cyp3a13/Tlr5/Tfap2a/Hoxa5/Ulbp1/Card11/Casp4/Irx1/Afap1l2/Gimap3/Cdkn2a/Il18r1/Brca1/Hspa1a/Ccr2/Vim/Erbb3/Hmgb2/Rgcc/Myc/Clec7a/Sox10/Hspa1b/Fcgr2b/Bcl3/Cd244a/Tent5c/Havcr2/Prkcq/Etv4/Hmgn5/Tnfsf9/Bmp7/Jag1/Rbm47/P2rx7/Trpv4/Nfatc1/Atf3/Msn/Gata2/Nlrp3/Cd86/Pmp22/Nlrp1b/Ifi207/Oas1g/Ly9/Tlr1/Casp8/Ikzf1/Tlr4/Cd74/Pou4f1/F2r/Klrk1/Nkx2-2/Tnfrsf1a/Naip5/Runx1/…
GO:0033554	GO:0033554	cellular response to stress	328	0.379683	2.3873	1e-10	2.54766e-09	1.59469e-09	1429	tags=66%, list=44%, signal=41%	Neil3/Gata6/Inava/Pif1/Cdk1/Ticrr/Hrob/Cdca5/Rmi2/Pbk/Mcm3/Has2/Ect2/Chaf1b/Exo1/Cdk2/Top2a/Uhrf1/Adm/Fignl1/Clspn/Ercc6l/Knl1/Esco2/Pole/Hmox1/Fanci/Brip1/Mcm5/Ube2t/Cdkn2a/E2f7/Mcm6/Bard1/Parpbp/Trip13/Cdc45/Casp12/Rad54b/Ankle1/Brca1/Cip2a/Dtl/Foxm1/Hspa1a/Radx/Txndc2/Rgcc/Myc/Clec7a/Hspa1b/Fcgr2b/Bcl3/Msh5/Eme1/Mcm2/Pdgfra/Rad51ap1/Rbl1/Gen1/Trpv4/Rad51b/Slc25a24/Creb3l1/Mcm10/Atf3/Nlrp3/Bcl2…
GO:0080134	GO:0080134	regulation of response to stress	284	0.378697	2.34748	1e-10	2.54766e-09	1.59469e-09	842	tags=44%, list=26%, signal=36%	Clec4n/Il17f/Gata6/Inava/Nr5a2/Rmi2/Pbk/Tlr5/Ulbp1/Fignl1/Knl1/Casp4/Ccr1/Gimap3/Cdkn2a/Bard1/Parpbp/Acod1/Enpp3/Aurkb/Casp12/Brca1/Foxm1/Hspa1a/Ccr2/Radx/Hmgb2/Clec7a/Vav1/Hspa1b/Vwf/Fcgr2b/Pdgfra/Havcr2/Tnfsf18/Rad51ap1/Rbm47/P2rx7/Trpv4/Plaur/Creb3l1/Nlrp3/Bcl6b/Cd86/Pmp22/Myo1f/Cd24a/Nlrp1b/Ifi207/Oas1g/Nmi/Tlr1/Casp8/Akna/Tlr4/Ddx11/Cd74/Tlr13/F2r/Chek2/Klrk1/Tnfrsf1a/Slamf6/Crtam/Sox4/Irgm1…
GO:0051240	GO:0051240	positive regulation of multicellular organismal process	385	0.369533	2.34366	1e-10	2.54766e-09	1.59469e-09	892	tags=45%, list=28%, signal=37%	Clec4n/Clec4d/Il17f/Gata6/Inava/Nr5a2/Cdk1/Iqgap3/Hlx/Lpar3/Tlr5/Tfap2a/Ulbp1/Adm/Card11/Zfp488/Casp4/Aspm/Ccr1/Afap1l2/Hmox1/Gimap3/Il18r1/Olig2/Brca1/Cip2a/Spry1/Dll3/Hspa1a/Ccr2/Vim/Erbb3/Hmgb2/Metrn/Rgcc/Myc/Clec7a/P2ry1/Sox10/Vav1/Hspa1b/Hk2/Vwf/Fcgr2b/Bcl3/Cd244a/Wdr62/Cela1/Runx3/Pdgfra/Havcr2/Sfrp2/Prkcq/Etv4/Tnfsf9/Bmp7/Jag1/Rbm47/P2rx7/Syde1/Trpv4/H2-Eb1/Gata2/Nlrp3/Rhoh/Cd86/Ror2/Cd24a…
GO:0042981	GO:0042981	regulation of apoptotic process	297	0.37501	2.33541	1e-10	2.54766e-09	1.59469e-09	977	tags=47%, list=30%, signal=37%	Bub1/Gata6/Kif14/Cdk1/En1/Ect2/Tfap2a/Top2a/Hoxa5/Adm/Fignl1/Card11/Knl1/Casp4/Nes/Hmox1/Gimap3/Stil/Cdkn2a/Bard1/Melk/Aurkb/Birc5/Casp12/Brca1/Spry1/Hspa1a/En2/Erbb3/Hmgb2/Rgcc/Col18a1/Naip6/Myc/Sox10/Hspa1b/Hspg2/Fcgr2b/Bcl3/Prokr1/Runx3/Traf4/Sfrp2/Igfbp3/Prkcq/Gimap8/Hmgn5/Aurka/Rnf122/Bmp7/Naip2/Stk17b/P2rx7/Plaur/Creb3l1/Atf3/Gata2/Bcl2a1b/Pmp22/Cd24a/Nlrp1b/Casp8/Lhx4/Ltbr/Tlr4/Cd74/Ccnd1/…
GO:0043067	GO:0043067	regulation of programmed cell death	307	0.371314	2.32029	1e-10	2.54766e-09	1.59469e-09	977	tags=47%, list=30%, signal=36%	Bub1/Gata6/Kif14/Cdk1/En1/Ect2/Tfap2a/Top2a/Hoxa5/Adm/Fignl1/Card11/Knl1/Casp4/Nes/Hmox1/Gimap3/Stil/Cdkn2a/Bard1/Melk/Aurkb/Birc5/Casp12/Brca1/Spry1/Hspa1a/En2/Erbb3/Hmgb2/Rgcc/Col18a1/Naip6/Myc/Sox10/Hspa1b/Hspg2/Fcgr2b/Bcl3/Prokr1/Runx3/Traf4/Sfrp2/Igfbp3/Prkcq/Gimap8/Hmgn5/Aurka/Rnf122/Bmp7/Naip2/Stk17b/P2rx7/Plaur/Creb3l1/Atf3/Gata2/Bcl2a1b/Pmp22/Cd24a/Nlrp1b/Casp8/Lhx4/Ltbr/Tlr4/Cd74/Ccnd1/…
GO:0010557	GO:0010557	positive regulation of macromolecule biosynthetic process	439	0.361548	2.31895	1e-10	2.54766e-09	1.59469e-09	1395	tags=62%, list=43%, signal=41%	Clec4n/Il17f/Gata6/Inava/Nr5a2/Cdk1/Iqgap3/En1/Has2/Ckap2/Ebf3/Erg/Cdk2/Sox3/Cyp3a13/E2f8/Tlr5/Tfap2a/Top2a/Hoxa5/Ulbp1/Uhrf1/E2f2/Card11/Isl2/Casp4/Irx1/Afap1l2/Gimap3/Cdkn2a/E2f7/Il18r1/Olig2/Rbpjl/Hoxa4/Brca1/Cenpk/Dscc1/Foxm1/Hspa1a/Ccr2/Vim/En2/Erbb3/Hmgb2/Rgcc/Mybl1/Myc/Clec7a/P2ry1/Sox10/Lmx1b/Hspa1b/Fcgr2b/Bcl3/Cd244a/Tent5c/Cela1/Runx3/Hoxa7/Havcr2/Sfrp2/Prkcq/Etv4/Hmgn5/Tnfsf9/Bmp7/Jag1…
GO:0009891	GO:0009891	positive regulation of biosynthetic process	455	0.354358	2.27764	1e-10	2.54766e-09	1.59469e-09	1019	tags=45%, list=31%, signal=36%	Clec4n/Il17f/Gata6/Inava/Nr5a2/Cdk1/Iqgap3/En1/Has2/Ckap2/Ebf3/Erg/Cdk2/Sox3/Cyp3a13/E2f8/Tlr5/Tfap2a/Top2a/Hoxa5/Ulbp1/Uhrf1/E2f2/Card11/Isl2/Casp4/Irx1/Afap1l2/Gimap3/Cdkn2a/E2f7/Il18r1/Olig2/Rbpjl/Hoxa4/Brca1/Cenpk/Dscc1/Foxm1/Hspa1a/Ccr2/Vim/En2/Erbb3/Hmgb2/Rgcc/Mybl1/Myc/Clec7a/P2ry1/Sox10/Lmx1b/Hspa1b/Fcgr2b/Bcl3/Cd244a/Tent5c/Cela1/Runx3/Hoxa7/Havcr2/Sfrp2/Prkcq/Etv4/Hmgn5/Tnfsf9/Bmp7/Jag1…
GO:2000026	GO:2000026	regulation of multicellular organismal development	313	0.360628	2.27122	1e-10	2.54766e-09	1.59469e-09	957	tags=46%, list=30%, signal=36%	Il17f/Gata6/Kif14/Nr5a2/Cdk1/Hlx/Lpar3/Tfap2a/Hoxa5/Adm/E2f2/Card11/Zfp488/Aspm/Ccr1/Hmox1/Gimap3/Cdkn2a/Olig2/Brca1/Cip2a/S1pr2/Spry1/Dll3/Hspa1a/Ccr2/Vim/Hmgb2/Metrn/Rgcc/Myc/Sox10/Hspa1b/Hk2/Wdr62/Cela1/Runx3/Hoxa7/Adamts1/Tnfsf18/Sfrp2/Etv4/Tnfsf9/Bmp7/Jag1/Tgif1/Lilrb4a/P2rx7/Creb3l1/Gata2/Nlrp3/Rhoh/Loxl3/Duxbl1/Ror2/Fbxo5/Cd24a/Casp8/Ikzf1/Tmem176b/Tmem176a/Itgam/Cd74/Ccnd1/Pou4f1/Sema3d/R…
GO:0048584	GO:0048584	positive regulation of response to stimulus	456	0.343034	2.20403	1e-10	2.54766e-09	1.59469e-09	1075	tags=49%, list=33%, signal=38%	Clec4n/Clec4d/Il17f/Bub1/Gata6/Inava/Iqgap3/Depdc1b/Hlx/Ndc80/Lpar3/Car8/Tlr5/Ulbp1/Frmd7/Card11/Knl1/Casp4/Aspm/Ccr1/Cspg4/Afap1l2/Gimap3/Cdkn2a/S100a4/Il18r1/Acod1/Enpp3/Aurkb/Birc5/Casp12/Brca1/Foxm1/Hspa1a/Ccr2/Erbb3/H2-Q6/Hmgb2/Rgcc/Naip6/Myc/Clec7a/P2ry1/Vav1/Hspa1b/Cdca8/Vwf/H2-Q7/Fcgr2b/Runx3/Pdgfra/Traf4/Havcr2/Tnfsf18/Rad51ap1/Npr1/Sfrp2/Igfbp3/Prkcq/Bmp7/Naip2/Jag1/Rbm47/Gen1/P2rx7/Ted…
GO:0009605	GO:0009605	response to external stimulus	462	0.341702	2.19642	1e-10	2.54766e-09	1.59469e-09	1082	tags=50%, list=33%, signal=39%	Clec4n/Clec4d/Il17f/Gata6/Inava/Nr5a2/Pbk/Tlr5/Tfap2a/Gucy2f/Ulbp1/Adm/Casp4/Ccr1/Gimap3/S100a4/Stx11/Acod1/Enpp3/Aurkb/Casp12/Hspa1a/Ccr2/Vim/Hmgb2/Mlkl/Naip6/Myc/Clec7a/P2ry1/Vav1/Hspa1b/Vwf/H2-Q7/Fcgr2b/Bcl3/Cd244a/Pdgfra/Traf4/Havcr2/Tnfsf18/Slfn9/Fabp7/Prkcq/Naip2/Lilrb4a/Rbm47/Neurl3/P2rx7/Trpv4/Plaur/Atf3/Mrc1/Nlrp3/Slpi/Bcl6b/Cd86/Pmp22/Myo1f/Cd24a/Nlrp1b/Ifi207/Oas1g/Gas2l3/Ly9/Nmi/Tlr1/…
GO:0008219	GO:0008219	cell death	386	0.345093	2.18745	1e-10	2.54766e-09	1.59469e-09	961	tags=44%, list=30%, signal=35%	Bub1/Gata6/Kif14/Cdk1/En1/Ect2/Ckap2/Tpx2/Tfap2a/Top2a/Hoxa5/Adm/Fignl1/E2f2/Card11/Knl1/Casp4/Nes/Hmox1/Bub1b/Gimap3/Stil/Cdkn2a/Bard1/Melk/Aurkb/Birc5/Casp12/Brca1/Spry1/Hspa1a/En2/Erbb3/Hmgb2/Rgcc/Col18a1/Mlkl/Naip6/Myc/Clec7a/Sox10/Hspa1b/Hspg2/Hk2/Fcgr2b/Bcl3/Prokr1/Runx3/Mcm2/Traf4/Sfrp2/Igfbp3/Prkcq/Gimap8/Hmgn5/Aurka/Rnf122/Bmp7/Naip2/Shc4/Cdca7/Stk17b/P2rx7/Plaur/Creb3l1/Atf3/Gata2/Bcl2a…
GO:0012501	GO:0012501	programmed cell death	386	0.345093	2.18745	1e-10	2.54766e-09	1.59469e-09	961	tags=44%, list=30%, signal=35%	Bub1/Gata6/Kif14/Cdk1/En1/Ect2/Ckap2/Tpx2/Tfap2a/Top2a/Hoxa5/Adm/Fignl1/E2f2/Card11/Knl1/Casp4/Nes/Hmox1/Bub1b/Gimap3/Stil/Cdkn2a/Bard1/Melk/Aurkb/Birc5/Casp12/Brca1/Spry1/Hspa1a/En2/Erbb3/Hmgb2/Rgcc/Col18a1/Mlkl/Naip6/Myc/Clec7a/Sox10/Hspa1b/Hspg2/Hk2/Fcgr2b/Bcl3/Prokr1/Runx3/Mcm2/Traf4/Sfrp2/Igfbp3/Prkcq/Gimap8/Hmgn5/Aurka/Rnf122/Bmp7/Naip2/Shc4/Cdca7/Stk17b/P2rx7/Plaur/Creb3l1/Atf3/Gata2/Bcl2a…
GO:0006915	GO:0006915	apoptotic process	375	0.342287	2.16843	1e-10	2.54766e-09	1.59469e-09	961	tags=43%, list=30%, signal=35%	Bub1/Gata6/Kif14/Cdk1/En1/Ect2/Ckap2/Tpx2/Tfap2a/Top2a/Hoxa5/Adm/Fignl1/E2f2/Card11/Knl1/Casp4/Nes/Hmox1/Bub1b/Gimap3/Stil/Cdkn2a/Bard1/Melk/Aurkb/Birc5/Casp12/Brca1/Spry1/Hspa1a/En2/Erbb3/Hmgb2/Rgcc/Col18a1/Naip6/Myc/Clec7a/Sox10/Hspa1b/Hspg2/Hk2/Fcgr2b/Bcl3/Prokr1/Runx3/Mcm2/Traf4/Sfrp2/Igfbp3/Prkcq/Gimap8/Hmgn5/Aurka/Rnf122/Bmp7/Naip2/Shc4/Cdca7/Stk17b/P2rx7/Plaur/Creb3l1/Atf3/Gata2/Bcl2a1b/Pm…
GO:1902531	GO:1902531	regulation of intracellular signal transduction	373	0.340282	2.15507	1e-10	2.54766e-09	1.59469e-09	901	tags=42%, list=28%, signal=34%	Clec4n/Clec4d/Bub1/Inava/Kif14/Cep55/Iqgap3/Ska1/Pbk/Ndc80/Lpar3/Car8/Fignl1/Frmd7/Card11/Knl1/Casp4/Ccr1/Cspg4/Cdkn2a/S100a4/Bard1/Il18r1/Enpp3/Aurkb/Birc5/Brca1/Spry1/Foxm1/Hspa1a/Ccr2/Erbb3/Naip6/Myc/Clec7a/P2ry1/Vav1/Hspa1b/Cdca8/Spry4/Vwf/Fcgr2b/Bcl3/Pdgfra/Traf4/Havcr2/Npr1/Igfbp3/Bmp7/Naip2/Mdfic/Tgif1/Gen1/P2rx7/Syde1/Trpv4/Plaur/Arhgap30/Creb3l1/Atf3/Mdfi/Nlrp3/Rhoh/Cd86/Fam83d/Trim67/Sh…
GO:0009892	GO:0009892	negative regulation of metabolic process	432	0.33485	2.14515	1e-10	2.54766e-09	1.59469e-09	918	tags=41%, list=28%, signal=34%	Gata6/Olr1/Pif1/Cdk1/Iqgap3/En1/Rmi2/Pbk/Depdc1a/Cdk2/Sox3/E2f8/Tfap2a/Uhrf1/Irx2/Zfp488/Ccr1/Irx1/Hmox1/Msr1/Brip1/Gimap3/Cdkn2a/E2f7/Cenpf/Il18r1/Parpbp/Olig2/Acod1/H1f3/Phf19/Aurkb/Birc5/Ankle1/Brca1/Foxm1/Hspa1a/Vim/Radx/Hmgb2/Rgcc/Myc/Sox10/Hspa1b/Mis18bp1/Hspg2/Hk2/Fcgr2b/Bcl3/Tent5c/Cela1/Runx3/Hoxa7/Havcr2/Shmt1/Sfrp2/Aurka/Rbl1/Bmp7/Mdfic/Tgif1/Lilrb4a/Rbm47/Trpv4/Nfatc1/H1f5/Creb3l1/Tym…
GO:0010605	GO:0010605	negative regulation of macromolecule metabolic process	397	0.335691	2.13738	1e-10	2.54766e-09	1.59469e-09	953	tags=42%, list=29%, signal=34%	Gata6/Olr1/Pif1/Cdk1/Iqgap3/En1/Rmi2/Pbk/Depdc1a/Cdk2/Sox3/E2f8/Tfap2a/Uhrf1/Irx2/Zfp488/Ccr1/Irx1/Hmox1/Msr1/Brip1/Gimap3/Cdkn2a/E2f7/Cenpf/Parpbp/Olig2/Acod1/H1f3/Phf19/Aurkb/Birc5/Ankle1/Brca1/Foxm1/Hspa1a/Vim/Radx/Hmgb2/Rgcc/Myc/Sox10/Hspa1b/Mis18bp1/Hspg2/Fcgr2b/Bcl3/Tent5c/Cela1/Runx3/Hoxa7/Havcr2/Shmt1/Sfrp2/Aurka/Rbl1/Bmp7/Mdfic/Tgif1/Lilrb4a/Rbm47/Trpv4/Nfatc1/H1f5/Creb3l1/Tyms/Atf3/Mdfi…
GO:2001141	GO:2001141	regulation of RNA biosynthetic process	479	0.323005	2.08385	1e-10	2.54766e-09	1.59469e-09	958	tags=40%, list=30%, signal=33%	Il17f/Gata6/Nr5a2/Olr1/Dmrta1/Cdk1/En1/Hoxa3/Depdc1a/Hlx/Ckap2/Ebf3/Erg/Cdk2/Sox3/E2f8/Tfap2a/Top2a/Hoxa5/Uhrf1/E2f2/Irx2/Card11/Isl2/Zfp488/Irx1/Irx5/Afap1l2/Hmox1/Brip1/Cdkn2a/E2f7/Sall3/Cenpf/Il18r1/Olig2/Rbpjl/Acod1/H1f3/Hoxa4/Phf19/Aurkb/Birc5/Brca1/Cenpk/Foxm1/Hspa1a/En2/Hmgb2/Rgcc/Mybl1/Myc/P2ry1/Sox10/Lmx1b/Bcl3/Cks2/Cela1/Runx3/Hoxa7/Havcr2/Tnfsf18/Sfrp2/Prkcq/Etv4/Hmgn5/Cks1b/Rbl1/Bmp7/…
GO:0006355	GO:0006355	regulation of DNA-templated transcription	478	0.321757	2.07524	1e-10	2.54766e-09	1.59469e-09	958	tags=40%, list=30%, signal=33%	Il17f/Gata6/Nr5a2/Olr1/Dmrta1/Cdk1/En1/Hoxa3/Depdc1a/Hlx/Ckap2/Ebf3/Erg/Cdk2/Sox3/E2f8/Tfap2a/Top2a/Hoxa5/Uhrf1/E2f2/Irx2/Card11/Isl2/Zfp488/Irx1/Irx5/Afap1l2/Hmox1/Brip1/Cdkn2a/E2f7/Sall3/Cenpf/Il18r1/Olig2/Rbpjl/Acod1/H1f3/Hoxa4/Phf19/Aurkb/Birc5/Brca1/Cenpk/Foxm1/Hspa1a/En2/Hmgb2/Rgcc/Mybl1/Myc/P2ry1/Sox10/Lmx1b/Bcl3/Cks2/Cela1/Runx3/Hoxa7/Havcr2/Tnfsf18/Sfrp2/Prkcq/Etv4/Hmgn5/Cks1b/Rbl1/Bmp7/…
GO:0006351	GO:0006351	DNA-templated transcription	494	0.315786	2.04102	1e-10	2.54766e-09	1.59469e-09	993	tags=40%, list=31%, signal=33%	Il17f/Gata6/Nr5a2/Olr1/Dmrta1/Cdk1/En1/Hoxa3/Depdc1a/Hlx/Ckap2/Ebf3/Erg/Cdk2/Sox3/E2f8/Tfap2a/Top2a/Hoxa5/Uhrf1/E2f2/Irx2/Card11/Isl2/Zfp488/Irx1/Irx5/Afap1l2/Hmox1/Brip1/Cdkn2a/E2f7/Sall3/Cenpf/Il18r1/Olig2/Rbpjl/Acod1/H1f3/Hoxa4/Phf19/Aurkb/Birc5/Brca1/Cenpk/Foxm1/Hspa1a/En2/Hmgb2/Rgcc/Mybl1/Myc/P2ry1/Sox10/Lmx1b/Bcl3/Cks2/Cela1/Runx3/Hoxa7/Ddx43/Havcr2/Tnfsf18/Sfrp2/Prkcq/Etv4/Hmgn5/Cks1b/Rbl1…
GO:0009890	GO:0009890	negative regulation of biosynthetic process	372	0.335299	2.12182	1.12401e-10	2.83708e-09	1.77585e-09	953	tags=42%, list=29%, signal=34%	Gata6/Olr1/Pif1/Cdk1/Iqgap3/En1/Depdc1a/Cdk2/Sox3/E2f8/Tfap2a/Uhrf1/Irx2/Zfp488/Ccr1/Irx1/Hmox1/Msr1/Brip1/Gimap3/Cdkn2a/E2f7/Cenpf/Olig2/Acod1/H1f3/Phf19/Aurkb/Birc5/Brca1/Foxm1/Hspa1a/Vim/Hmgb2/Rgcc/Myc/Sox10/Hspa1b/Mis18bp1/Fcgr2b/Bcl3/Tent5c/Cela1/Runx3/Hoxa7/Havcr2/Shmt1/Sfrp2/Aurka/Rbl1/Bmp7/Mdfic/Tgif1/Lilrb4a/Rbm47/Trpv4/Nfatc1/H1f5/Creb3l1/Tyms/Atf3/Mdfi/Mir17hg/Gata2/Nlrp3/Bcl6b/Loxl3/P…
GO:0006281	GO:0006281	DNA repair	139	0.446927	2.54612	1.35387e-10	3.38591e-09	2.11938e-09	1436	tags=76%, list=44%, signal=44%	Neil3/Pif1/Ticrr/Hrob/Cdca5/Rmi2/Mcm3/Chaf1b/Exo1/Cdk2/Uhrf1/Fignl1/Clspn/Ercc6l/Esco2/Pole/Fanci/Brip1/Mcm5/Ube2t/Mcm6/Bard1/Parpbp/Trip13/Cdc45/Rad54b/Ankle1/Brca1/Dtl/Foxm1/Hspa1a/Radx/Msh5/Eme1/Mcm2/Rad51ap1/Gen1/Rad51b/Ddx11/Smc4/Ttf2/Chek2/Rrm1/Fanca/Spidr/Timeless/Fancd2/Rad54l/Pole2/Pold1/Pclaf/Lig1/Rpa2/Dna2/Dtx3l/Pcna/Mcm4/Xrcc2/Hells/Palb2/Mutyh/Mdc1/Rfc4/Fen1/Ung/Smc2/Rfc3/Zgrf1/Chaf1…
GO:0010948	GO:0010948	negative regulation of cell cycle process	98	0.500132	2.66089	1.41828e-10	3.51474e-09	2.20002e-09	849	tags=55%, list=26%, signal=42%	Bub1/Ttk/Nuf2/Cdk1/Ticrr/Ska1/Kntc1/Ndc80/E2f8/Spc25/Clspn/Knl1/Haspin/Bub1b/Cdc20/E2f7/Cenpe/Bard1/Trip13/Aurkb/Birc5/Nek2/Brca1/Spdl1/Dtl/Rgcc/Cdca8/Eme1/Rbl1/Bmp7/Gen1/Creb3l1/Fbxo5/Ccnd1/Cdc6/Chek2/Mad2l1/Cdt1/Zwilch/Gas1/Mtbp/Ska3/Usp44/Zfp36l1/Timeless/Fancd2/Gpnmb/Sox2/Ccnf/Rpa2/Ccnb1/Dna2/Dtx3l/Pkmyt1
GO:0000075	GO:0000075	cell cycle checkpoint signaling	63	0.575202	2.80418	1.4815e-10	3.63834e-09	2.27739e-09	649	tags=57%, list=20%, signal=47%	Bub1/Ttk/Nuf2/Cdk1/Ticrr/Ska1/Kntc1/Ndc80/Spc25/Clspn/Knl1/Haspin/Bub1b/Cdc20/Cenpe/Bard1/Trip13/Aurkb/Birc5/Brca1/Spdl1/Dtl/Cdca8/Eme1/Gen1/Creb3l1/Ccnd1/Cdc6/Chek2/Mad2l1/Cdt1/Zwilch/Ska3/Usp44/Timeless/Fancd2
GO:0010558	GO:0010558	negative regulation of macromolecule biosynthetic process	359	0.339455	2.14964	1.95925e-10	4.76868e-09	2.98491e-09	953	tags=43%, list=29%, signal=34%	Gata6/Olr1/Pif1/Cdk1/Iqgap3/En1/Depdc1a/Cdk2/Sox3/E2f8/Tfap2a/Uhrf1/Irx2/Zfp488/Ccr1/Irx1/Hmox1/Msr1/Brip1/Gimap3/Cdkn2a/E2f7/Cenpf/Olig2/Acod1/H1f3/Phf19/Aurkb/Birc5/Brca1/Foxm1/Hspa1a/Vim/Hmgb2/Rgcc/Myc/Sox10/Hspa1b/Mis18bp1/Fcgr2b/Bcl3/Tent5c/Cela1/Runx3/Hoxa7/Havcr2/Shmt1/Sfrp2/Aurka/Rbl1/Bmp7/Mdfic/Tgif1/Lilrb4a/Rbm47/Trpv4/Nfatc1/H1f5/Creb3l1/Tyms/Atf3/Mdfi/Mir17hg/Gata2/Nlrp3/Bcl6b/Loxl3/P…
GO:0051783	GO:0051783	regulation of nuclear division	48	0.615146	2.82885	1.9777e-10	4.77098e-09	2.98635e-09	634	tags=62%, list=20%, signal=51%	Bub1/Ttk/Nuf2/Cdca2/Ska1/Kntc1/Ndc80/Spc25/Knl1/Haspin/Bub1b/Ube2c/Cdc20/Cenpe/Trip13/Aurkb/Birc5/Spdl1/Cdca8/Rad51ap1/Bmp7/Gen1/Fbxo5/Mad2l1/Zwilch/Il1a/Mki67/Mtbp/Ska3/Usp44
GO:0050778	GO:0050778	positive regulation of immune response	164	0.423596	2.46913	3.2619e-10	7.79994e-09	4.88231e-09	1146	tags=63%, list=35%, signal=43%	Clec4n/Il17f/Inava/Hlx/Tlr5/Ulbp1/Card11/Casp4/Gimap3/Il18r1/Acod1/Enpp3/Aurkb/Hspa1a/Ccr2/H2-Q6/Hmgb2/Rgcc/Clec7a/Vav1/Hspa1b/H2-Q7/Havcr2/Prkcq/Rbm47/P2rx7/H2-Eb1/Nlrp3/Cd86/Cd24a/Nlrp1b/Ifi207/Oas1g/Nmi/Tlr1/Tlr4/Itgam/Cd74/Tlr13/Klhl6/Lcp2/Klrk1/Slamf6/Crtam/Irgm1/Spi1/Ifi213/Ptprc/Pik3ap1/Tlr2/Tlr7/Nckap1l/Trim56/Oasl1/Cd1d1/Ifi209/Plcg2/C4b/Themis2/Nlrp1a/Gbp3/Tgfb1/Nod1/Smpdl3a/Rab7b/Itgb2…
GO:0045088	GO:0045088	regulation of innate immune response	116	0.467418	2.57298	4.63344e-10	1.07955e-08	6.75736e-09	842	tags=53%, list=26%, signal=41%	Clec4n/Inava/Tlr5/Ulbp1/Casp4/Ccr1/Gimap3/Acod1/Enpp3/Aurkb/Hspa1a/Hmgb2/Clec7a/Vav1/Hspa1b/Havcr2/Rbm47/P2rx7/Nlrp3/Cd86/Myo1f/Nlrp1b/Ifi207/Oas1g/Nmi/Tlr1/Casp8/Tlr4/Cd74/Tlr13/Klrk1/Slamf6/Crtam/Irgm1/Spi1/Ifi213/Pik3ap1/Tlr2/Tlr7/Trim56/Oasl1/Ifi209/Plcg2/Inpp5d/Nlrp1a/Gbp3/Tgfb1/Ncf1/Nod1/Smpdl3a/Rab7b/Nectin4/Tasl/Ifi206/Mavs/Ifi204/Ptpn6/Zc3hav1/Tap1/Ddx60/Tirap/Sting1
GO:0060284	GO:0060284	regulation of cell development	199	0.397221	2.37852	4.59374e-10	1.07955e-08	6.75736e-09	800	tags=45%, list=25%, signal=36%	Kif14/Hlx/Lpar3/Hoxa5/Card11/Zfp488/Aspm/Ccr1/Gimap3/Cdkn2a/Olig2/Cip2a/S1pr2/Dll3/Hspa1a/Ccr2/Vim/Hmgb2/Metrn/Myc/Clec7a/Sox10/Hspa1b/Wdr62/Runx3/Hoxa7/Tnfsf18/Aurka/Tnfsf9/Bmp7/Jag1/Lilrb4a/Gata2/Nlrp3/Rhoh/Loxl3/Duxbl1/Ror2/Cd24a/Casp8/Ikzf1/Tmem176b/Tmem176a/Itgam/Cd74/Pou4f1/Axl/Nkx2-2/Tnfrsf1a/Runx1/Tnfrsf11b/Hey2/Crtam/Notch1/Sox4/Irgm1/Spi1/Il1a/Rest/Ptprc/Fos/Tlr2/Fanca/Nckap1l/Vsir/Ednr…
GO:0032101	GO:0032101	regulation of response to external stimulus	234	0.373945	2.27897	4.61154e-10	1.07955e-08	6.75736e-09	842	tags=46%, list=26%, signal=36%	Clec4n/Il17f/Gata6/Inava/Nr5a2/Pbk/Tlr5/Ulbp1/Casp4/Ccr1/Gimap3/Acod1/Enpp3/Aurkb/Casp12/Hspa1a/Ccr2/Hmgb2/Clec7a/Vav1/Hspa1b/Vwf/Fcgr2b/Pdgfra/Havcr2/Tnfsf18/Fabp7/Rbm47/P2rx7/Trpv4/Plaur/Nlrp3/Bcl6b/Cd86/Pmp22/Myo1f/Cd24a/Nlrp1b/Ifi207/Oas1g/Nmi/Tlr1/Casp8/Akna/Ly86/Tlr4/Cd74/Tlr13/F2r/Klrk1/Swap70/Tnfrsf1a/Slamf6/Crtam/Notch1/Irgm1/Spi1/Ifi213/Cd84/Pik3ap1/Tlr2/Tlr7/Ctsc/Fanca/Tubb2b/Nckap1l/C…
GO:0045935	GO:0045935	positive regulation of nucleobase-containing compound metabolic process	331	0.341104	2.1496	5.55035e-10	1.28223e-08	8.02598e-09	1405	tags=61%, list=43%, signal=38%	Il17f/Gata6/Nr5a2/Cdk1/En1/Ckap2/Ebf3/Erg/Cdk2/Sox3/E2f8/Tfap2a/Top2a/Hoxa5/Uhrf1/E2f2/Isl2/Afap1l2/Cdkn2a/E2f7/Olig2/Rbpjl/Hoxa4/Aurkb/Nek2/Brca1/Cenpk/Dscc1/Foxm1/En2/Hmgb2/Rgcc/Mybl1/Myc/P2ry1/Sox10/Lmx1b/Bcl3/Dbf4/Cela1/Runx3/Hoxa7/Rad51ap1/Sfrp2/Igfbp3/Prkcq/Etv4/Bmp7/Jag1/Mdfic/P2rx7/Nfatc1/Olig1/Creb3l1/Atf3/Gata2/Nlrp3/Ror2/Tbx18/Ifi207/Akna/Ikzf1/Lhx4/Ccna2/Rasl11a/Tlr4/Ddx11/Cd74/Pou4f1…
GO:0042110	GO:0042110	T cell activation	122	0.453957	2.51881	6.90848e-10	1.58256e-08	9.90592e-09	1016	tags=62%, list=31%, signal=44%	Clec4d/Nr5a2/Hlx/Card11/Gimap3/Cdkn2a/Il18r1/Stx11/Ccr2/Myc/Vav1/Bcl3/Cd244a/Runx3/Havcr2/Tnfsf18/Prkcq/Tnfsf9/Lilrb4a/P2rx7/H2-Eb1/Msn/Nlrp3/Rhoh/Cd86/Loxl3/Duxbl1/Cd24a/Cd48/Ly9/Ikzf1/Tlr4/Itgam/Cd74/Runx1/Slamf6/Crtam/Sox4/Irgm1/Spi1/Il1a/Ptprc/Cd84/Fanca/Clec4a2/Nckap1l/Vsir/Dock8/Clec4a1/Usp44/Zfp36l1/Myb/Fancd2/Cd1d1/Elf4/Gpnmb/Wdfy4/Tgfb1/Itgb2/Fcer1g/Apbb1ip/Ptpn6/Nrarp/Icam1/Rasal3/Il20r…
GO:0002697	GO:0002697	regulation of immune effector process	105	0.471785	2.55187	8.06792e-10	1.83276e-08	1.1472e-08	1040	tags=64%, list=32%, signal=45%	Il17f/Inava/Hlx/Ulbp1/Casp4/Hmox1/Gimap3/Il18r1/Enpp3/Ccr2/H2-Q6/Clec7a/Vav1/H2-Q7/Fcgr2b/Cd244a/Havcr2/Tnfsf18/Lilrb4a/P2rx7/Gata2/Nlrp3/Cd86/Loxl3/Cd24a/Tlr4/Itgam/Cd74/Klrk1/Axl/Slamf6/Crtam/Spi1/Ptprc/Cd84/Tlr2/Tlr7/Nckap1l/Vsir/Cd1d1/Plcg2/Inpp5d/Tgfb1/Ncf1/Nod1/Fes/Nectin4/Itgb2/Fcer1g/Mavs/H2-Q4/Ptpn6/Fcgr1/Tap1/Ddx60/Tirap/Il20rb/Dusp10/Tgfb2/Cd37/Ptafr/Lgals9/Laptm5/Masp1/Nectin2/Fcgr3/L…
GO:0099537	GO:0099537	trans-synaptic signaling	188	-0.316187	-2.33866	9.52447e-10	2.14576e-08	1.34312e-08	1500	tags=83%, list=46%, signal=47%	Clstn1/Lrp8/Cplx2/Hdac6/Sybu/L1cam/Egfr/Clstn3/Map1b/Cc2d1a/Npr2/Syngr1/Lgi1/Adcy8/Insyn1/Slc8a2/Kcnn2/Stxbp1/Dnm1/Gabrb2/Prkcg/Shisa9/Cacna1a/Stx3/Syt12/Crtc1/Atp1a3/Ntrk2/Grin2d/Gabrb3/Cacna1d/Baiap2/Mctp1/Fbxo41/Gabrg3/Adgrb1/Gabrb1/Gabrg2/Synpr/Cacnb1/Homer2/Iqsec2/Snap25/Dbn1/Slc17a7/Ptk2b/Rasgrf1/Prkcz/Cacna1e/Erc2/Stxbp2/Mef2c/Mapk8ip2/Arhgap44/Sptbn2/Atxn1/Stxbp5l/Stx1a/Cntnap2/Lzts1/Shan…
GO:0051310	GO:0051310	metaphase chromosome alignment	40	0.634644	2.80105	1.11033e-09	2.48096e-08	1.55293e-08	601	tags=65%, list=19%, signal=54%	Ttk/Nuf2/Kif14/Cdk1/Ska1/Kif2c/Ndc80/Ect2/Nsl1/Spc25/Sgo1/Knl1/Cenpe/Cenpf/Aurkb/Birc5/Nek2/Spdl1/Kif18a/Cdca8/Dsn1/Fam83d/Knstrn/Racgap1/Cdt1/Ska3
GO:1902850	GO:1902850	microtubule cytoskeleton organization involved in mitosis	55	0.569779	2.70023	1.21235e-09	2.68688e-08	1.68183e-08	528	tags=55%, list=16%, signal=46%	Sapcd2/Nuf2/Dlgap5/Cdk1/Kif4/Ndc80/Tpx2/Spc25/Uhrf1/Kif11/Cenph/Stil/Cdc20/Cenpe/Aurkb/Birc5/Nek2/Spdl1/Spry1/Cenpa/Hspa1a/Hspa1b/Cdca8/Wdr62/Aurka/Kif23/Kif15/Chek2/Racgap1/Mad2l1
GO:0140013	GO:0140013	meiotic nuclear division	67	0.539056	2.66525	1.29887e-09	2.85541e-08	1.78732e-08	654	tags=52%, list=20%, signal=43%	Ttk/Nuf2/Ska1/Ndc80/Espl1/Sgo2a/Top2a/Ncaph/Fignl1/Sgo1/Knl1/Aspm/Haspin/Brip1/Cdc20/Cenpe/Trip13/Birc5/Rad54b/Ankle1/Kif18a/Mybl1/Msh5/Eme1/Cks2/Rad51ap1/Aurka/Syde1/Fbxo5/Smc4/Fanca/Ska3/Mastl/Fancd2/Rad54l
GO:0002833	GO:0002833	positive regulation of response to biotic stimulus	106	0.472906	2.55806	1.49841e-09	3.26773e-08	2.0454e-08	842	tags=54%, list=26%, signal=41%	Clec4n/Il17f/Inava/Tlr5/Ulbp1/Casp4/Gimap3/Acod1/Enpp3/Aurkb/Hspa1a/Hmgb2/Clec7a/Vav1/Hspa1b/Havcr2/Rbm47/P2rx7/Nlrp3/Cd86/Cd24a/Nlrp1b/Ifi207/Oas1g/Nmi/Tlr1/Ly86/Tlr4/Cd74/Tlr13/Klrk1/Slamf6/Crtam/Irgm1/Spi1/Ifi213/Pik3ap1/Tlr2/Tlr7/Trim56/Oasl1/Ifi209/Plcg2/Nlrp1a/Gbp3/Nod1/Smpdl3a/Rab7b/Tasl/Ifi206/Mavs/Ifi204/Ptpn6/Zc3hav1/Ddx60/Tirap/Sting1
GO:0006357	GO:0006357	regulation of transcription by RNA polymerase II	373	0.326508	2.06783	1.5138e-09	3.2751e-08	2.05002e-08	1456	tags=63%, list=45%, signal=39%	Il17f/Gata6/Nr5a2/Dmrta1/Cdk1/En1/Hoxa3/Hlx/Ckap2/Ebf3/Erg/Cdk2/Sox3/E2f8/Tfap2a/Top2a/Hoxa5/Uhrf1/E2f2/Irx2/Isl2/Irx1/Irx5/Hmox1/Brip1/Cdkn2a/E2f7/Sall3/Olig2/Rbpjl/H1f3/Hoxa4/Phf19/Aurkb/Brca1/Cenpk/Foxm1/Hspa1a/En2/Hmgb2/Rgcc/Mybl1/Myc/P2ry1/Sox10/Lmx1b/Bcl3/Cks2/Cela1/Runx3/Hoxa7/Havcr2/Sfrp2/Etv4/Hmgn5/Rbl1/Bmp7/Jag1/Tgif1/Trpv4/Nfatc1/H1f5/Olig1/Creb3l1/Atf3/Mdfi/Gata2/Nlrp3/Bcl6b/Duxbl1/Tb…
GO:1902533	GO:1902533	positive regulation of intracellular signal transduction	226	0.372136	2.25171	1.64948e-09	3.51289e-08	2.19886e-08	901	tags=46%, list=28%, signal=35%	Clec4n/Clec4d/Bub1/Inava/Iqgap3/Ndc80/Lpar3/Car8/Frmd7/Card11/Knl1/Casp4/Ccr1/Cspg4/Cdkn2a/S100a4/Il18r1/Aurkb/Birc5/Hspa1a/Ccr2/Erbb3/Naip6/Myc/Clec7a/P2ry1/Vav1/Hspa1b/Cdca8/Vwf/Fcgr2b/Pdgfra/Traf4/Havcr2/Npr1/Igfbp3/Bmp7/Naip2/Gen1/P2rx7/Trpv4/Nlrp3/Cd86/Cd24a/Nmi/Casp8/Lmcd1/Ltbr/Tlr4/Cd74/F2r/Axl/Tnfrsf1a/Naip5/Eda2r/Mad2l1/Notch1/Spi1/Dab2/Il1a/Ptprc/Cd84/Pik3ap1/Tns3/Ddr2/Tlr2/Tlr7/Nckap1l…
GO:0051254	GO:0051254	positive regulation of RNA metabolic process	288	0.345599	2.14336	1.64643e-09	3.51289e-08	2.19886e-08	1405	tags=62%, list=43%, signal=39%	Il17f/Gata6/Nr5a2/En1/Ckap2/Ebf3/Erg/Cdk2/Sox3/E2f8/Tfap2a/Top2a/Hoxa5/Uhrf1/E2f2/Isl2/Afap1l2/Cdkn2a/E2f7/Olig2/Rbpjl/Hoxa4/Brca1/Cenpk/Foxm1/En2/Hmgb2/Rgcc/Mybl1/Myc/P2ry1/Sox10/Lmx1b/Bcl3/Cela1/Runx3/Hoxa7/Sfrp2/Etv4/Bmp7/Jag1/Mdfic/Nfatc1/Olig1/Creb3l1/Atf3/Gata2/Nlrp3/Ror2/Tbx18/Ifi207/Akna/Ikzf1/Lhx4/Ccna2/Rasl11a/Tlr4/Ddx11/Cd74/Pou4f1/Lbh/F2r/Chek2/Plac8/Nkx2-2/Tnfrsf1a/Runx1/Hey2/Neurog2…
GO:0006366	GO:0006366	transcription by RNA polymerase II	382	0.322044	2.04115	1.77249e-09	3.74558e-08	2.34451e-08	1456	tags=63%, list=45%, signal=39%	Il17f/Gata6/Nr5a2/Dmrta1/Cdk1/En1/Hoxa3/Hlx/Ckap2/Ebf3/Erg/Cdk2/Sox3/E2f8/Tfap2a/Top2a/Hoxa5/Uhrf1/E2f2/Irx2/Isl2/Irx1/Irx5/Hmox1/Brip1/Cdkn2a/E2f7/Sall3/Olig2/Rbpjl/H1f3/Hoxa4/Phf19/Aurkb/Brca1/Cenpk/Foxm1/Hspa1a/En2/Hmgb2/Rgcc/Mybl1/Myc/P2ry1/Sox10/Lmx1b/Bcl3/Cks2/Cela1/Runx3/Hoxa7/Havcr2/Sfrp2/Etv4/Hmgn5/Rbl1/Bmp7/Jag1/Tgif1/Trpv4/Nfatc1/H1f5/Olig1/Creb3l1/Atf3/Mdfi/Gata2/Nlrp3/Bcl6b/Duxbl1/Tb…
GO:0002764	GO:0002764	immune response-regulating signaling pathway	110	0.45887	2.50232	2.17955e-09	4.57034e-08	2.86077e-08	1082	tags=65%, list=33%, signal=44%	Clec4n/Clec4d/Inava/Tlr5/Card11/Casp4/Acod1/Enpp3/Aurkb/Lilrb4b/Hspa1a/Rgcc/Clec7a/Vav1/Hspa1b/Fcgr2b/Havcr2/Lilrb4a/P2rx7/Nlrp3/Cd86/Nlrp1b/Ifi207/Oas1g/Nmi/Tlr1/Tlr4/Itgam/Tlr13/Klhl6/Lcp2/Klrk1/Fcgr4/Irgm1/Ptprc/Pik3ap1/Tlr2/Tlr7/Nckap1l/Trim56/Oasl1/Plcg2/Themis2/Nlrp1a/Nod1/Smpdl3a/Rab7b/Tasl/Fcer1g/Siglech/Mavs/Ptpn6/Fcgr1/Zc3hav1/Ddx60/Tirap/Lat2/Sting1/Il20rb/Ctsh/Unc93b1/Cmtm3/Lpxn/Cpt1a…
GO:0006260	GO:0006260	DNA replication	82	0.505363	2.60578	2.39843e-09	4.99093e-08	3.12403e-08	1412	tags=84%, list=44%, signal=49%	Cdk1/Ticrr/Rmi2/Mcm3/Chaf1b/Exo1/Cdk2/E2f8/Esco2/Pole/Mcm5/E2f7/Mcm6/Bard1/Cdc45/Brca1/Dtl/Dscc1/Eme1/Dbf4/Mcm2/Gins1/Gen1/Mcm10/Fbxo5/Ccna2/Ddx11/Cdc6/Rrm1/Gmnn/Cdt1/Prim1/Timeless/Pole2/Pold1/Pclaf/Lig1/Rpa2/Dna2/Jun/Pcna/Tk1/Mcm4/Npm2/Pola2/Rfc4/Fen1/Rfc3/Chaf1a/Recql4/Topbp1/Chtf18/Samhd1/Trp53/Atad5/Mcm9/Polh/Nasp/Gins3/Blm/Mcm7/Mgme1/Asf1a/Etaa1/Polg2/Brca2/Npm1/Rad51/Primpol
GO:0050000	GO:0050000	chromosome localization	44	0.603197	2.74903	2.46371e-09	5.08792e-08	3.18474e-08	612	tags=61%, list=19%, signal=50%	Ttk/Nuf2/Kif14/Cdk1/Ska1/Kif2c/Ndc80/Ect2/Nsl1/Spc25/Sgo1/Knl1/Cenpe/Cenpf/Aurkb/Birc5/Nek2/Spdl1/Kif18a/Cdca8/Dsn1/Fam83d/Knstrn/Racgap1/Cdt1/Ska3/Nde1
GO:1903706	GO:1903706	regulation of hemopoiesis	101	0.470692	2.52502	2.49371e-09	5.11117e-08	3.19929e-08	796	tags=55%, list=25%, signal=43%	Hlx/Hoxa5/Card11/Ccr1/Gimap3/Cdkn2a/Hspa1a/Ccr2/Hmgb2/Myc/Hspa1b/Runx3/Hoxa7/Tnfsf18/Tnfsf9/Jag1/Lilrb4a/Gata2/Nlrp3/Rhoh/Loxl3/Duxbl1/Ror2/Cd24a/Casp8/Ikzf1/Tmem176b/Tmem176a/Itgam/Cd74/Pou4f1/Axl/Runx1/Tnfrsf11b/Crtam/Sox4/Irgm1/Spi1/Ptprc/Fos/Fanca/Nckap1l/Vsir/Zfp36l1/Myb/Fancd2/Tnfaip6/Ets1/Cd1d1/Inpp5d/Tgfb1/Rab7b/Fes/Ptpn6/Nrarp/Csf3r
GO:0030097	GO:0030097	hemopoiesis	225	0.37371	2.26426	2.69993e-09	5.45186e-08	3.41254e-08	919	tags=48%, list=28%, signal=37%	Clec4d/Hlx/Top2a/Hoxa5/Card11/Ccr1/Esco2/Hmox1/Gimap3/Cdkn2a/Il18r1/Melk/Ankle1/Hspa1a/Ccr2/Hmgb2/Myc/Vav1/Hspa1b/Bcl3/Runx3/Pdgfra/Hoxa7/Tnfsf18/Sfrp2/Tnfsf9/Jag1/Lilrb4a/Rbm47/Nfatc1/Gata2/Nlrp3/Rhoh/Loxl3/Duxbl1/Ror2/Cd24a/Ifi207/Ly9/Casp8/Ikzf1/Ltbr/Tmem176b/Tlr4/Tmem176a/Itgam/Cd74/Pou4f1/Racgap1/Epsti1/Axl/Runx1/Tnfrsf11b/Slamf6/Crtam/Notch1/Sox4/Irgm1/Ddias/Spi1/Dab2/Il1a/Rest/Mlf1/Ptprc/F…
GO:0045944	GO:0045944	positive regulation of transcription by RNA polymerase II	223	0.368183	2.2309	2.69692e-09	5.45186e-08	3.41254e-08	1405	tags=65%, list=43%, signal=40%	Il17f/Gata6/Nr5a2/En1/Ckap2/Ebf3/Erg/Sox3/E2f8/Tfap2a/Top2a/Hoxa5/Uhrf1/E2f2/Isl2/Cdkn2a/E2f7/Olig2/Rbpjl/Hoxa4/Brca1/Cenpk/Foxm1/En2/Hmgb2/Rgcc/Mybl1/Myc/P2ry1/Sox10/Lmx1b/Bcl3/Cela1/Runx3/Hoxa7/Sfrp2/Etv4/Bmp7/Jag1/Nfatc1/Olig1/Creb3l1/Atf3/Gata2/Nlrp3/Ifi207/Akna/Ikzf1/Lhx4/Tlr4/Pou4f1/Plac8/Nkx2-2/Tnfrsf1a/Runx1/Hey2/Neurog2/Notch1/Sox4/Spi1/Dab2/Il1a/Rest/Fos/Tlr2/Tlr7/Irf8/Anxa2/Sox21/Myb/E…
GO:0045893	GO:0045893	positive regulation of DNA-templated transcription	277	0.350448	2.16678	2.76702e-09	5.50576e-08	3.44628e-08	1405	tags=62%, list=43%, signal=39%	Il17f/Gata6/Nr5a2/En1/Ckap2/Ebf3/Erg/Cdk2/Sox3/E2f8/Tfap2a/Top2a/Hoxa5/Uhrf1/E2f2/Isl2/Afap1l2/Cdkn2a/E2f7/Olig2/Rbpjl/Hoxa4/Brca1/Cenpk/Foxm1/En2/Hmgb2/Rgcc/Mybl1/Myc/P2ry1/Sox10/Lmx1b/Bcl3/Cela1/Runx3/Hoxa7/Sfrp2/Etv4/Bmp7/Jag1/Mdfic/Nfatc1/Olig1/Creb3l1/Atf3/Gata2/Nlrp3/Ror2/Tbx18/Ifi207/Akna/Ikzf1/Lhx4/Ccna2/Rasl11a/Tlr4/Ddx11/Cd74/Pou4f1/Lbh/F2r/Chek2/Plac8/Nkx2-2/Tnfrsf1a/Runx1/Hey2/Neurog2…
GO:1902680	GO:1902680	positive regulation of RNA biosynthetic process	277	0.350448	2.16678	2.76702e-09	5.50576e-08	3.44628e-08	1405	tags=62%, list=43%, signal=39%	Il17f/Gata6/Nr5a2/En1/Ckap2/Ebf3/Erg/Cdk2/Sox3/E2f8/Tfap2a/Top2a/Hoxa5/Uhrf1/E2f2/Isl2/Afap1l2/Cdkn2a/E2f7/Olig2/Rbpjl/Hoxa4/Brca1/Cenpk/Foxm1/En2/Hmgb2/Rgcc/Mybl1/Myc/P2ry1/Sox10/Lmx1b/Bcl3/Cela1/Runx3/Hoxa7/Sfrp2/Etv4/Bmp7/Jag1/Mdfic/Nfatc1/Olig1/Creb3l1/Atf3/Gata2/Nlrp3/Ror2/Tbx18/Ifi207/Akna/Ikzf1/Lhx4/Ccna2/Rasl11a/Tlr4/Ddx11/Cd74/Pou4f1/Lbh/F2r/Chek2/Plac8/Nkx2-2/Tnfrsf1a/Runx1/Hey2/Neurog2…
GO:0008608	GO:0008608	attachment of spindle microtubules to kinetochore	27	0.703221	2.76951	2.80631e-09	5.54349e-08	3.4699e-08	601	tags=74%, list=19%, signal=61%	Nuf2/Cdk1/Ska1/Kif2c/Ndc80/Ect2/Nsl1/Spc25/Sgo1/Knl1/Cenpe/Aurkb/Birc5/Nek2/Cdca8/Dsn1/Knstrn/Racgap1/Cdt1/Ska3
GO:0009967	GO:0009967	positive regulation of signal transduction	325	0.334473	2.10503	3.23134e-09	6.33715e-08	3.96669e-08	917	tags=43%, list=28%, signal=34%	Clec4n/Clec4d/Bub1/Gata6/Inava/Iqgap3/Depdc1b/Ndc80/Lpar3/Car8/Frmd7/Card11/Knl1/Casp4/Aspm/Ccr1/Cspg4/Afap1l2/Cdkn2a/S100a4/Il18r1/Aurkb/Birc5/Hspa1a/Ccr2/Erbb3/Naip6/Myc/Clec7a/P2ry1/Vav1/Hspa1b/Cdca8/Vwf/Fcgr2b/Runx3/Pdgfra/Traf4/Havcr2/Npr1/Sfrp2/Igfbp3/Bmp7/Naip2/Jag1/Rbm47/Gen1/P2rx7/Tedc1/Trpv4/Plaur/Atf3/Nlrp3/Cd86/Loxl3/Ror2/Cd24a/Nmi/Tlr1/Casp8/Ly86/Lmcd1/Ltbr/Tlr4/Cd74/F2r/Axl/Tnfrsf1a…
GO:0045089	GO:0045089	positive regulation of innate immune response	100	0.471869	2.52411	3.99088e-09	7.77081e-08	4.86407e-08	842	tags=54%, list=26%, signal=41%	Clec4n/Inava/Tlr5/Ulbp1/Casp4/Gimap3/Acod1/Enpp3/Aurkb/Hspa1a/Hmgb2/Clec7a/Vav1/Hspa1b/Havcr2/Rbm47/P2rx7/Nlrp3/Cd86/Nlrp1b/Ifi207/Oas1g/Nmi/Tlr1/Tlr4/Cd74/Tlr13/Klrk1/Slamf6/Crtam/Irgm1/Spi1/Ifi213/Pik3ap1/Tlr2/Tlr7/Trim56/Oasl1/Ifi209/Plcg2/Nlrp1a/Gbp3/Nod1/Smpdl3a/Rab7b/Tasl/Ifi206/Mavs/Ifi204/Ptpn6/Zc3hav1/Ddx60/Tirap/Sting1
GO:0032103	GO:0032103	positive regulation of response to external stimulus	150	0.42266	2.42797	4.07767e-09	7.8835e-08	4.93461e-08	842	tags=50%, list=26%, signal=39%	Clec4n/Il17f/Inava/Tlr5/Ulbp1/Casp4/Ccr1/Gimap3/Acod1/Enpp3/Aurkb/Casp12/Hspa1a/Ccr2/Hmgb2/Clec7a/Vav1/Hspa1b/Pdgfra/Havcr2/Tnfsf18/Rbm47/P2rx7/Trpv4/Nlrp3/Cd86/Cd24a/Nlrp1b/Ifi207/Oas1g/Nmi/Tlr1/Casp8/Ly86/Tlr4/Cd74/Tlr13/Klrk1/Swap70/Tnfrsf1a/Slamf6/Crtam/Irgm1/Spi1/Ifi213/Pik3ap1/Tlr2/Tlr7/Ctsc/Nckap1l/Trim56/Oasl1/Ets1/Ifi209/Plcg2/Pik3cg/Nlrp1a/Gbp3/Tgfb1/Ccr5/Nod1/Smpdl3a/Rab7b/Tasl/Fcer1g/…
GO:0099536	GO:0099536	synaptic signaling	194	-0.306372	-2.28575	4.59174e-09	8.81484e-08	5.51757e-08	1500	tags=82%, list=46%, signal=47%	Clstn1/Lrp8/Itpr1/Cplx2/Hdac6/Sybu/L1cam/Egfr/Clstn3/Map1b/Cc2d1a/Npr2/Syngr1/Drp2/Lgi1/Adcy8/Insyn1/Slc8a2/Kcnn2/Stxbp1/Dnm1/Gabrb2/Prkcg/Shisa9/Cacna1a/Stx3/Syt12/Crtc1/Atp1a3/Sorbs2/Ntrk2/Grin2d/Gabrb3/Cacna1d/Baiap2/Mctp1/Fbxo41/Gabrg3/Adgrb1/Gabrb1/Gabrg2/Synpr/Cacnb1/Homer2/Iqsec2/Snap25/Dbn1/Slc17a7/Ptk2b/Rasgrf1/Prkcz/Cacna1e/Erc2/Stxbp2/Mef2c/Mapk8ip2/Arhgap44/Sptbn2/Atxn1/Stxbp5l/Stx1a/…
GO:0046631	GO:0046631	alpha-beta T cell activation	47	0.593547	2.72884	5.2194e-09	9.9497e-08	6.22793e-08	718	tags=68%, list=22%, signal=54%	Hlx/Card11/Gimap3/Il18r1/Ccr2/Myc/Bcl3/Cd244a/Runx3/Tnfsf18/Prkcq/Lilrb4a/Nlrp3/Loxl3/Cd24a/Ly9/Ikzf1/Tlr4/Runx1/Slamf6/Crtam/Irgm1/Ptprc/Clec4a2/Nckap1l/Vsir/Clec4a1/Myb/Cd1d1/Elf4/Wdfy4/Tgfb1
GO:0007268	GO:0007268	chemical synaptic transmission	185	-0.311132	-2.3003	6.06907e-09	1.14099e-07	7.1419e-08	1500	tags=83%, list=46%, signal=47%	Clstn1/Lrp8/Cplx2/Hdac6/Sybu/L1cam/Egfr/Clstn3/Map1b/Cc2d1a/Npr2/Syngr1/Lgi1/Adcy8/Insyn1/Slc8a2/Kcnn2/Stxbp1/Dnm1/Gabrb2/Prkcg/Shisa9/Cacna1a/Stx3/Syt12/Crtc1/Atp1a3/Ntrk2/Grin2d/Gabrb3/Cacna1d/Baiap2/Mctp1/Fbxo41/Gabrg3/Adgrb1/Gabrb1/Gabrg2/Synpr/Cacnb1/Homer2/Iqsec2/Snap25/Dbn1/Slc17a7/Ptk2b/Rasgrf1/Prkcz/Cacna1e/Erc2/Stxbp2/Mef2c/Mapk8ip2/Arhgap44/Sptbn2/Atxn1/Stxbp5l/Stx1a/Cntnap2/Lzts1/Shan…
GO:0098916	GO:0098916	anterograde trans-synaptic signaling	185	-0.311132	-2.3003	6.06907e-09	1.14099e-07	7.1419e-08	1500	tags=83%, list=46%, signal=47%	Clstn1/Lrp8/Cplx2/Hdac6/Sybu/L1cam/Egfr/Clstn3/Map1b/Cc2d1a/Npr2/Syngr1/Lgi1/Adcy8/Insyn1/Slc8a2/Kcnn2/Stxbp1/Dnm1/Gabrb2/Prkcg/Shisa9/Cacna1a/Stx3/Syt12/Crtc1/Atp1a3/Ntrk2/Grin2d/Gabrb3/Cacna1d/Baiap2/Mctp1/Fbxo41/Gabrg3/Adgrb1/Gabrb1/Gabrg2/Synpr/Cacnb1/Homer2/Iqsec2/Snap25/Dbn1/Slc17a7/Ptk2b/Rasgrf1/Prkcz/Cacna1e/Erc2/Stxbp2/Mef2c/Mapk8ip2/Arhgap44/Sptbn2/Atxn1/Stxbp5l/Stx1a/Cntnap2/Lzts1/Shan…
GO:0000086	GO:0000086	G2/M transition of mitotic cell cycle	44	0.592737	2.70135	6.82533e-09	1.27437e-07	7.97683e-08	538	tags=55%, list=17%, signal=46%	Cdc25c/Kif14/Cdk1/Ticrr/Cdk2/Clspn/Nes/Cdc20/Bard1/Cenpf/Aurkb/Birc5/Brca1/Dtl/Foxm1/Prkcq/Rad51b/Creb3l1/Fbxo5/Ccna2/Ccnd1/Cdc6/Chek2/Rrm1
GO:0006261	GO:0006261	DNA-templated DNA replication	56	0.547859	2.61218	7.19109e-09	1.33353e-07	8.34712e-08	981	tags=66%, list=30%, signal=47%	Cdk1/Ticrr/Mcm3/Exo1/Cdk2/E2f8/Pole/Mcm5/E2f7/Mcm6/Bard1/Cdc45/Brca1/Eme1/Dbf4/Mcm2/Gins1/Gen1/Mcm10/Fbxo5/Ddx11/Cdc6/Rrm1/Gmnn/Cdt1/Prim1/Timeless/Pole2/Pold1/Lig1/Dna2/Pcna/Tk1/Mcm4/Pola2/Rfc4/Rfc3
GO:0002460	GO:0002460	adaptive immune response based on somatic recombination of immune receptors built from immunoglobulin superfamily domains	87	0.480294	2.51103	9.23509e-09	1.68959e-07	1.05758e-07	1038	tags=63%, list=32%, signal=44%	Clec4n/Hlx/Exo1/Ulbp1/Gimap3/Il18r1/Stx11/Csf2rb2/Ccr2/H2-Q6/Clec7a/Csf2rb/H2-Q7/Fcgr2b/Bcl3/Havcr2/Tnfsf18/Prkcq/Jag1/P2rx7/Nlrp3/Loxl3/Cd24a/Ly9/Cd74/Klhl6/Swap70/Slamf6/Notch1/Fcgr4/Ptprc/Ctsc/Nckap1l/Vsir/Cd1d1/C4b/Inpp5d/Tgfb1/Fcer1g/H2-Q4/Ptpn6/Fcgr1/Icam1/AI182371/Pla2g4a/Il20rb/Slfn2/Ctsh/C1qc/Unc93b1/Ung/Il6ra/Slc11a1/Nectin2/Fcgr3
GO:0045595	GO:0045595	regulation of cell differentiation	340	0.327536	2.06614	9.17593e-09	1.68959e-07	1.05758e-07	807	tags=39%, list=25%, signal=32%	Kif14/Nr5a2/Hlx/Lpar3/Ect2/Sox3/Tfap2a/Hoxa5/Adm/Card11/Isl2/Zfp488/Aspm/Ccr1/Msr1/Gimap3/Cdkn2a/Olig2/Ankle1/Cip2a/S1pr2/Spry1/Clic1/Dll3/Hspa1a/Ccr2/Vim/Hmgb2/Metrn/Rgcc/Myc/Clec7a/Sox10/Hspa1b/Tent5c/Wdr62/Cela1/Runx3/Pdgfra/Hoxa7/Tnfsf18/Sfrp2/Igfbp3/Etv4/Aurka/Tnfsf9/Bmp7/Jag1/Tgif1/Lilrb4a/Trpv4/Nfatc1/Gata2/Nlrp3/Rhoh/Bcl6b/Loxl3/Duxbl1/Ror2/Fbxo5/Cd24a/Casp8/Ikzf1/Tmem176b/Tmem176a/Itgam/…
GO:0045934	GO:0045934	negative regulation of nucleobase-containing compound metabolic process	253	0.351088	2.15284	1.0226e-08	1.8584e-07	1.16325e-07	953	tags=44%, list=29%, signal=34%	Gata6/Olr1/Pif1/En1/Rmi2/Depdc1a/Cdk2/Sox3/E2f8/Tfap2a/Uhrf1/Irx2/Zfp488/Irx1/Cdkn2a/E2f7/Cenpf/Parpbp/Olig2/H1f3/Phf19/Aurkb/Birc5/Ankle1/Brca1/Foxm1/Hspa1a/Radx/Hmgb2/Myc/Sox10/Bcl3/Tent5c/Cela1/Runx3/Hoxa7/Sfrp2/Rbl1/Bmp7/Mdfic/Tgif1/Rbm47/Trpv4/Nfatc1/H1f5/Creb3l1/Atf3/Mdfi/Gata2/Bcl6b/Loxl3/Fbxo5/Tbx18/Ifi207/Scml2/Ikzf1/Lmcd1/Ccnd1/Pou4f1/Lbh/Entpd1/Runx1/Hey2/Notch1/Gmnn/Sox4/Spi1/Cdt1/Dab…
GO:0007159	GO:0007159	leukocyte cell-cell adhesion	87	0.476181	2.48952	1.32503e-08	2.39207e-07	1.49729e-07	1005	tags=64%, list=31%, signal=46%	Nr5a2/Olr1/Hlx/Has2/Card11/Gimap3/Cdkn2a/Ccr2/Vav1/Cd244a/Runx3/Havcr2/Tnfsf18/Prkcq/Tnfsf9/Bmp7/H2-Eb1/Msn/Nlrp3/Rhoh/Cd86/Loxl3/Cd24a/Ikzf1/Itgam/Cd74/Runx1/Crtam/Sox4/Irgm1/Il1a/Ptprc/Nckap1l/Vsir/Dock8/Ets1/Gcnt1/Cd1d1/Gpnmb/Jam2/Tgfb1/F11r/Fermt3/Itgb2/Ptpn6/Nrarp/Icam1/Rasal3/Il20rb/Pecam1/Dusp10/Cd37/Ptafr/Lgals9/Tgfbr2/Laptm5
GO:0097190	GO:0097190	apoptotic signaling pathway	129	0.418401	2.34975	1.42188e-08	2.55003e-07	1.59617e-07	913	tags=49%, list=28%, signal=37%	Bub1/Fignl1/E2f2/Knl1/Hmox1/Cdkn2a/Melk/Casp12/Brca1/Hspa1a/Erbb3/Hmgb2/Myc/Clec7a/Hspa1b/Fcgr2b/Bcl3/Runx3/Sfrp2/P2rx7/Plaur/Creb3l1/Atf3/Bcl2a1b/Pmp22/Cd24a/Nlrp1b/Ifi207/Casp8/Ltbr/Tlr4/Clca3a2/Cd74/Pou4f1/Chek2/Tnfrsf1a/Eda2r/Ddias/Inhbb/Spi1/Dab2/Il1a/Ptprc/Gas1/Ctsc/Gdnf/Rtkn2/Tnfrsf12a/Nlrp1a/Tgfb1/Pmaip1/Fzd9/Ifi204/Icam1/Steap3/Jun/Slfn2/Fzd1/Tgfb2/Hells/Ctsh/Sp100/Bmf
GO:1903131	GO:1903131	mononuclear cell differentiation	131	0.414847	2.33114	1.83375e-08	3.26719e-07	2.04507e-07	1084	tags=59%, list=33%, signal=41%	Clec4d/Hlx/Card11/Gimap3/Cdkn2a/Il18r1/Ccr2/Myc/Vav1/Bcl3/Runx3/Hoxa7/Tnfsf18/Tnfsf9/Lilrb4a/Nfatc1/Gata2/Nlrp3/Rhoh/Loxl3/Duxbl1/Ror2/Cd24a/Ifi207/Ly9/Casp8/Ikzf1/Ltbr/Tmem176b/Tlr4/Tmem176a/Itgam/Cd74/Epsti1/Axl/Runx1/Slamf6/Crtam/Sox4/Spi1/Il1a/Ptprc/Fos/Tlr2/Fanca/Irf8/Nckap1l/Vsir/Usp44/Zfp36l1/Myb/Fancd2/Cd1d1/Plcg2/Inpp5d/Tgfb1/Fes/Fcer1g/Fzd9/Ptpn6/Nrarp/Jun/Csf1r/Dusp10/Hells/Fzd7/C1qc/D…
GO:0002699	GO:0002699	positive regulation of immune effector process	76	0.489577	2.49067	2.1406e-08	3.78914e-07	2.37178e-07	823	tags=55%, list=25%, signal=42%	Il17f/Inava/Hlx/Ulbp1/Casp4/Gimap3/Il18r1/Enpp3/Ccr2/H2-Q6/Clec7a/Vav1/H2-Q7/Cd244a/Lilrb4a/P2rx7/Gata2/Nlrp3/Cd86/Cd24a/Tlr4/Itgam/Cd74/Klrk1/Slamf6/Crtam/Spi1/Ptprc/Tlr2/Tlr7/Cd1d1/Plcg2/Tgfb1/Nod1/Itgb2/Fcer1g/Mavs/H2-Q4/Ptpn6/Fcgr1/Ddx60/Tirap
GO:0044839	GO:0044839	cell cycle G2/M phase transition	49	0.570379	2.63494	2.36728e-08	4.16105e-07	2.60458e-07	538	tags=51%, list=17%, signal=43%	Cdc25c/Kif14/Cdk1/Ticrr/Ndc80/Cdk2/Clspn/Nes/Cdc20/Bard1/Cenpf/Aurkb/Birc5/Brca1/Dtl/Foxm1/Prkcq/Rad51b/Creb3l1/Fbxo5/Ccna2/Ccnd1/Cdc6/Chek2/Rrm1
GO:0002443	GO:0002443	leukocyte mediated immunity	106	0.450329	2.43593	2.38123e-08	4.16105e-07	2.60458e-07	1121	tags=65%, list=35%, signal=44%	Exo1/Ulbp1/Hmox1/Gimap3/Il18r1/Stx11/Csf2rb2/Ccr2/H2-Q6/Clec7a/Vav1/Csf2rb/H2-Q7/Fcgr2b/Bcl3/Havcr2/Jag1/P2rx7/Gata2/Nlrp3/Myo1f/Cd24a/Tlr4/Itgam/Cd74/Klrk1/Swap70/Slamf6/Crtam/Fcgr4/Spi1/Ptprc/Cd84/Tlr2/Ctsc/Nckap1l/Vsir/Cd1d1/Plcg2/C4b/Inpp5d/Tgfb1/Ncf1/Fes/Nectin4/Itgb2/Fcer1g/Mavs/H2-Q4/Ptpn6/Fcgr1/Icam1/Tap1/AI182371/Lat2/Il20rb/Slfn2/Ctsh/C1qc/Unc93b1/Ung/Ptafr/Lgals9/Nectin2/Fcgr3/Irak4/Ta…
GO:0007051	GO:0007051	spindle organization	64	0.517896	2.5316	2.43942e-08	4.23557e-07	2.65122e-07	484	tags=45%, list=15%, signal=39%	Nuf2/Dlgap5/Ska1/Kif4/Ndc80/Espl1/Tpx2/Spc25/Uhrf1/Aspm/Kif11/Cenph/Stil/Cdc20/Cenpe/Aurkb/Birc5/Nek2/Hspa1a/Hspa1b/Cdca8/Wdr62/Aurka/Fbxo5/Knstrn/Kif23/Kif15/Chek2/Racgap1
GO:0045132	GO:0045132	meiotic chromosome segregation	35	0.61863	2.62026	3.08274e-08	5.3187e-07	3.32919e-07	463	tags=54%, list=14%, signal=47%	Ttk/Nuf2/Ska1/Ndc80/Espl1/Top2a/Ncaph/Sgo1/Knl1/Aspm/Haspin/Brip1/Cenpe/Trip13/Msh5/Aurka/Syde1/Fbxo5/Smc4
GO:0010629	GO:0010629	negative regulation of gene expression	195	0.371511	2.21888	3.52407e-08	6.00413e-07	3.75824e-07	1356	tags=65%, list=42%, signal=40%	Gata6/Cdk1/Iqgap3/Cdk2/Uhrf1/Ccr1/Hmox1/Msr1/Brip1/Gimap3/Acod1/Phf19/Brca1/Hspa1a/Vim/Hmgb2/Rgcc/Myc/Hspa1b/Mis18bp1/Fcgr2b/Bcl3/Tent5c/Havcr2/Shmt1/Sfrp2/Aurka/Rbl1/Tgif1/Lilrb4a/Rbm47/Creb3l1/Tyms/Mir17hg/Gata2/Nlrp3/Pmp22/Cd24a/Ifi207/Oas1g/Nmi/Tlr4/Pou4f1/Axl/Tnfrsf1a/Hey2/Notch1/Irgm1/Inhbb/Spi1/Rest/Ptprc/Apobec1/Cd84/Gas1/Tlr2/Clec4a2/Nckap1l/Vsir/Clec4a1/H1f0/Zfp36l1/Gdnf/Dnmt3b/Elf4/Apo…
GO:0051094	GO:0051094	positive regulation of developmental process	316	0.321169	2.0211	3.50998e-08	6.00413e-07	3.75824e-07	922	tags=41%, list=28%, signal=33%	Gata6/Nr5a2/Cdk1/Iqgap3/Hlx/Lpar3/Ect2/Tfap2a/Hoxa5/Adm/Zfp488/Aspm/Ccr1/Hmox1/Msr1/Gimap3/Cdc20/Cdkn2a/Olig2/Brca1/Cip2a/S1pr2/Spry1/Clic1/Dll3/Hspa1a/Ccr2/Vim/Erbb3/Hmgb2/Metrn/Rgcc/Myc/Clec7a/Sox10/Hspa1b/Hk2/Wdr62/Cela1/Runx3/Pdgfra/Sfrp2/Igfbp3/Etv4/Aurka/Tnfsf9/Bmp7/Jag1/Tgif1/P2rx7/Syde1/Gata2/Nlrp3/Rhoh/Ror2/Fbxo5/Cd24a/Tbx18/Casp8/Ccdc18/Ikzf1/Itgam/Cd74/Ccnd1/Pou4f1/Lbh/Axl/Nkx2-2/Tnfrs…
GO:1902105	GO:1902105	regulation of leukocyte differentiation	83	0.471512	2.44074	3.68404e-08	6.23769e-07	3.90443e-07	909	tags=60%, list=28%, signal=44%	Hlx/Card11/Ccr1/Gimap3/Cdkn2a/Ccr2/Myc/Runx3/Hoxa7/Tnfsf18/Tnfsf9/Lilrb4a/Gata2/Nlrp3/Rhoh/Loxl3/Duxbl1/Ror2/Cd24a/Casp8/Ikzf1/Tmem176b/Tmem176a/Itgam/Cd74/Pou4f1/Axl/Runx1/Tnfrsf11b/Crtam/Sox4/Spi1/Ptprc/Fos/Fanca/Nckap1l/Vsir/Zfp36l1/Fancd2/Tnfaip6/Cd1d1/Inpp5d/Tgfb1/Fes/Ptpn6/Nrarp/Jun/Csf1r/Dusp10/C1qc
GO:0032611	GO:0032611	interleukin-1 beta production	19	0.739506	2.62128	3.74909e-08	6.26995e-07	3.92462e-07	777	tags=95%, list=24%, signal=72%	Inava/Casp4/Clec7a/P2rx7/Nlrp3/Nlrp1b/Ifi207/Casp8/Tlr4/F2r/Naip5/Tlr2/Gdnf/Elf4/Nlrp1a/Ccr5/Nod1/Siglech
GO:0032651	GO:0032651	regulation of interleukin-1 beta production	19	0.739506	2.62128	3.74909e-08	6.26995e-07	3.92462e-07	777	tags=95%, list=24%, signal=72%	Inava/Casp4/Clec7a/P2rx7/Nlrp3/Nlrp1b/Ifi207/Casp8/Tlr4/F2r/Naip5/Tlr2/Gdnf/Elf4/Nlrp1a/Ccr5/Nod1/Siglech
GO:1901989	GO:1901989	positive regulation of cell cycle phase transition	44	0.574368	2.61764	4.31012e-08	7.16426e-07	4.48441e-07	718	tags=59%, list=22%, signal=47%	Cdc25c/Cdk1/Ska1/Ube2c/Rrm2/Stil/Cdc20/Cenpe/Birc5/Dtl/Rgcc/Dbf4/Adamts1/Rad51b/Fam83d/Fbxo5/Ccnd1/Chek2/Rrm1/Ddr2/Mtbp/Ska3/Usp44/Plcg2/Cdc25a/Tgfb1
GO:0002218	GO:0002218	activation of innate immune response	82	0.478836	2.469	5.09785e-08	8.42226e-07	5.27184e-07	842	tags=55%, list=26%, signal=42%	Clec4n/Inava/Tlr5/Casp4/Acod1/Enpp3/Aurkb/Hspa1a/Clec7a/Hspa1b/Havcr2/P2rx7/Nlrp3/Cd86/Nlrp1b/Ifi207/Oas1g/Nmi/Tlr1/Tlr4/Tlr13/Klrk1/Irgm1/Ifi213/Pik3ap1/Tlr2/Tlr7/Trim56/Oasl1/Ifi209/Plcg2/Nlrp1a/Gbp3/Nod1/Smpdl3a/Rab7b/Tasl/Ifi206/Mavs/Ifi204/Ptpn6/Zc3hav1/Ddx60/Tirap/Sting1
GO:0006310	GO:0006310	DNA recombination	86	0.470141	2.45245	5.54722e-08	9.10947e-07	5.70199e-07	1436	tags=80%, list=44%, signal=46%	Pif1/Hrob/Rmi2/Mcm3/Exo1/Top2a/Fignl1/Brip1/Mcm5/Mcm6/Bard1/Parpbp/H1f3/Trip13/Cdc45/Rad54b/Ankle1/Brca1/Radx/Hmgb2/Msh5/Eme1/Mcm2/Rad51ap1/Gen1/H1f5/Rad51b/Swap70/Ptprc/H1f0/Spidr/Timeless/Fancd2/Rad54l/Tgfb1/Lig1/Rpa2/Mcm4/Xrcc2/Hells/Palb2/Mdc1/Ung/Zgrf1/Chek1/Tex15/Recql4/Topbp1/Prdm9/Plk1/Chtf18/Zcwpw1/Samhd1/Atad5/Mcm9/Xrcc5/Blm/Mcm7/Rhno1/Asf1a/Nsmce1/Mad2l2/Hspd1/Nfkbiz/Brca2/Rad51/Rad51c…
GO:0061982	GO:0061982	meiosis I cell cycle process	46	0.565849	2.58978	5.90374e-08	9.63689e-07	6.03213e-07	414	tags=46%, list=13%, signal=40%	Cdc25c/Ndc80/Espl1/Top2a/Knl1/Haspin/Brip1/Cdc20/Cenpe/Trip13/Birc5/Rad54b/Ankle1/Mybl1/Msh5/Eme1/Cks2/Rad51ap1/Aurka/Syde1/Fbxo5
GO:0002683	GO:0002683	negative regulation of immune system process	103	0.443892	2.38891	6.11998e-08	9.9304e-07	6.21585e-07	1069	tags=64%, list=33%, signal=44%	Hlx/Ccr1/Hmox1/Gimap3/Cdkn2a/Acod1/Enpp3/Aurkb/Ccr2/Myc/Fcgr2b/Runx3/Hoxa7/Havcr2/Tnfsf18/Lilrb4a/Gata2/Cd86/Loxl3/Cd24a/Ifi207/Oas1g/Nmi/Tmem176b/Tmem176a/Cd74/Klrk1/Axl/Runx1/Tnfrsf11b/Crtam/Irgm1/Spi1/Samsn1/Ptprc/Cd84/Pik3ap1/Nckap1l/Vsir/Tnfaip6/Gpnmb/Inpp5d/Tgfb1/Smpdl3a/Rab7b/Nectin4/Fcer1g/Siglech/Ptpn6/Nrarp/Tap1/AI182371/Il20rb/Dusp10/Tgfb2/C1qc/Dll1/Cd37/Lpxn/Lgals9/Laptm5/Masp1/Nectin…
GO:0050865	GO:0050865	regulation of cell activation	129	0.404781	2.27326	8.01174e-08	1.29231e-06	8.08908e-07	891	tags=51%, list=28%, signal=39%	Clec4d/Nr5a2/Hlx/Ulbp1/Card11/Gimap3/Cdkn2a/Enpp3/Ccr2/Clec7a/Vav1/Fcgr2b/Cd244a/Runx3/Pdgfra/Havcr2/Tnfsf18/Prkcq/Tnfsf9/Lilrb4a/H2-Eb1/Nlrp3/Rhoh/Cd86/Loxl3/Duxbl1/Cd24a/Ikzf1/Tlr4/Cd74/Klrk1/Axl/Runx1/Crtam/Sox4/Irgm1/Spi1/Il1a/Samsn1/Ptprc/Cd84/Ddr2/Ctsc/Fanca/Nckap1l/Vsir/Dock8/Zfp36l1/Myb/Fancd2/Cd1d1/Themis2/Gpnmb/Inpp5d/Tgfb1/F11r/Fcer1g/Siglech/Ptpn6/Nrarp/Tirap/Pla2g4a/Rasal3/Il20rb/Csf…
GO:0002694	GO:0002694	regulation of leukocyte activation	114	0.427957	2.34356	8.14886e-08	1.30669e-06	8.17913e-07	891	tags=54%, list=28%, signal=40%	Clec4d/Nr5a2/Hlx/Ulbp1/Card11/Gimap3/Cdkn2a/Enpp3/Ccr2/Clec7a/Vav1/Fcgr2b/Cd244a/Runx3/Havcr2/Tnfsf18/Prkcq/Tnfsf9/Lilrb4a/H2-Eb1/Nlrp3/Rhoh/Cd86/Loxl3/Duxbl1/Cd24a/Ikzf1/Tlr4/Cd74/Klrk1/Axl/Runx1/Crtam/Sox4/Irgm1/Spi1/Il1a/Samsn1/Ptprc/Cd84/Ctsc/Fanca/Nckap1l/Vsir/Dock8/Zfp36l1/Fancd2/Cd1d1/Themis2/Gpnmb/Inpp5d/Tgfb1/Siglech/Ptpn6/Nrarp/Tirap/Pla2g4a/Rasal3/Il20rb/Csf1r/Dusp10
GO:0002274	GO:0002274	myeloid leukocyte activation	75	0.483677	2.45323	8.40051e-08	1.33917e-06	8.38241e-07	1076	tags=69%, list=33%, signal=47%	Clec4d/Ulbp1/Hmox1/Gimap3/Stx11/Enpp3/Lilrb4b/Ccr2/Cd244a/Havcr2/Tnfsf9/Lilrb4a/Gata2/Rhoh/Myo1f/Cd48/Nmi/Tlr1/Ltbr/Tlr4/Itgam/Lcp2/Klrk1/Epsti1/Fcgr4/Irgm1/Spi1/Cd84/Tlr2/Ctsc/Cd1d1/Plcg2/Tgfb1/Fes/Itgb2/Fcer1g/Siglech/Ptpn6/Jun/Pla2g4a/Lat2/Csf1r/Cd37/Ptafr/Lgals9/Tgfbr2/Slc11a1/Nectin2/Fcgr3/Ifi35/Dock2/Itgb8
GO:0043068	GO:0043068	positive regulation of programmed cell death	127	0.416773	2.33034	9.07561e-08	1.43838e-06	9.00341e-07	961	tags=54%, list=30%, signal=39%	Bub1/Gata6/Ect2/Tfap2a/Top2a/Hoxa5/Adm/Knl1/Casp4/Hmox1/Cdkn2a/Bard1/Melk/Casp12/Spry1/Rgcc/Col18a1/Myc/Runx3/Sfrp2/Igfbp3/Rnf122/Bmp7/Stk17b/P2rx7/Atf3/Bcl2a1b/Cd24a/Casp8/Ltbr/Tlr4/Pou4f1/F2r/Chek2/Klrk1/Tnfaip8/Phlda1/Tnfrsf1a/Notch1/Sox4/Inhbb/Rest/Ptprc/Tlr2/Ctsc/Irf8/Myb/Tnfrsf12a/Inpp5d/Tgfb1/Ccr5/Nod1/Pmaip1/Fzd9/Ascl1/Steap3/Jun/Pla2g4a/Casp7/Tgfb2/Ctsh/Bmf/Mybl2/Tfap4/Ifit2/E2f1/Dusp6/G…
GO:0000226	GO:0000226	microtubule cytoskeleton organization	169	0.374685	2.19949	9.58177e-08	1.50982e-06	9.4506e-07	771	tags=40%, list=24%, signal=32%	Kif18b/Sapcd2/Nuf2/Dlgap5/Cdk1/Ska1/Kif2c/Kif4/Ndc80/Espl1/Ckap2/Tpx2/Cdk2/Spc25/Uhrf1/Fignl1/Sgo1/Aspm/Kif11/Cenph/Stil/Cdc20/Cenpe/Aurkb/Birc5/Efcab11/Nek2/Brca1/Spdl1/Spry1/Cenpa/Hspa1a/Kif18a/Hspa1b/Cdca8/Tuba1c/Wdr62/Aurka/Gen1/Trpv4/Fbxo5/Knstrn/Gas2l3/Kif23/Kif15/Chek2/Racgap1/Trim69/Mad2l1/Cdc14a/Ska3/Tubb2b/Nde1/Tacc3/Tube1/Nedd1/Kifc5b/Prc1/Ccnf/Cdkn1b/Fignl2/Fes/Syne2/Cep152/Kank1/Pcla…
GO:0002449	GO:0002449	lymphocyte mediated immunity	76	0.474214	2.41252	1.01219e-07	1.58576e-06	9.92591e-07	1038	tags=64%, list=32%, signal=45%	Exo1/Ulbp1/Gimap3/Il18r1/Stx11/Csf2rb2/Ccr2/H2-Q6/Vav1/Csf2rb/H2-Q7/Fcgr2b/Bcl3/Havcr2/Jag1/P2rx7/Nlrp3/Cd24a/Cd74/Klrk1/Swap70/Slamf6/Crtam/Fcgr4/Ptprc/Ctsc/Nckap1l/Vsir/Cd1d1/C4b/Inpp5d/Tgfb1/Nectin4/Fcer1g/H2-Q4/Ptpn6/Fcgr1/Icam1/Tap1/AI182371/Il20rb/Slfn2/Ctsh/C1qc/Unc93b1/Ung/Lgals9/Nectin2/Fcgr3
GO:0043065	GO:0043065	positive regulation of apoptotic process	125	0.41818	2.33315	1.02056e-07	1.58975e-06	9.95088e-07	961	tags=54%, list=30%, signal=39%	Bub1/Gata6/Ect2/Tfap2a/Top2a/Hoxa5/Adm/Knl1/Casp4/Hmox1/Cdkn2a/Bard1/Melk/Casp12/Spry1/Rgcc/Col18a1/Myc/Runx3/Sfrp2/Igfbp3/Rnf122/Bmp7/Stk17b/P2rx7/Atf3/Bcl2a1b/Cd24a/Casp8/Ltbr/Tlr4/Pou4f1/F2r/Chek2/Klrk1/Tnfaip8/Phlda1/Tnfrsf1a/Notch1/Sox4/Inhbb/Ptprc/Tlr2/Ctsc/Irf8/Myb/Tnfrsf12a/Inpp5d/Tgfb1/Ccr5/Nod1/Pmaip1/Fzd9/Ascl1/Steap3/Jun/Pla2g4a/Casp7/Tgfb2/Ctsh/Bmf/Mybl2/Tfap4/Ifit2/E2f1/Dusp6/Gsn
GO:0060294	GO:0060294	cilium movement involved in cell motility	43	-0.504173	-2.69095	1.17156e-07	1.81459e-06	1.13583e-06	1219	tags=81%, list=38%, signal=51%	Dnaaf11/Cacna1e/Dpcd/Dnah7c/Slc9b2/Armc2/Dnah9/Cfap70/Nme5/Spag16/Ccdc159/Neurl1a/Efcab6/Drc1/Cfap77/Spag6l/Nphp4/Kif9/Tcte1/Tac2/Cfap46/Tekt5/Eno4/Slc9b1/Cfap65/Lrrc23/Rsph1/Catsperz/Cfap157/Dnah3/Cfap276/Gas2l2/Rsph14/Dnah1/Ttc21a
GO:0002521	GO:0002521	leukocyte differentiation	146	0.393244	2.24561	1.26992e-07	1.95583e-06	1.22423e-06	1160	tags=60%, list=36%, signal=41%	Clec4d/Hlx/Card11/Ccr1/Gimap3/Cdkn2a/Il18r1/Ccr2/Myc/Vav1/Bcl3/Runx3/Hoxa7/Tnfsf18/Tnfsf9/Lilrb4a/Nfatc1/Gata2/Nlrp3/Rhoh/Loxl3/Duxbl1/Ror2/Cd24a/Ifi207/Ly9/Casp8/Ikzf1/Ltbr/Tmem176b/Tlr4/Tmem176a/Itgam/Cd74/Pou4f1/Epsti1/Axl/Runx1/Tnfrsf11b/Slamf6/Crtam/Sox4/Spi1/Il1a/Ptprc/Fos/Tlr2/Fanca/Irf8/Nckap1l/Vsir/Anxa2/Usp44/Zfp36l1/Myb/Fancd2/Tnfaip6/Cd1d1/Plcg2/Inpp5d/Tgfb1/Fes/Fcer1g/Fzd9/Ptpn6/Nrar…
GO:0035295	GO:0035295	tube development	238	0.34384	2.09567	1.30687e-07	2.00142e-06	1.25277e-06	960	tags=46%, list=30%, signal=35%	Il17f/Gata6/En1/Hoxa3/Hlx/Has2/E2f8/Tfap2a/Hoxa5/Adm/E2f2/Irx2/Kif20b/Irx1/Cspg4/Hmox1/Brip1/Stil/E2f7/St14/Brca1/Spry1/Foxm1/Ccr2/Kif18a/Rgcc/Col18a1/Myc/Sox10/Hspg2/Hk2/Hs3st3b1/Cela1/Pdgfra/Hoxa7/Adamts1/Traf4/Sfrp2/Calcrl/Etv4/Mcam/Bmp7/Jag1/Tgif1/Nfatc1/Creb3l1/Gata2/Loxl3/Cd24a/Tbx18/Casp8/Vcan/Nkx2-2/Tnfrsf1a/Runx1/Hey2/Notch1/Sox4/Inhbb/Spi1/Il1a/Stab1/Tns3/Vash2/Rin2/Gas1/Itgax/Lgr5/Ednr…
GO:0032635	GO:0032635	interleukin-6 production	50	0.537208	2.50663	1.3482e-07	2.04177e-06	1.27803e-06	1006	tags=72%, list=31%, signal=50%	Il17f/Sirpb1c/Inava/Afap1l2/Clec7a/Havcr2/Tnfsf9/P2rx7/Trpv4/Cd24a/Tlr1/Tlr4/Cd74/F2r/Tnfrsf1a/Il1a/Cd84/Tlr2/Tlr7/Nckap1l/Plcg2/Elf4/Inpp5d/Tgfb1/Ccr5/Nod1/Rab7b/Fcer1g/Mavs/Ptpn6/Tirap/Unc93b1/Ptafr/Lgals9/Laptm5/Il6ra
GO:0032675	GO:0032675	regulation of interleukin-6 production	50	0.537208	2.50663	1.3482e-07	2.04177e-06	1.27803e-06	1006	tags=72%, list=31%, signal=50%	Il17f/Sirpb1c/Inava/Afap1l2/Clec7a/Havcr2/Tnfsf9/P2rx7/Trpv4/Cd24a/Tlr1/Tlr4/Cd74/F2r/Tnfrsf1a/Il1a/Cd84/Tlr2/Tlr7/Nckap1l/Plcg2/Elf4/Inpp5d/Tgfb1/Ccr5/Nod1/Rab7b/Fcer1g/Mavs/Ptpn6/Tirap/Unc93b1/Ptafr/Lgals9/Laptm5/Il6ra
GO:0007052	GO:0007052	mitotic spindle organization	45	0.573232	2.61144	1.35803e-07	2.0453e-06	1.28024e-06	484	tags=53%, list=15%, signal=46%	Nuf2/Dlgap5/Kif4/Ndc80/Tpx2/Spc25/Uhrf1/Kif11/Cenph/Stil/Cdc20/Cenpe/Aurkb/Birc5/Nek2/Hspa1a/Hspa1b/Cdca8/Wdr62/Aurka/Kif23/Kif15/Chek2/Racgap1
GO:0003341	GO:0003341	cilium movement	51	-0.485252	-2.72876	1.39862e-07	2.08341e-06	1.30409e-06	1219	tags=78%, list=38%, signal=50%	Dnaaf11/Cacna1e/Dpcd/Dnah7c/Slc9b2/Armc2/Dnah9/Ulk4/Cfap70/Nme5/Spag16/Ccdc159/Odad2/Neurl1a/Efcab6/Odad4/Drc1/Camsap3/Cfap77/Spag6l/Nphp4/Kif9/Ccdc65/Tcte1/Tac2/Cfap46/Tekt5/Eno4/Slc9b1/Cfap65/Lrrc23/Rsph1/Catsperz/Cfap157/Dnah3/Cfap276/Gas2l2/Rsph14/Dnah1/Ttc21a
GO:0045597	GO:0045597	positive regulation of cell differentiation	212	0.347485	2.09357	1.39779e-07	2.08341e-06	1.30409e-06	752	tags=39%, list=23%, signal=32%	Nr5a2/Hlx/Lpar3/Ect2/Hoxa5/Adm/Zfp488/Aspm/Ccr1/Msr1/Gimap3/Olig2/Cip2a/S1pr2/Clic1/Dll3/Hspa1a/Ccr2/Vim/Hmgb2/Metrn/Rgcc/Myc/Clec7a/Sox10/Hspa1b/Wdr62/Runx3/Sfrp2/Igfbp3/Etv4/Aurka/Tnfsf9/Bmp7/Jag1/Tgif1/Gata2/Nlrp3/Rhoh/Ror2/Fbxo5/Cd24a/Casp8/Ikzf1/Itgam/Cd74/Pou4f1/Axl/Nkx2-2/Runx1/Fbn2/Neurog2/Notch1/Sox4/Spi1/Dab2/Rest/Ptprc/Fos/Rin2/Ddr2/Tlr2/Nckap1l/Vsir/Zfp36l1/Ptprz1/Myb/Ets1/Gdnf/Cd1d1/…
GO:0042742	GO:0042742	defense response to bacterium	58	0.517589	2.47862	1.41253e-07	2.0927e-06	1.30991e-06	872	tags=64%, list=27%, signal=47%	Clec4d/Il17f/Adm/Casp4/Hmgb2/Naip6/Bcl3/Havcr2/Naip2/P2rx7/Nlrp3/Slpi/Myo1f/Oas1g/Tlr4/Klrk1/Plac8/Tnfaip8/Tnfrsf1a/Naip5/Irgm1/Stab1/Tlr2/Irf8/Gbp6/Nlrp1a/Gbp3/Adamts5/Lpo/Ncf1/Nod1/Fcer1g/Mavs/Fcgr1/Tirap/Casp7/Pld1
GO:0022407	GO:0022407	regulation of cell-cell adhesion	108	0.418839	2.27588	2.19016e-07	3.22723e-06	2.02006e-06	1006	tags=58%, list=31%, signal=42%	Nr5a2/Hlx/Has2/Card11/Gimap3/Cdkn2a/Ccr2/Rgcc/Vav1/Cd244a/Runx3/Havcr2/Tnfsf18/Prkcq/Tnfsf9/Bmp7/Jag1/Trpv4/Plaur/H2-Eb1/Nlrp3/Rhoh/Cd86/Loxl3/Cd24a/Tbx18/Akna/Ikzf1/Cd74/Swap70/Runx1/Crtam/Notch1/Sox4/Irgm1/Spi1/Il1a/Ptprc/Nckap1l/Vsir/Dock8/Ets1/Gcnt1/Cd1d1/Gpnmb/Sox2/Tgfb1/F11r/Ccr5/Fermt3/Itgb2/Ptpn6/Nrarp/Icam1/Rasal3/Il20rb/Dusp10/Cd37/Ptafr/Lgals9/Tgfbr2/Laptm5/Il6ra
GO:1901992	GO:1901992	positive regulation of mitotic cell cycle phase transition	38	0.591923	2.57534	2.27325e-07	3.33166e-06	2.08542e-06	718	tags=61%, list=22%, signal=48%	Cdc25c/Cdk1/Ska1/Ube2c/Rrm2/Stil/Cdc20/Cenpe/Birc5/Dtl/Rgcc/Dbf4/Adamts1/Rad51b/Fbxo5/Ccnd1/Rrm1/Ddr2/Mtbp/Ska3/Usp44/Cdc25a/Tgfb1
GO:0016477	GO:0016477	cell migration	339	0.308022	1.94169	2.28788e-07	3.33516e-06	2.08762e-06	929	tags=43%, list=29%, signal=34%	Sirpb1c/Kif14/Depdc1b/Has2/Tfap2a/Hoxa5/Kif20b/Aspm/Ccr1/Cspg4/Hmox1/St14/S100a2/Fam114a1/Spdl1/Acan/S1pr2/Gpc2/Ccr2/Vim/Sdc1/Hmgb2/Rgcc/Col18a1/Myc/Clec7a/P2ry1/Sox10/Vav1/Lmx1b/Wdr62/Pdgfra/Hoxa7/Adamts1/Tnfsf18/Sfrp2/Igfbp3/Prkcq/Mcam/Bmp7/Jag1/Syde1/Trpv4/Msn/Gata2/Fam83d/Pmp22/Ror2/Myo1f/Fbxo5/Cd24a/Knstrn/Casp8/Tlr4/Itgam/Cd74/Vcan/Pou4f1/F2r/Sema3d/Klrk1/Itga9/Axl/Swap70/Arhgef39/Efs/Fbn2/…
GO:0001539	GO:0001539	cilium or flagellum-dependent cell motility	44	-0.507303	-2.71628	2.55894e-07	3.69083e-06	2.31024e-06	1219	tags=82%, list=38%, signal=52%	Dnaaf11/Cacna1e/Dpcd/Dnah7c/Slc9b2/Armc2/Dnah9/Cfap70/Nme5/Spag16/Ccdc159/Neurl1a/Efcab6/Drc1/Cfap77/Spag6l/Nphp4/Kif9/Ccdc65/Tcte1/Tac2/Cfap46/Tekt5/Eno4/Slc9b1/Cfap65/Lrrc23/Rsph1/Catsperz/Cfap157/Dnah3/Cfap276/Gas2l2/Rsph14/Dnah1/Ttc21a
GO:0060285	GO:0060285	cilium-dependent cell motility	44	-0.507303	-2.71628	2.55894e-07	3.69083e-06	2.31024e-06	1219	tags=82%, list=38%, signal=52%	Dnaaf11/Cacna1e/Dpcd/Dnah7c/Slc9b2/Armc2/Dnah9/Cfap70/Nme5/Spag16/Ccdc159/Neurl1a/Efcab6/Drc1/Cfap77/Spag6l/Nphp4/Kif9/Ccdc65/Tcte1/Tac2/Cfap46/Tekt5/Eno4/Slc9b1/Cfap65/Lrrc23/Rsph1/Catsperz/Cfap157/Dnah3/Cfap276/Gas2l2/Rsph14/Dnah1/Ttc21a
GO:0032612	GO:0032612	interleukin-1 production	22	0.686875	2.53279	2.61322e-07	3.72965e-06	2.33454e-06	777	tags=86%, list=24%, signal=66%	Inava/Casp4/Clec7a/Havcr2/P2rx7/Nlrp3/Nlrp1b/Ifi207/Casp8/Tlr4/F2r/Naip5/Tlr2/Gdnf/Elf4/Nlrp1a/Ccr5/Nod1/Siglech
GO:0032652	GO:0032652	regulation of interleukin-1 production	22	0.686875	2.53279	2.61322e-07	3.72965e-06	2.33454e-06	777	tags=86%, list=24%, signal=66%	Inava/Casp4/Clec7a/Havcr2/P2rx7/Nlrp3/Nlrp1b/Ifi207/Casp8/Tlr4/F2r/Naip5/Tlr2/Gdnf/Elf4/Nlrp1a/Ccr5/Nod1/Siglech
GO:0045639	GO:0045639	positive regulation of myeloid cell differentiation	31	0.619422	2.54341	2.67161e-07	3.79313e-06	2.37428e-06	873	tags=77%, list=27%, signal=57%	Hoxa5/Ccr1/Hspa1a/Hmgb2/Hspa1b/Jag1/Gata2/Ror2/Casp8/Ikzf1/Itgam/Cd74/Pou4f1/Runx1/Fos/Nckap1l/Zfp36l1/Ets1/Inpp5d/Tgfb1/Rab7b/Fes/Jun/Csf1r
GO:0071345	GO:0071345	cellular response to cytokine stimulus	188	0.356314	2.12189	2.72708e-07	3.85183e-06	2.41102e-06	961	tags=46%, list=30%, signal=35%	Il17f/Nr5a2/Has2/Casp4/Ccr1/Il18r1/Stx11/Acod1/Brca1/Csf2rb2/Hspa1a/Ccr2/Vim/Naip6/Myc/Csf2rb/Hspa1b/Hk2/Spry4/H2-Q7/Mcm2/Tnfsf18/Shmt1/Il21r/Naip2/Rbm47/Mrc1/Nlrp3/Cd24a/Ifi207/Oas1g/Tlr4/Cd74/Pou4f1/Dok1/Epsti1/Axl/Tnfrsf1a/Naip5/Tnfrsf11b/Eda2r/Notch1/Irgm1/Ddias/Inhbb/Spi1/Ifi213/Rab20/Il1a/Ptprc/Fos/Tlr2/Irf8/Dock8/Trim56/Zfp36l1/Myb/Oasl1/Il17rd/Ifi209/Gbp6/Gbp3/Ccr5/Adamts7/Rab7b/Ccl4/Fcer…
GO:0034097	GO:0034097	response to cytokine	209	0.349328	2.1051	2.76136e-07	3.88014e-06	2.42874e-06	1394	tags=66%, list=43%, signal=40%	Il17f/Nr5a2/Has2/Casp4/Ccr1/Il18r1/Stx11/Acod1/Brca1/Csf2rb2/Hspa1a/Ccr2/Vim/Naip6/Myc/Csf2rb/Hspa1b/Hk2/Spry4/H2-Q7/Mcm2/Tnfsf18/Shmt1/Il21r/Naip2/Rbm47/Atf3/Mrc1/Nlrp3/Cd24a/Ifi207/Oas1g/Casp8/Tlr4/Cd74/Pou4f1/Dok1/Epsti1/Axl/Tnfrsf1a/Naip5/Tnfrsf11b/Eda2r/Notch1/Irgm1/Ddias/Inhbb/Spi1/Ifi213/Rab20/Il1a/Ptprc/Fos/Tlr2/Irf8/Dock8/Trim56/Zfp36l1/Myb/Oasl1/Il17rd/Ifi209/Gbp6/Gbp3/Ccr5/Adamts7/Rab7…
GO:0071216	GO:0071216	cellular response to biotic stimulus	58	0.50984	2.44151	2.83902e-07	3.9688e-06	2.48424e-06	1073	tags=72%, list=33%, signal=49%	Acod1/Vim/Hmgb2/Clec7a/Fcgr2b/Eme1/Havcr2/Lilrb4a/Mrc1/Nlrp3/Cd86/Tlr1/Ly86/Plscr4/Tlr4/Klrk1/Epsti1/Axl/Notch1/Fcgr4/Irgm1/Spi1/Il1a/Cd84/Tlr2/Irf8/Ednrb/Plcg2/Gbp6/Gbp3/Ccr5/Cxcl16/Ptpn6/Tirap/Casp7/Ppp1r15b/Ptafr/Trib1/Litaf/Irak4/Txnip/Bcl2l11
GO:0050804	GO:0050804	modulation of chemical synaptic transmission	143	-0.314755	-2.21518	2.8821e-07	3.98813e-06	2.49633e-06	1500	tags=83%, list=46%, signal=46%	Clstn1/Lrp8/Cplx2/Hdac6/Sybu/L1cam/Egfr/Clstn3/Map1b/Cc2d1a/Syngr1/Lgi1/Adcy8/Slc8a2/Kcnn2/Stxbp1/Dnm1/Prkcg/Shisa9/Cacna1a/Stx3/Syt12/Crtc1/Atp1a3/Ntrk2/Grin2d/Cacna1d/Baiap2/Mctp1/Adgrb1/Synpr/Homer2/Iqsec2/Snap25/Dbn1/Ptk2b/Rasgrf1/Prkcz/Cacna1e/Mef2c/Mapk8ip2/Arhgap44/Stxbp5l/Stx1a/Cntnap2/Lzts1/Shank3/Apba2/Rapgef4/Gria1/Cacnb4/Cacng3/Neurod2/Grin1/Rasgrf2/Htr2a/Cyp46a1/Pde4a/Htr6/Kcnq2/Ppfi…
GO:0099177	GO:0099177	regulation of trans-synaptic signaling	143	-0.314755	-2.21518	2.8821e-07	3.98813e-06	2.49633e-06	1500	tags=83%, list=46%, signal=46%	Clstn1/Lrp8/Cplx2/Hdac6/Sybu/L1cam/Egfr/Clstn3/Map1b/Cc2d1a/Syngr1/Lgi1/Adcy8/Slc8a2/Kcnn2/Stxbp1/Dnm1/Prkcg/Shisa9/Cacna1a/Stx3/Syt12/Crtc1/Atp1a3/Ntrk2/Grin2d/Cacna1d/Baiap2/Mctp1/Adgrb1/Synpr/Homer2/Iqsec2/Snap25/Dbn1/Ptk2b/Rasgrf1/Prkcz/Cacna1e/Mef2c/Mapk8ip2/Arhgap44/Stxbp5l/Stx1a/Cntnap2/Lzts1/Shank3/Apba2/Rapgef4/Gria1/Cacnb4/Cacng3/Neurod2/Grin1/Rasgrf2/Htr2a/Cyp46a1/Pde4a/Htr6/Kcnq2/Ppfi…
GO:0008285	GO:0008285	negative regulation of cell population proliferation	141	0.38593	2.20188	3.02529e-07	4.16512e-06	2.60712e-06	1059	tags=55%, list=33%, signal=39%	Gata6/Cdkn2c/Tfap2a/Adm/Hmox1/Brip1/Cdkn2a/E2f7/Enpp3/Slfn3/S1pr2/Spry1/Hspa1a/Rgcc/Myc/Sox10/Hspa1b/Hspg2/Fcgr2b/Runx3/Havcr2/Npr1/Sfrp2/Igfbp3/Etv4/Bmp7/Tgif1/Nfatc1/Gata2/Fgfrl1/Cd86/Pmp22/Sh3bp4/Cd24a/Nmi/Vipr2/F2r/Runx1/Crtam/Notch1/Irgm1/Dab2/Il1a/Gas1/Tlr2/Mtbp/Spin4/Vsir/Ptprz1/Ptpn14/Ifi30/Gpnmb/Inpp5d/Tgfb1/Ccr5/Cdkn1b/Pmaip1/Ptpn6/Jun/Il20rb/Csf1r/Slfn2/Dusp10/Tgfb2/Foxo4/Sparc/Tfap4/R…
GO:0045931	GO:0045931	positive regulation of mitotic cell cycle	43	0.5592	2.51902	3.13558e-07	4.29527e-06	2.68859e-06	718	tags=56%, list=22%, signal=44%	Cdc25c/Cdk1/Ska1/Ube2c/Rrm2/Stil/Cdc20/Cenpe/Birc5/Dtl/Rgcc/Dbf4/Adamts1/Aurka/Rad51b/Fbxo5/Ccnd1/Rrm1/Ddr2/Mtbp/Ska3/Usp44/Cdc25a/Tgfb1
GO:0002237	GO:0002237	response to molecule of bacterial origin	79	0.467344	2.39853	3.30532e-07	4.50515e-06	2.81996e-06	1062	tags=66%, list=33%, signal=45%	Inava/Tfap2a/Adm/Casp4/Acod1/Vim/Hmgb2/Fcgr2b/Havcr2/Lilrb4a/P2rx7/Mrc1/Nlrp3/Slpi/Cd86/Cd24a/Tlr1/Ly86/Plscr4/Tlr4/F2r/Klrk1/Epsti1/Axl/Notch1/Fcgr4/Irgm1/Spi1/Il1a/Cd84/Fos/Tlr2/Irf8/Ednrb/Plcg2/Gbp6/Gbp3/Ccr5/Alpl/Cxcl16/Ptpn6/Tirap/Jun/Casp7/Dusp10/E2f1/Ptafr/Lgals9/Slc11a1/Trib1/Litaf/Irak4
GO:1903037	GO:1903037	regulation of leukocyte cell-cell adhesion	75	0.467392	2.37063	3.61065e-07	4.8836e-06	3.05685e-06	1005	tags=64%, list=31%, signal=45%	Nr5a2/Hlx/Has2/Card11/Gimap3/Cdkn2a/Ccr2/Vav1/Cd244a/Runx3/Havcr2/Tnfsf18/Prkcq/Tnfsf9/H2-Eb1/Nlrp3/Rhoh/Cd86/Loxl3/Cd24a/Ikzf1/Cd74/Runx1/Crtam/Sox4/Irgm1/Il1a/Ptprc/Nckap1l/Vsir/Dock8/Ets1/Gcnt1/Cd1d1/Gpnmb/Tgfb1/Itgb2/Ptpn6/Nrarp/Icam1/Rasal3/Il20rb/Dusp10/Cd37/Ptafr/Lgals9/Tgfbr2/Laptm5
GO:0140694	GO:0140694	membraneless organelle assembly	93	0.439672	2.32162	3.63394e-07	4.8836e-06	3.05685e-06	484	tags=35%, list=15%, signal=31%	Dlgap5/Ska1/Kntc1/Kif4/Ndc80/Tpx2/Cdk2/Uhrf1/Aspm/Kif11/Cenph/Stil/Cdc20/Cenpe/Aurkb/Birc5/Nek2/Cenpk/Cenpa/Hspa1a/Hspa1b/Cdca8/Wdr62/Pla2g4c/Pdgfra/Aurka/Msn/Cenpw/Fbxo5/Kif23/Kif15/Chek2/Racgap1
GO:0051241	GO:0051241	negative regulation of multicellular organismal process	227	0.336876	2.04054	3.63672e-07	4.8836e-06	3.05685e-06	800	tags=41%, list=25%, signal=33%	Il17f/Gata6/Nr5a2/Hlx/Hoxa5/Adm/E2f2/Ccr1/Hmox1/Gimap3/Cdkn2a/Il18r1/Acod1/Enpp3/Spry1/Dll3/Ccr2/Rgcc/Myc/Sox10/Fcgr2b/Bcl3/Runx3/Pdgfra/Hoxa7/Adamts1/Havcr2/Tnfsf18/Sfrp2/Calcrl/Etv4/Bmp7/Lilrb4a/P2rx7/Plaur/Creb3l1/Gata2/Nlrp3/Cd86/Loxl3/Cd24a/Oas1g/Nmi/Tmem176b/Tlr4/Tmem176a/Cd74/F2r/Sema3d/Itga9/Axl/Plac8/Tnfrsf1a/Runx1/Tnfrsf11b/Hey2/Crtam/Notch1/Irgm1/Inhbb/Spi1/Samsn1/Rest/Ptprc/Stab1/Cd84…
GO:0051249	GO:0051249	regulation of lymphocyte activation	101	0.427203	2.29172	3.72017e-07	4.97116e-06	3.11166e-06	891	tags=53%, list=28%, signal=40%	Nr5a2/Hlx/Ulbp1/Card11/Gimap3/Cdkn2a/Ccr2/Clec7a/Vav1/Fcgr2b/Cd244a/Runx3/Havcr2/Tnfsf18/Prkcq/Tnfsf9/Lilrb4a/H2-Eb1/Nlrp3/Rhoh/Cd86/Loxl3/Duxbl1/Cd24a/Ikzf1/Tlr4/Cd74/Axl/Runx1/Crtam/Sox4/Irgm1/Spi1/Il1a/Samsn1/Ptprc/Fanca/Nckap1l/Vsir/Dock8/Zfp36l1/Fancd2/Cd1d1/Themis2/Gpnmb/Inpp5d/Tgfb1/Ptpn6/Nrarp/Tirap/Rasal3/Il20rb/Csf1r/Dusp10
GO:0051225	GO:0051225	spindle assembly	45	0.557189	2.53836	3.76602e-07	5.00789e-06	3.13464e-06	484	tags=49%, list=15%, signal=42%	Ska1/Kif4/Ndc80/Tpx2/Uhrf1/Aspm/Kif11/Stil/Cdc20/Cenpe/Aurkb/Birc5/Nek2/Hspa1a/Hspa1b/Cdca8/Aurka/Fbxo5/Kif23/Kif15/Chek2/Racgap1
GO:0001909	GO:0001909	leukocyte mediated cytotoxicity	39	0.566889	2.48111	3.91199e-07	5.17674e-06	3.24033e-06	1038	tags=79%, list=32%, signal=55%	Ulbp1/Gimap3/Stx11/H2-Q6/Vav1/H2-Q7/Fcgr2b/Havcr2/P2rx7/Itgam/Klrk1/Slamf6/Crtam/Fcgr4/Spi1/Ptprc/Ctsc/Nckap1l/Cd1d1/Inpp5d/Tgfb1/Ncf1/Nectin4/H2-Q4/Ptpn6/Fcgr1/Tap1/Ctsh/Lgals9/Nectin2/Fcgr3
GO:0002758	GO:0002758	innate immune response-activating signaling pathway	73	0.480962	2.42254	4.47665e-07	5.89534e-06	3.69014e-06	842	tags=55%, list=26%, signal=41%	Clec4n/Inava/Tlr5/Casp4/Acod1/Enpp3/Aurkb/Hspa1a/Clec7a/Hspa1b/Havcr2/P2rx7/Nlrp3/Cd86/Nlrp1b/Ifi207/Oas1g/Nmi/Tlr1/Tlr4/Tlr13/Klrk1/Irgm1/Pik3ap1/Tlr2/Tlr7/Trim56/Oasl1/Plcg2/Nlrp1a/Nod1/Smpdl3a/Rab7b/Tasl/Mavs/Ptpn6/Zc3hav1/Ddx60/Tirap/Sting1
GO:0050678	GO:0050678	regulation of epithelial cell proliferation	76	0.457175	2.32583	4.52207e-07	5.92653e-06	3.70966e-06	894	tags=54%, list=28%, signal=40%	Gata6/Iqgap3/Hlx/Has2/Hoxa5/Uhrf1/Hmox1/Cdkn2a/Birc5/Erbb3/Hmgb2/Rgcc/Col18a1/Myc/Hspg2/Runx3/Sfrp2/Etv4/Jag1/Nfatc1/Gata2/Tbx18/Ccnd1/Notch1/Dab2/Vash2/Gas1/Ednrb/Zfp36l1/Plxnb3/Wnt7a/Cdc25a/Tgfb1/Cdkn1b/Tgfa/Nrarp/Jun/Six4/Dusp10/Tgfb2/Fzd7
GO:0071706	GO:0071706	tumor necrosis factor superfamily cytokine production	59	0.506171	2.45014	4.60797e-07	5.98158e-06	3.74412e-06	823	tags=61%, list=25%, signal=46%	Il17f/Sirpb1c/Tlr5/Ccr2/Clec7a/Fcgr2b/Bcl3/Havcr2/Cd24a/Oas1g/Tlr1/Tlr4/Axl/Tnfrsf1a/Cyp2j6/Il1a/Ptprc/Cd84/Tlr2/Clec4a2/Vsir/Clec4a1/Gdnf/Plcg2/Elf4/Gpnmb/Tgfb1/Ccr5/Nod1/Ccl4/Fcer1g/Siglech/Mavs/Ptpn6/Fcgr1/Tirap
GO:1903555	GO:1903555	regulation of tumor necrosis factor superfamily cytokine production	59	0.506171	2.45014	4.60797e-07	5.98158e-06	3.74412e-06	823	tags=61%, list=25%, signal=46%	Il17f/Sirpb1c/Tlr5/Ccr2/Clec7a/Fcgr2b/Bcl3/Havcr2/Cd24a/Oas1g/Tlr1/Tlr4/Axl/Tnfrsf1a/Cyp2j6/Il1a/Ptprc/Cd84/Tlr2/Clec4a2/Vsir/Clec4a1/Gdnf/Plcg2/Elf4/Gpnmb/Tgfb1/Ccr5/Nod1/Ccl4/Fcer1g/Siglech/Mavs/Ptpn6/Fcgr1/Tirap
GO:0044786	GO:0044786	cell cycle DNA replication	24	0.656394	2.47117	4.84173e-07	6.16754e-06	3.86052e-06	865	tags=79%, list=27%, signal=58%	Cdk1/Mcm3/Cdk2/E2f8/Mcm5/E2f7/Mcm6/Cdc45/Dbf4/Mcm2/Gins1/Fbxo5/Gmnn/Cdt1/Lig1/Dna2/Pcna/Tk1/Mcm4
GO:0032637	GO:0032637	interleukin-8 production	24	0.656366	2.47107	4.84173e-07	6.16754e-06	3.86052e-06	823	tags=79%, list=25%, signal=59%	Il17f/Tlr5/Afap1l2/Hspa1a/Clec7a/Hspa1b/Bcl3/Cd244a/Tlr1/Tlr4/Cd74/F2r/Ptprc/Tlr2/Tlr7/Nod1/Siglech/Mavs/Tirap
GO:0032677	GO:0032677	regulation of interleukin-8 production	24	0.656366	2.47107	4.84173e-07	6.16754e-06	3.86052e-06	823	tags=79%, list=25%, signal=59%	Il17f/Tlr5/Afap1l2/Hspa1a/Clec7a/Hspa1b/Bcl3/Cd244a/Tlr1/Tlr4/Cd74/F2r/Ptprc/Tlr2/Tlr7/Nod1/Siglech/Mavs/Tirap
GO:0051253	GO:0051253	negative regulation of RNA metabolic process	236	0.336564	2.05101	4.78229e-07	6.16754e-06	3.86052e-06	953	tags=43%, list=29%, signal=33%	Gata6/Olr1/En1/Depdc1a/Cdk2/Sox3/E2f8/Tfap2a/Uhrf1/Irx2/Zfp488/Irx1/Cdkn2a/E2f7/Cenpf/Olig2/H1f3/Phf19/Aurkb/Birc5/Brca1/Foxm1/Hspa1a/Hmgb2/Myc/Sox10/Bcl3/Tent5c/Cela1/Runx3/Hoxa7/Sfrp2/Rbl1/Bmp7/Mdfic/Tgif1/Rbm47/Trpv4/Nfatc1/H1f5/Creb3l1/Atf3/Mdfi/Gata2/Bcl6b/Loxl3/Tbx18/Ifi207/Scml2/Ikzf1/Lmcd1/Ccnd1/Pou4f1/Lbh/Runx1/Hey2/Notch1/Gmnn/Sox4/Spi1/Dab2/Rest/Ptprc/Apobec1/Zfp469/Irf8/Ednrb/Sox21/My…
GO:0007062	GO:0007062	sister chromatid cohesion	13	0.785932	2.50808	5.34205e-07	6.77323e-06	4.23964e-06	210	tags=69%, list=6%, signal=65%	Bub1/Cdca5/Sgo2a/Sgo1/Esco2/Haspin/Bub1b/Cdc20/Dscc1
GO:0007127	GO:0007127	meiosis I	41	0.569302	2.5323	6.15608e-07	7.7692e-06	4.86306e-06	414	tags=46%, list=13%, signal=41%	Ndc80/Espl1/Top2a/Knl1/Haspin/Brip1/Cenpe/Trip13/Birc5/Rad54b/Ankle1/Mybl1/Msh5/Eme1/Cks2/Rad51ap1/Aurka/Syde1/Fbxo5
GO:0051093	GO:0051093	negative regulation of developmental process	189	0.356389	2.11989	6.18673e-07	7.7719e-06	4.86475e-06	1013	tags=49%, list=31%, signal=36%	Il17f/Nr5a2/Hlx/Sox3/Hoxa5/E2f2/Isl2/Aspm/Ccr1/Cdkn2a/Olig2/Spry1/Dll3/Ccr2/Rgcc/Myc/Sox10/Tent5c/Runx3/Hoxa7/Adamts1/Tnfsf18/Sfrp2/Bmp7/Jag1/Lilrb4a/Trpv4/Nfatc1/Creb3l1/Gata2/Cd86/Loxl3/Cd24a/Tmem176b/Tmem176a/Cd74/Ccnd1/Lbh/Sema3d/Plac8/Nkx2-2/Runx1/Tnfrsf11b/Hey2/Notch1/Sox4/Irgm1/Spi1/Il1a/Rest/Stab1/Tlr2/Ednrb/Zfp36l1/Ptprz1/Myb/Tnfaip6/Il17rd/Efna1/Ntn1/Inpp5d/Sox2/Wnt7a/Tgfb1/Ccr5/Adamts7…
GO:0035239	GO:0035239	tube morphogenesis	194	0.350538	2.09368	6.22069e-07	7.77872e-06	4.86902e-06	960	tags=47%, list=30%, signal=35%	Il17f/Gata6/Hoxa3/Hlx/Has2/E2f8/Tfap2a/Hoxa5/Adm/E2f2/Irx2/Kif20b/Irx1/Cspg4/Hmox1/Stil/E2f7/St14/Brca1/Spry1/Foxm1/Ccr2/Rgcc/Col18a1/Myc/Sox10/Hspg2/Hk2/Hs3st3b1/Cela1/Pdgfra/Hoxa7/Adamts1/Sfrp2/Calcrl/Etv4/Mcam/Bmp7/Jag1/Tgif1/Nfatc1/Creb3l1/Gata2/Casp8/Tnfrsf1a/Runx1/Hey2/Notch1/Sox4/Spi1/Il1a/Stab1/Vash2/Rin2/Itgax/Lgr5/Anxa2/Zfp36l1/Timeless/Ets1/Gdnf/Efna1/Pik3cg/Tnfrsf12a/Ntn1/Sox2/Wnt7a/T…
GO:0033043	GO:0033043	regulation of organelle organization	243	0.332294	2.02999	6.39212e-07	7.95659e-06	4.98035e-06	901	tags=40%, list=28%, signal=31%	Bub1/Ttk/Nuf2/Cdca2/Pif1/Cdk1/Ska1/Rmi2/Kntc1/Ndc80/Ect2/Sgo2a/Ckap2/Tpx2/Cdk2/Spc25/Ncaph/Frmd7/Knl1/Nes/Haspin/Bub1b/Ube2c/Stil/Cdc20/Cenpe/Trip13/Aurkb/Birc5/Nek2/Spdl1/Hspa1a/Ncapg/Sdc1/Kif18a/Rgcc/Myc/Hspa1b/Cdca8/Rad51ap1/Prkcq/Aurka/Bmp7/Gen1/P2rx7/Syde1/Trpv4/Plaur/Msn/Myo1f/Fbxo5/Ddx11/Smc4/Cdc6/Chek2/Swap70/Pdlim4/Mad2l1/Irgm1/Zwilch/Il1a/Mki67/Asap3/Abi3/Tlr2/Mtbp/Ska3/Nckap1l/Lima1/An…
GO:0007080	GO:0007080	mitotic metaphase chromosome alignment	24	0.648794	2.44256	7.82321e-07	9.69367e-06	6.06767e-06	257	tags=54%, list=8%, signal=50%	Ttk/Nuf2/Kif14/Cdk1/Ska1/Kif2c/Ndc80/Cenpe/Aurkb/Birc5/Spdl1/Kif18a/Cdca8
GO:0010389	GO:0010389	regulation of G2/M transition of mitotic cell cycle	35	0.576449	2.4416	7.87773e-07	9.71706e-06	6.08231e-06	538	tags=51%, list=17%, signal=43%	Cdc25c/Kif14/Cdk1/Ticrr/Cdk2/Clspn/Bard1/Cenpf/Aurkb/Brca1/Dtl/Prkcq/Rad51b/Creb3l1/Fbxo5/Ccnd1/Cdc6/Rrm1
GO:0051383	GO:0051383	kinetochore organization	12	0.792635	2.46453	8.21559e-07	1.00429e-05	6.28628e-06	463	tags=83%, list=14%, signal=72%	Nuf2/Dlgap5/Kntc1/Ndc80/Cenph/Cenpe/Cenpk/Cenpa/Cenpw/Smc4
GO:1901652	GO:1901652	response to peptide	211	0.341499	2.05616	8.19314e-07	1.00429e-05	6.28628e-06	1394	tags=65%, list=43%, signal=40%	Il17f/Nr5a2/Has2/Casp4/Ccr1/Il18r1/Stx11/Acod1/Brca1/Csf2rb2/Hspa1a/Ccr2/Vim/Naip6/Myc/Csf2rb/Hspa1b/Hk2/Spry4/H2-Q7/Mcm2/Tnfsf18/Shmt1/Il21r/Naip2/Rbm47/Atf3/Mrc1/Nlrp3/Cd24a/Ifi207/Oas1g/Casp8/Tlr4/Cd74/Pou4f1/Dok1/Epsti1/Axl/Tnfrsf1a/Naip5/Tnfrsf11b/Eda2r/Notch1/Irgm1/Ddias/Inhbb/Spi1/Ifi213/Rab20/Il1a/Ptprc/Fos/Tlr2/Irf8/Dock8/Trim56/Zfp36l1/Myb/Oasl1/Il17rd/Ifi209/Gbp6/Gbp3/Ccr5/Adamts7/Rab7…
GO:0002757	GO:0002757	immune response-activating signaling pathway	98	0.427029	2.27195	8.37532e-07	1.01925e-05	6.37988e-06	1082	tags=61%, list=33%, signal=42%	Clec4n/Inava/Tlr5/Card11/Casp4/Acod1/Enpp3/Aurkb/Hspa1a/Rgcc/Clec7a/Hspa1b/Havcr2/P2rx7/Nlrp3/Cd86/Nlrp1b/Ifi207/Oas1g/Nmi/Tlr1/Tlr4/Itgam/Tlr13/Klhl6/Lcp2/Klrk1/Irgm1/Ptprc/Pik3ap1/Tlr2/Tlr7/Nckap1l/Trim56/Oasl1/Plcg2/Themis2/Nlrp1a/Nod1/Smpdl3a/Rab7b/Tasl/Fcer1g/Mavs/Ptpn6/Zc3hav1/Ddx60/Tirap/Lat2/Sting1/Unc93b1/Cmtm3/Lpxn/Cpt1a/Laptm5/Nectin2/Ifi35/Irak4/Elf1/Cyba
GO:0050727	GO:0050727	regulation of inflammatory response	86	0.441911	2.30519	8.62868e-07	1.04541e-05	6.54367e-06	891	tags=59%, list=28%, signal=44%	Nr5a2/Pbk/Casp4/Ccr1/Acod1/Enpp3/Casp12/Ccr2/Fcgr2b/Tnfsf18/Trpv4/Nlrp3/Bcl6b/Pmp22/Cd24a/Nlrp1b/Ifi207/Nmi/Casp8/Akna/Tlr4/Tnfrsf1a/Irgm1/Pik3ap1/Tlr2/Tlr7/Ctsc/Fanca/Cd33/Ednrb/Fancd2/Tnfaip6/Ets1/Plcg2/Elf4/Pik3cg/Nlrp1a/Gbp3/Tgfb1/Ccr5/Ncf1/Fcer1g/Siglech/Ptpn6/Fcgr1/Il10ra/Ctss/Sting1/Il20rb/Csf1r/Dusp10
GO:0032640	GO:0032640	tumor necrosis factor production	58	0.493985	2.36558	9.02347e-07	1.08361e-05	6.78277e-06	823	tags=60%, list=25%, signal=46%	Sirpb1c/Tlr5/Ccr2/Clec7a/Fcgr2b/Bcl3/Havcr2/Cd24a/Oas1g/Tlr1/Tlr4/Axl/Tnfrsf1a/Cyp2j6/Il1a/Ptprc/Cd84/Tlr2/Clec4a2/Vsir/Clec4a1/Gdnf/Plcg2/Elf4/Gpnmb/Tgfb1/Ccr5/Nod1/Ccl4/Fcer1g/Siglech/Mavs/Ptpn6/Fcgr1/Tirap
GO:0032680	GO:0032680	regulation of tumor necrosis factor production	58	0.493985	2.36558	9.02347e-07	1.08361e-05	6.78277e-06	823	tags=60%, list=25%, signal=46%	Sirpb1c/Tlr5/Ccr2/Clec7a/Fcgr2b/Bcl3/Havcr2/Cd24a/Oas1g/Tlr1/Tlr4/Axl/Tnfrsf1a/Cyp2j6/Il1a/Ptprc/Cd84/Tlr2/Clec4a2/Vsir/Clec4a1/Gdnf/Plcg2/Elf4/Gpnmb/Tgfb1/Ccr5/Nod1/Ccl4/Fcer1g/Siglech/Mavs/Ptpn6/Fcgr1/Tirap
GO:0050673	GO:0050673	epithelial cell proliferation	91	0.428648	2.25729	9.32345e-07	1.11473e-05	6.97752e-06	894	tags=52%, list=28%, signal=38%	Gata6/Iqgap3/Hlx/Has2/Hoxa5/Uhrf1/Hmox1/Cdkn2a/Birc5/Erbb3/Hmgb2/Rgcc/Col18a1/Myc/Hspg2/Runx3/Sfrp2/Fabp7/Igfbp3/Etv4/Jag1/Nfatc1/Gata2/Tbx18/Ccnd1/Tcf19/Notch1/Dab2/Mki67/Vash2/Gas1/Lgr5/Ednrb/Zfp36l1/Plxnb3/Wnt7a/Cdc25a/Tgfb1/Ncf1/Cdkn1b/Tgfa/Nrarp/Jun/Six4/Dusp10/Tgfb2/Fzd7
GO:2001252	GO:2001252	positive regulation of chromosome organization	25	0.640266	2.45119	9.75654e-07	1.16141e-05	7.26975e-06	463	tags=52%, list=14%, signal=45%	Bub1/Cdk1/Ska1/Sgo2a/Cdk2/Ncaph/Aurkb/Nek2/Ncapg/Myc/Prkcq/Ddx11/Smc4
GO:0050863	GO:0050863	regulation of T cell activation	70	0.468668	2.34203	1.24929e-06	1.48068e-05	9.26819e-06	1005	tags=64%, list=31%, signal=45%	Nr5a2/Hlx/Card11/Gimap3/Cdkn2a/Ccr2/Vav1/Cd244a/Runx3/Havcr2/Tnfsf18/Prkcq/Tnfsf9/H2-Eb1/Nlrp3/Rhoh/Cd86/Loxl3/Duxbl1/Cd24a/Ikzf1/Cd74/Runx1/Crtam/Sox4/Irgm1/Il1a/Ptprc/Fanca/Nckap1l/Vsir/Dock8/Fancd2/Cd1d1/Gpnmb/Tgfb1/Ptpn6/Nrarp/Rasal3/Il20rb/Dusp10/Cd37/Lgals9/Tgfbr2/Laptm5
GO:0023056	GO:0023056	positive regulation of signaling	377	0.293426	1.85816	1.27121e-06	1.50014e-05	9.39e-06	917	tags=39%, list=28%, signal=32%	Clec4n/Clec4d/Bub1/Gata6/Inava/Iqgap3/Depdc1b/Ndc80/Lpar3/Car8/Frmd7/Card11/Knl1/Casp4/Aspm/Ccr1/Cspg4/Afap1l2/Cdkn2a/S100a4/Il18r1/Aurkb/Birc5/Hspa1a/Ccr2/Erbb3/Naip6/Myc/Clec7a/P2ry1/Vav1/Hspa1b/Cdca8/Orai1/Vwf/Fcgr2b/Runx3/Pdgfra/Traf4/Havcr2/Npr1/Sfrp2/Igfbp3/Bmp7/Naip2/Jag1/Rbm47/Gen1/P2rx7/Tedc1/Syde1/Trpv4/Plaur/Atf3/Nlrp3/Cd86/Loxl3/Ror2/Cd24a/Nmi/Tlr1/Casp8/Ly86/Lmcd1/Ltbr/Tlr4/Cd74/F2r/…
GO:0032731	GO:0032731	positive regulation of interleukin-1 beta production	15	0.743986	2.49999	1.28099e-06	1.50517e-05	9.42146e-06	742	tags=93%, list=23%, signal=72%	Inava/Casp4/Clec7a/P2rx7/Nlrp3/Nlrp1b/Ifi207/Casp8/Tlr4/Naip5/Tlr2/Nlrp1a/Ccr5/Nod1
GO:0045619	GO:0045619	regulation of lymphocyte differentiation	53	0.507466	2.39322	1.315e-06	1.53849e-05	9.63006e-06	789	tags=60%, list=24%, signal=46%	Hlx/Card11/Gimap3/Cdkn2a/Ccr2/Runx3/Tnfsf18/Tnfsf9/Lilrb4a/Nlrp3/Rhoh/Loxl3/Duxbl1/Cd24a/Ikzf1/Cd74/Axl/Runx1/Crtam/Sox4/Spi1/Ptprc/Fanca/Nckap1l/Vsir/Zfp36l1/Fancd2/Cd1d1/Inpp5d/Tgfb1/Ptpn6/Nrarp
GO:0071219	GO:0071219	cellular response to molecule of bacterial origin	50	0.511139	2.38499	1.35298e-06	1.57616e-05	9.86585e-06	866	tags=64%, list=27%, signal=48%	Acod1/Vim/Hmgb2/Fcgr2b/Havcr2/Lilrb4a/Mrc1/Nlrp3/Cd86/Tlr1/Ly86/Plscr4/Tlr4/Klrk1/Epsti1/Axl/Fcgr4/Irgm1/Spi1/Il1a/Cd84/Tlr2/Irf8/Ednrb/Plcg2/Gbp6/Gbp3/Ccr5/Cxcl16/Ptpn6/Tirap/Casp7
GO:0070661	GO:0070661	leukocyte proliferation	83	0.438768	2.27124	1.37937e-06	1.60007e-05	1.00155e-05	1016	tags=59%, list=31%, signal=42%	Nr5a2/Card11/Cdkn2a/Enpp3/Csf2rb2/Ccr2/Myc/Vav1/Csf2rb/Fcgr2b/Cd244a/Havcr2/Tnfsf18/Prkcq/Tnfsf9/Lilrb4a/P2rx7/Msn/Cd86/Cd24a/Tlr4/Itgam/Cd74/Slamf6/Crtam/Irgm1/Il1a/Ptprc/Nckap1l/Vsir/Dock8/Cd1d1/Elf4/Gpnmb/Inpp5d/Tgfb1/Itgb2/Ptpn6/Tirap/Rasal3/Il20rb/Csf1r/Slfn2/Hells/Cd37/Lgals9/Tgfbr2/Laptm5/Slc11a1
GO:0071824	GO:0071824	protein-DNA complex organization	45	0.544495	2.48053	1.42549e-06	1.64657e-05	1.03065e-05	547	tags=44%, list=17%, signal=37%	Dlgap5/Cenpi/Kntc1/Chaf1b/Cenph/Cenpe/H1f3/Cdc45/Cenpk/Cenpa/Myc/Mis18bp1/Mcm2/H1f5/Cenpw/Ikzf1/Hey2/Asf1b/Gmnn/Cdt1
GO:0035710	GO:0035710	CD4-positive, alpha-beta T cell activation	32	0.590606	2.42701	1.45442e-06	1.67289e-05	1.04713e-05	718	tags=66%, list=22%, signal=52%	Hlx/Card11/Gimap3/Il18r1/Ccr2/Bcl3/Runx3/Tnfsf18/Prkcq/Lilrb4a/Nlrp3/Loxl3/Cd24a/Ly9/Runx1/Slamf6/Irgm1/Nckap1l/Vsir/Myb/Tgfb1
GO:0065004	GO:0065004	protein-DNA complex assembly	43	0.540174	2.43332	1.50791e-06	1.72713e-05	1.08108e-05	547	tags=44%, list=17%, signal=37%	Dlgap5/Cenpi/Kntc1/Chaf1b/Cenph/Cenpe/H1f3/Cdc45/Cenpk/Cenpa/Mis18bp1/Mcm2/H1f5/Cenpw/Ikzf1/Hey2/Asf1b/Gmnn/Cdt1
GO:0097722	GO:0097722	sperm motility	37	-0.515073	-2.6147	1.65562e-06	1.88838e-05	1.18201e-05	1219	tags=84%, list=38%, signal=53%	Dnaaf11/Cacna1e/Dpcd/Slc9b2/Fhad1/Armc2/Cfap70/Nme5/Spag16/Ccdc159/Neurl1a/Efcab6/Drc1/Cfap77/Spag6l/Nphp4/Kif9/Tcte1/Tac2/Tekt5/Eno4/Slc9b1/Cfap65/Lrrc23/Rsph1/Catsperz/Cfap157/Cfap276/Rsph14/Dnah1/Ttc21a
GO:0002703	GO:0002703	regulation of leukocyte mediated immunity	74	0.453831	2.28092	1.66602e-06	1.89232e-05	1.18448e-05	813	tags=53%, list=25%, signal=40%	Ulbp1/Hmox1/Gimap3/Il18r1/Ccr2/H2-Q6/Clec7a/Vav1/H2-Q7/Fcgr2b/Havcr2/P2rx7/Gata2/Nlrp3/Cd24a/Tlr4/Itgam/Klrk1/Slamf6/Crtam/Spi1/Ptprc/Cd84/Tlr2/Nckap1l/Vsir/Cd1d1/Plcg2/Inpp5d/Tgfb1/Fes/Nectin4/Itgb2/Fcer1g/Mavs/H2-Q4/Ptpn6/Fcgr1/Tap1
GO:1902679	GO:1902679	negative regulation of RNA biosynthetic process	220	0.331974	2.01097	1.67845e-06	1.89853e-05	1.18837e-05	953	tags=43%, list=29%, signal=32%	Gata6/Olr1/En1/Depdc1a/Cdk2/Sox3/E2f8/Tfap2a/Uhrf1/Irx2/Zfp488/Irx1/Cdkn2a/E2f7/Cenpf/Olig2/H1f3/Phf19/Aurkb/Birc5/Brca1/Foxm1/Hspa1a/Hmgb2/Myc/Sox10/Bcl3/Cela1/Runx3/Hoxa7/Sfrp2/Rbl1/Bmp7/Mdfic/Tgif1/Trpv4/Nfatc1/H1f5/Creb3l1/Atf3/Mdfi/Gata2/Bcl6b/Loxl3/Tbx18/Ifi207/Scml2/Ikzf1/Lmcd1/Ccnd1/Pou4f1/Lbh/Runx1/Hey2/Notch1/Gmnn/Sox4/Spi1/Dab2/Rest/Ptprc/Zfp469/Irf8/Ednrb/Sox21/Myb/Timeless/Efna1/Dnmt…
GO:0002221	GO:0002221	pattern recognition receptor signaling pathway	71	0.463054	2.32996	1.71298e-06	1.92958e-05	1.2078e-05	842	tags=54%, list=26%, signal=40%	Inava/Tlr5/Casp4/Acod1/Enpp3/Aurkb/Hspa1a/Clec7a/Hspa1b/Havcr2/P2rx7/Nlrp3/Cd86/Nlrp1b/Ifi207/Oas1g/Nmi/Tlr1/Tlr4/Tlr13/Irgm1/Pik3ap1/Tlr2/Tlr7/Trim56/Oasl1/Plcg2/Nlrp1a/Nod1/Smpdl3a/Rab7b/Tasl/Mavs/Ptpn6/Zc3hav1/Ddx60/Tirap/Sting1
GO:0002253	GO:0002253	activation of immune response	117	0.402625	2.21383	1.73826e-06	1.95e-05	1.22059e-05	1146	tags=62%, list=35%, signal=42%	Clec4n/Inava/Tlr5/Card11/Casp4/Acod1/Enpp3/Aurkb/Hspa1a/Rgcc/Clec7a/Hspa1b/Havcr2/P2rx7/Nlrp3/Cd86/Nlrp1b/Ifi207/Oas1g/Nmi/Tlr1/Tlr4/Itgam/Tlr13/Klhl6/Lcp2/Klrk1/Irgm1/Ifi213/Ptprc/Pik3ap1/Tlr2/Tlr7/Nckap1l/Trim56/Oasl1/Ifi209/Plcg2/C4b/Themis2/Nlrp1a/Gbp3/Nod1/Smpdl3a/Rab7b/Tasl/Fcer1g/Ifi206/Mavs/Ifi204/Ptpn6/Zc3hav1/Ddx60/Tirap/AI182371/Lat2/Sting1/C1qc/Unc93b1/Cmtm3/Lpxn/Cpt1a/Laptm5/Masp1/Ne…
GO:0060291	GO:0060291	long-term synaptic potentiation	31	-0.542323	-2.59447	2.01423e-06	2.25033e-05	1.40857e-05	1437	tags=97%, list=44%, signal=54%	Cc2d1a/Adcy8/Slc8a2/Prkcg/Stx3/Syt12/Crtc1/Ntrk2/Grin2d/Snap25/Ptk2b/Prkcz/Shank3/Gria1/Rasgrf2/Cyp46a1/Htr6/Adcy1/Grin2b/Unc13a/Prkar1b/Htr7/Rgs14/2510002D24Rik/Shank2/Crhr2/Grin2a/Chrd/Arc/Crhr1
GO:0051129	GO:0051129	negative regulation of cellular component organization	166	0.355664	2.08213	2.06174e-06	2.294e-05	1.43591e-05	792	tags=37%, list=24%, signal=30%	Sirpb1c/Bub1/Ttk/Nuf2/Kif14/Pif1/Ska1/Kntc1/Ndc80/Ckap2/Tpx2/Spc25/Frmd7/Knl1/Cspg4/Haspin/Bub1b/Cdc20/Cenpe/Trip13/Aurkb/Birc5/Spdl1/Hspa1a/Vim/Neu4/Hspa1b/Cdca8/Hspg2/Fcgr2b/Bmp7/Gen1/Trpv4/Pmp22/Fbxo5/Ifi207/Swap70/Tnfrsf1a/Mad2l1/Notch1/Irgm1/Zwilch/Dab2/Abi3/Tlr2/Mtbp/Ska3/Lima1/Anxa2/Usp44/Ptprz1/Efna1/Plxnb3/Ntn1/Tgfb1/F11r/Ccr5/Ccnf/Fignl2/Kank1/Fzd9/Ccnb1
GO:0032496	GO:0032496	response to lipopolysaccharide	72	0.456421	2.30419	2.15226e-06	2.37532e-05	1.48681e-05	1062	tags=65%, list=33%, signal=45%	Tfap2a/Adm/Casp4/Acod1/Vim/Hmgb2/Havcr2/Lilrb4a/P2rx7/Mrc1/Nlrp3/Slpi/Cd86/Ly86/Plscr4/Tlr4/F2r/Klrk1/Epsti1/Axl/Notch1/Fcgr4/Irgm1/Spi1/Il1a/Cd84/Fos/Irf8/Ednrb/Plcg2/Gbp6/Gbp3/Ccr5/Alpl/Cxcl16/Ptpn6/Tirap/Jun/Casp7/Dusp10/E2f1/Ptafr/Lgals9/Slc11a1/Trib1/Litaf/Irak4
GO:0045892	GO:0045892	negative regulation of DNA-templated transcription	219	0.329745	1.99476	2.14457e-06	2.37532e-05	1.48681e-05	953	tags=42%, list=29%, signal=32%	Gata6/Olr1/En1/Depdc1a/Cdk2/Sox3/E2f8/Tfap2a/Uhrf1/Irx2/Zfp488/Irx1/Cdkn2a/E2f7/Cenpf/Olig2/H1f3/Phf19/Aurkb/Birc5/Brca1/Foxm1/Hspa1a/Hmgb2/Myc/Sox10/Bcl3/Cela1/Runx3/Hoxa7/Sfrp2/Rbl1/Bmp7/Mdfic/Tgif1/Trpv4/Nfatc1/H1f5/Creb3l1/Atf3/Mdfi/Gata2/Bcl6b/Loxl3/Tbx18/Ifi207/Scml2/Ikzf1/Lmcd1/Ccnd1/Pou4f1/Lbh/Runx1/Hey2/Notch1/Gmnn/Sox4/Spi1/Dab2/Rest/Ptprc/Zfp469/Irf8/Ednrb/Sox21/Myb/Timeless/Efna1/Dnmt…
GO:0002753	GO:0002753	cytoplasmic pattern recognition receptor signaling pathway	55	0.493137	2.33702	2.19703e-06	2.41496e-05	1.51162e-05	842	tags=58%, list=26%, signal=44%	Inava/Casp4/Enpp3/Aurkb/Hspa1a/Hspa1b/Havcr2/P2rx7/Nlrp3/Cd86/Nlrp1b/Ifi207/Oas1g/Tlr4/Tlr13/Irgm1/Pik3ap1/Tlr7/Trim56/Oasl1/Plcg2/Nlrp1a/Nod1/Smpdl3a/Rab7b/Tasl/Mavs/Ptpn6/Zc3hav1/Ddx60/Tirap/Sting1
GO:0050777	GO:0050777	negative regulation of immune response	42	0.533207	2.3877	2.27674e-06	2.49253e-05	1.56018e-05	1020	tags=71%, list=31%, signal=50%	Hlx/Ccr1/Acod1/Enpp3/Aurkb/Ccr2/Fcgr2b/Havcr2/Tnfsf18/Lilrb4a/Loxl3/Ifi207/Oas1g/Nmi/Irgm1/Spi1/Samsn1/Ptprc/Nckap1l/Vsir/Inpp5d/Tgfb1/Nectin4/Ptpn6/Tap1/Il20rb/Dusp10/Lgals9/Masp1/Nectin2
GO:0032467	GO:0032467	positive regulation of cytokinesis	12	0.771291	2.39817	2.72519e-06	2.9597e-05	1.8526e-05	549	tags=83%, list=17%, signal=69%	Kif14/Ect2/Kif20b/Aurkb/Birc5/Cdca8/Kif23/Cdc6/Racgap1/Cdc14a
GO:0042098	GO:0042098	T cell proliferation	55	0.488716	2.31607	2.71559e-06	2.9597e-05	1.8526e-05	1054	tags=69%, list=33%, signal=47%	Nr5a2/Card11/Cdkn2a/Ccr2/Myc/Cd244a/Havcr2/Tnfsf18/Prkcq/Tnfsf9/Lilrb4a/P2rx7/Msn/Cd86/Cd24a/Itgam/Crtam/Irgm1/Il1a/Ptprc/Nckap1l/Vsir/Dock8/Cd1d1/Elf4/Gpnmb/Tgfb1/Itgb2/Ptpn6/Rasal3/Il20rb/Slfn2/Cd37/Lgals9/Tgfbr2/Laptm5/Slc11a1/Dock2
GO:0009888	GO:0009888	tissue development	384	0.287044	1.82055	2.80571e-06	3.03506e-05	1.89977e-05	917	tags=39%, list=28%, signal=32%	Il17f/Gata6/Sapcd2/Nr5a2/Cdk1/Iqgap3/En1/Hoxa3/Hlx/Has2/Sox3/E2f8/Tfap2a/Hoxa5/Adm/Irx2/Kif20b/Ccr1/Irx1/Stil/Cdkn2a/E2f7/Cenpf/Col9a1/St14/Mmp15/Acan/S1pr2/Spry1/Dll3/Vim/Erbb3/Tecta/Rgcc/Col18a1/Myc/Sox10/Lmx1b/Hspg2/Hs3st3b1/Orai1/Runx3/Pdgfra/Hoxa7/Sfrp2/Etv4/Tagln2/Bmp7/Jag1/Tgif1/P2rx7/Trpv4/Nfatc1/Plaur/Rad51b/Atf3/Msn/Gata2/Loxl3/Fam83d/Pmp22/Ror2/Fbxo5/Cd24a/Tbx18/Casp8/Ccdc18/Akna/Ikzf1…
GO:0002696	GO:0002696	positive regulation of leukocyte activation	80	0.430963	2.21644	3.00982e-06	3.24299e-05	2.02992e-05	891	tags=52%, list=28%, signal=39%	Clec4d/Nr5a2/Hlx/Ulbp1/Card11/Gimap3/Ccr2/Clec7a/Vav1/Cd244a/Runx3/Havcr2/Prkcq/Tnfsf9/H2-Eb1/Nlrp3/Rhoh/Cd86/Cd24a/Ikzf1/Tlr4/Cd74/Klrk1/Axl/Runx1/Sox4/Irgm1/Spi1/Il1a/Ptprc/Ctsc/Nckap1l/Vsir/Dock8/Cd1d1/Inpp5d/Tgfb1/Tirap/Pla2g4a/Rasal3/Csf1r/Dusp10
GO:0032943	GO:0032943	mononuclear cell proliferation	75	0.445326	2.25871	3.15193e-06	3.36948e-05	2.1091e-05	1016	tags=61%, list=31%, signal=43%	Nr5a2/Card11/Cdkn2a/Ccr2/Myc/Vav1/Fcgr2b/Cd244a/Havcr2/Tnfsf18/Prkcq/Tnfsf9/Lilrb4a/P2rx7/Msn/Cd86/Cd24a/Tlr4/Itgam/Cd74/Slamf6/Crtam/Irgm1/Il1a/Ptprc/Nckap1l/Vsir/Dock8/Cd1d1/Elf4/Gpnmb/Inpp5d/Tgfb1/Itgb2/Ptpn6/Tirap/Rasal3/Il20rb/Csf1r/Slfn2/Hells/Cd37/Lgals9/Tgfbr2/Laptm5/Slc11a1
GO:0046651	GO:0046651	lymphocyte proliferation	75	0.445326	2.25871	3.15193e-06	3.36948e-05	2.1091e-05	1016	tags=61%, list=31%, signal=43%	Nr5a2/Card11/Cdkn2a/Ccr2/Myc/Vav1/Fcgr2b/Cd244a/Havcr2/Tnfsf18/Prkcq/Tnfsf9/Lilrb4a/P2rx7/Msn/Cd86/Cd24a/Tlr4/Itgam/Cd74/Slamf6/Crtam/Irgm1/Il1a/Ptprc/Nckap1l/Vsir/Dock8/Cd1d1/Elf4/Gpnmb/Inpp5d/Tgfb1/Itgb2/Ptpn6/Tirap/Rasal3/Il20rb/Csf1r/Slfn2/Hells/Cd37/Lgals9/Tgfbr2/Laptm5/Slc11a1
GO:0051052	GO:0051052	regulation of DNA metabolic process	97	0.413931	2.20247	3.23563e-06	3.44043e-05	2.15351e-05	647	tags=36%, list=20%, signal=30%	Pif1/Cdk1/Ticrr/Rmi2/Cdk2/E2f8/Fignl1/Esco2/E2f7/Bard1/Parpbp/H1f3/Aurkb/Nek2/Ankle1/Brca1/Dscc1/Foxm1/Radx/Myc/Dbf4/Rad51ap1/Igfbp3/Prkcq/Nfatc1/H1f5/Fbxo5/Ccna2/Ddx11/Gmnn/Cdt1/Ptprc/H1f0/Spidr/Timeless
GO:0010647	GO:0010647	positive regulation of cell communication	376	0.29215	1.85061	3.24355e-06	3.44043e-05	2.15351e-05	917	tags=39%, list=28%, signal=31%	Clec4n/Clec4d/Bub1/Gata6/Inava/Iqgap3/Depdc1b/Ndc80/Lpar3/Car8/Frmd7/Card11/Knl1/Casp4/Aspm/Ccr1/Cspg4/Afap1l2/Cdkn2a/S100a4/Il18r1/Aurkb/Birc5/Hspa1a/Ccr2/Erbb3/Naip6/Myc/Clec7a/P2ry1/Vav1/Hspa1b/Cdca8/Orai1/Vwf/Fcgr2b/Runx3/Pdgfra/Traf4/Havcr2/Npr1/Sfrp2/Igfbp3/Bmp7/Naip2/Jag1/Rbm47/Gen1/P2rx7/Tedc1/Syde1/Trpv4/Plaur/Atf3/Nlrp3/Cd86/Loxl3/Ror2/Cd24a/Nmi/Tlr1/Casp8/Ly86/Lmcd1/Ltbr/Tlr4/Cd74/F2r/…
GO:0044843	GO:0044843	cell cycle G1/S phase transition	71	0.454818	2.28851	3.26518e-06	3.44996e-05	2.15947e-05	792	tags=51%, list=24%, signal=39%	Kif14/Cdkn2c/Cdk1/Iqgap3/Cdk2/Pole/Haspin/Rrm2/Stil/Cdkn2a/E2f7/Rgcc/Myc/Dbf4/Adamts1/Rbl1/Nfatc1/Fam83d/Ccna2/Ccnd1/Tcf19/Rrm1/Mlf1/Ddr2/Gas1/Mtbp/Myb/Plcg2/Gpnmb/Sox2/Cdc25a/Ccnf/Cdkn1b/Rpa2/Ptpn6/Ccnb1
GO:0000725	GO:0000725	recombinational repair	52	0.503097	2.36209	3.28682e-06	3.45941e-05	2.16539e-05	1436	tags=87%, list=44%, signal=49%	Hrob/Rmi2/Mcm3/Fignl1/Mcm5/Mcm6/Parpbp/Cdc45/Rad54b/Ankle1/Brca1/Radx/Mcm2/Rad51ap1/Gen1/Rad51b/Spidr/Timeless/Rad54l/Rpa2/Mcm4/Xrcc2/Hells/Palb2/Mdc1/Zgrf1/Chek1/Tex15/Recql4/Topbp1/Plk1/Samhd1/Mcm9/Xrcc5/Blm/Mcm7/Rhno1/Asf1a/Nsmce1/Mad2l2/Brca2/Rad51/Rad51c/Rif1/Rpa1
GO:0002819	GO:0002819	regulation of adaptive immune response	55	0.48576	2.30206	3.32954e-06	3.49089e-05	2.18509e-05	891	tags=56%, list=28%, signal=42%	Clec4n/Hlx/Ulbp1/Gimap3/Il18r1/Ccr2/H2-Q6/Clec7a/H2-Q7/Fcgr2b/Havcr2/Tnfsf18/Prkcq/P2rx7/Nlrp3/Loxl3/Cd24a/Cd74/Samsn1/Ptprc/Nckap1l/Vsir/Cd1d1/Tgfb1/Fcer1g/H2-Q4/Ptpn6/Fcgr1/Pla2g4a/Il20rb/Dusp10
GO:0090307	GO:0090307	mitotic spindle assembly	26	0.624747	2.43474	3.43286e-06	3.58543e-05	2.24427e-05	484	tags=58%, list=15%, signal=49%	Kif4/Tpx2/Uhrf1/Kif11/Cdc20/Aurkb/Birc5/Nek2/Hspa1a/Hspa1b/Cdca8/Kif23/Kif15/Chek2/Racgap1
GO:1902749	GO:1902749	regulation of cell cycle G2/M phase transition	39	0.535492	2.3437	3.56411e-06	3.7083e-05	2.32118e-05	538	tags=46%, list=17%, signal=39%	Cdc25c/Kif14/Cdk1/Ticrr/Cdk2/Clspn/Bard1/Cenpf/Aurkb/Brca1/Dtl/Prkcq/Rad51b/Creb3l1/Fbxo5/Ccnd1/Cdc6/Rrm1
GO:0043066	GO:0043066	negative regulation of apoptotic process	185	0.338246	2.00954	3.74748e-06	3.88427e-05	2.43132e-05	895	tags=42%, list=28%, signal=32%	Gata6/Kif14/Cdk1/En1/Tfap2a/Fignl1/Nes/Hmox1/Gimap3/Stil/Bard1/Aurkb/Birc5/Brca1/Hspa1a/En2/Erbb3/Hmgb2/Naip6/Myc/Sox10/Hspa1b/Hspg2/Fcgr2b/Bcl3/Prokr1/Sfrp2/Prkcq/Hmgn5/Aurka/Bmp7/Naip2/Plaur/Creb3l1/Gata2/Bcl2a1b/Lhx4/Cd74/Ccnd1/Pou4f1/F2r/Axl/Plac8/Tnfrsf1a/Naip5/Hey2/Notch1/Ddias/Dab2/Ddr2/Gas1/Nckap1l/Dock8/Ednrb/Ptprz1/Gdnf/Efna1/Clec5a/Kcnh8/Pik3cg/Rtkn2/Wnt7a/Ccr5/Cdkn1b/Tgfa/Fcer1g/Fzd9/…
GO:0030317	GO:0030317	flagellated sperm motility	36	-0.512848	-2.60371	3.77944e-06	3.90255e-05	2.44277e-05	1219	tags=83%, list=38%, signal=53%	Dnaaf11/Cacna1e/Dpcd/Slc9b2/Armc2/Cfap70/Nme5/Spag16/Ccdc159/Neurl1a/Efcab6/Drc1/Cfap77/Spag6l/Nphp4/Kif9/Tcte1/Tac2/Tekt5/Eno4/Slc9b1/Cfap65/Lrrc23/Rsph1/Catsperz/Cfap157/Cfap276/Rsph14/Dnah1/Ttc21a
GO:0048585	GO:0048585	negative regulation of response to stimulus	326	0.298102	1.87195	3.82783e-06	3.9376e-05	2.46471e-05	963	tags=41%, list=30%, signal=32%	Nr5a2/Ska1/Rmi2/Pbk/Hlx/Tfap2a/Adm/Fignl1/Ccr1/Hmox1/Cdkn2a/Sall3/Parpbp/Acod1/Enpp3/Aurkb/Brca1/Spry1/Foxm1/Dll3/Hspa1a/Ccr2/Radx/Erbb3/Hmgb2/Naip6/Sox10/Hspa1b/Spry4/Fcgr2b/Bcl3/Pdgfra/Havcr2/Tnfsf18/Rnf43/Sfrp2/Fabp7/Prkcq/Bmp7/Naip2/Tgif1/Lilrb4a/P2rx7/Plaur/Arhgap30/Creb3l1/Atf3/Mdfi/Gata2/Nlrp3/Rhoh/Fgfrl1/Loxl3/Ror2/Trim67/Sh3bp4/Cd24a/Tbx18/Ifi207/Oas1g/Nmi/Casp8/Tlr4/Cd74/Dok1/Lbh/Chek2/…
GO:0010639	GO:0010639	negative regulation of organelle organization	91	0.414935	2.18507	3.89397e-06	3.99059e-05	2.49788e-05	792	tags=42%, list=24%, signal=32%	Bub1/Ttk/Nuf2/Pif1/Ska1/Kntc1/Ndc80/Ckap2/Tpx2/Spc25/Frmd7/Knl1/Haspin/Bub1b/Cdc20/Cenpe/Trip13/Aurkb/Birc5/Spdl1/Hspa1a/Cdca8/Bmp7/Gen1/Fbxo5/Swap70/Mad2l1/Zwilch/Tlr2/Mtbp/Ska3/Lima1/Usp44/F11r/Ccnf/Kank1/Fzd9/Ccnb1
GO:0051640	GO:0051640	organelle localization	129	0.371034	2.08374	4.15875e-06	4.24598e-05	2.65773e-05	839	tags=40%, list=26%, signal=31%	Ttk/Sapcd2/Nuf2/Kif14/Cdk1/Ska1/Kif2c/Ndc80/Ect2/Nsl1/Spc25/Sgo1/Knl1/Aspm/Hmox1/Cenpe/Cenpf/Stx11/Aurkb/Birc5/Nek2/Spdl1/Spry1/Cenpa/Sdc1/Kif18a/Cdca8/Dsn1/P2rx7/Syde1/Gata2/Fam83d/Knstrn/Racgap1/Mad2l1/Cdt1/Cd84/Mlph/Ska3/Nde1/Tacc3/Pik3cg/Ntn1/Kifc5b/Fes/Syne2/Cenpq/Fcer1g/Ccnb1/Steap3/Gpsm2/Lat2
GO:0043069	GO:0043069	negative regulation of programmed cell death	196	0.326953	1.95199	4.83985e-06	4.92292e-05	3.08146e-05	895	tags=41%, list=28%, signal=31%	Gata6/Kif14/Cdk1/En1/Tfap2a/Fignl1/Nes/Hmox1/Gimap3/Stil/Bard1/Aurkb/Birc5/Brca1/Hspa1a/En2/Erbb3/Hmgb2/Naip6/Myc/Sox10/Hspa1b/Hspg2/Fcgr2b/Bcl3/Prokr1/Sfrp2/Prkcq/Hmgn5/Aurka/Bmp7/Naip2/Plaur/Creb3l1/Gata2/Bcl2a1b/Casp8/Lhx4/Cd74/Ccnd1/Pou4f1/F2r/Axl/Plac8/Tnfrsf1a/Naip5/Hey2/Notch1/Ddias/Dab2/Ddr2/Gas1/Nckap1l/Dock8/Ednrb/Ptprz1/Gdnf/Efna1/Clec5a/Plcg2/Kcnh8/Pik3cg/Rtkn2/Wnt7a/Ccr5/Cdkn1b/Tgfa/…
GO:0031023	GO:0031023	microtubule organizing center organization	39	0.530828	2.32328	5.0193e-06	5.08648e-05	3.18384e-05	1467	tags=95%, list=45%, signal=53%	Ndc80/Cdk2/Sgo1/Kif11/Stil/Nek2/Brca1/Wdr62/Aurka/Gen1/Kif15/Trim69/Nde1/Ccnf/Fes/Cep152/Pclaf/Xrcc2/Haus5/Chek1/Atf5/Sass6/Ccdc15/Haus7/Cep76/Kifc1/Haus6/Plk1/Plk4/Haus8/Itgb1bp2/Brca2/Npm1/Ppp1r35/Mdm1/Haus3/Kat2b
GO:0007098	GO:0007098	centrosome cycle	38	0.546476	2.37761	5.11676e-06	5.16407e-05	3.2324e-05	1467	tags=97%, list=45%, signal=54%	Ndc80/Cdk2/Sgo1/Kif11/Stil/Nek2/Brca1/Wdr62/Aurka/Gen1/Kif15/Trim69/Nde1/Ccnf/Fes/Cep152/Pclaf/Xrcc2/Haus5/Chek1/Atf5/Sass6/Ccdc15/Haus7/Cep76/Kifc1/Haus6/Plk1/Plk4/Haus8/Itgb1bp2/Brca2/Npm1/Ppp1r35/Mdm1/Haus3/Kat2b
GO:0006302	GO:0006302	double-strand break repair	84	0.426341	2.21176	5.13376e-06	5.16407e-05	3.2324e-05	1436	tags=75%, list=44%, signal=43%	Cdca5/Rmi2/Mcm3/Fignl1/Esco2/Brip1/Mcm5/Mcm6/Parpbp/Trip13/Cdc45/Rad54b/Ankle1/Brca1/Foxm1/Radx/Eme1/Mcm2/Rad51ap1/Gen1/Rad51b/Ddx11/Chek2/Spidr/Timeless/Fancd2/Rad54l/Lig1/Rpa2/Dna2/Dtx3l/Mcm4/Xrcc2/Hells/Palb2/Mdc1/Chek1/Tex15/Recql4/Topbp1/Prdm9/Plk1/Zcwpw1/Samhd1/Dclre1b/Trp53/Mcm9/Dek/Xrcc5/Blm/Parp9/Mcm7/Rhno1/Asf1a/Nsmce1/Mad2l2/Mgmt/Brca2/Rad51/Rad51c/Tdp2/Rif1/Rpa1
GO:0071459	GO:0071459	protein localization to chromosome, centromeric region	14	0.730285	2.38482	5.28228e-06	5.29393e-05	3.31369e-05	212	tags=64%, list=7%, signal=60%	Ttk/Cdk1/Kntc1/Knl1/Haspin/Bub1b/Aurkb/Spdl1/Cenpa
GO:0070663	GO:0070663	regulation of leukocyte proliferation	58	0.47113	2.25613	5.43563e-06	5.42767e-05	3.3974e-05	1005	tags=62%, list=31%, signal=44%	Nr5a2/Card11/Cdkn2a/Enpp3/Csf2rb2/Ccr2/Csf2rb/Fcgr2b/Cd244a/Havcr2/Tnfsf18/Prkcq/Tnfsf9/Cd86/Cd24a/Tlr4/Cd74/Crtam/Irgm1/Il1a/Ptprc/Nckap1l/Vsir/Cd1d1/Gpnmb/Inpp5d/Tgfb1/Ptpn6/Tirap/Rasal3/Il20rb/Csf1r/Cd37/Lgals9/Tgfbr2/Laptm5
GO:0045637	GO:0045637	regulation of myeloid cell differentiation	53	0.488187	2.3023	5.59412e-06	5.56554e-05	3.4837e-05	1075	tags=70%, list=33%, signal=47%	Hoxa5/Ccr1/Hspa1a/Hmgb2/Myc/Hspa1b/Hoxa7/Jag1/Gata2/Ror2/Casp8/Ikzf1/Itgam/Cd74/Pou4f1/Runx1/Tnfrsf11b/Spi1/Fos/Nckap1l/Zfp36l1/Myb/Tnfaip6/Ets1/Inpp5d/Tgfb1/Rab7b/Fes/Csf3r/Jun/Csf1r/C1qc/Dll1/Meis1/Trib1/Mafb/Rassf2
GO:0032732	GO:0032732	positive regulation of interleukin-1 production	18	0.682054	2.39432	5.61775e-06	5.56872e-05	3.48569e-05	742	tags=83%, list=23%, signal=65%	Inava/Casp4/Clec7a/Havcr2/P2rx7/Nlrp3/Nlrp1b/Ifi207/Casp8/Tlr4/Naip5/Tlr2/Nlrp1a/Ccr5/Nod1
GO:0000724	GO:0000724	double-strand break repair via homologous recombination	48	0.497103	2.28601	6.30383e-06	6.22617e-05	3.89722e-05	1436	tags=85%, list=44%, signal=48%	Rmi2/Mcm3/Fignl1/Mcm5/Mcm6/Parpbp/Cdc45/Rad54b/Ankle1/Brca1/Radx/Mcm2/Rad51ap1/Gen1/Rad51b/Spidr/Timeless/Rad54l/Rpa2/Mcm4/Xrcc2/Hells/Palb2/Mdc1/Chek1/Tex15/Recql4/Topbp1/Plk1/Samhd1/Mcm9/Blm/Mcm7/Asf1a/Nsmce1/Mad2l2/Brca2/Rad51/Rad51c/Rif1/Rpa1
GO:0050867	GO:0050867	positive regulation of cell activation	87	0.415969	2.17473	6.66188e-06	6.55606e-05	4.10371e-05	718	tags=45%, list=22%, signal=36%	Clec4d/Nr5a2/Hlx/Ulbp1/Card11/Gimap3/Ccr2/Clec7a/Vav1/Cd244a/Runx3/Havcr2/Prkcq/Tnfsf9/H2-Eb1/Nlrp3/Rhoh/Cd86/Cd24a/Ikzf1/Tlr4/Cd74/Klrk1/Axl/Runx1/Sox4/Irgm1/Spi1/Il1a/Ptprc/Ddr2/Ctsc/Nckap1l/Vsir/Dock8/Myb/Cd1d1/Inpp5d/Tgfb1
GO:0002768	GO:0002768	immune response-regulating cell surface receptor signaling pathway	58	0.468675	2.24438	7.13718e-06	6.99855e-05	4.38068e-05	1082	tags=69%, list=33%, signal=47%	Clec4n/Clec4d/Tlr5/Card11/Acod1/Rgcc/Clec7a/Vav1/Fcgr2b/Oas1g/Nmi/Tlr1/Tlr4/Itgam/Klhl6/Lcp2/Klrk1/Fcgr4/Ptprc/Pik3ap1/Tlr2/Nckap1l/Plcg2/Themis2/Rab7b/Fcer1g/Siglech/Ptpn6/Fcgr1/Tirap/Lat2/Cmtm3/Lpxn/Laptm5/Nectin2/Fcgr3/Ifi35/Irak4/Elf1/Cyba
GO:0046634	GO:0046634	regulation of alpha-beta T cell activation	30	0.578818	2.3469	7.34975e-06	7.1555e-05	4.47892e-05	718	tags=67%, list=22%, signal=52%	Hlx/Card11/Gimap3/Ccr2/Cd244a/Runx3/Tnfsf18/Prkcq/Nlrp3/Loxl3/Cd24a/Ikzf1/Runx1/Crtam/Irgm1/Ptprc/Nckap1l/Vsir/Cd1d1/Tgfb1
GO:0141124	GO:0141124	intracellular signaling cassette	368	0.282603	1.78971	7.32807e-06	7.1555e-05	4.47892e-05	904	tags=37%, list=28%, signal=30%	Clec4n/Clec4d/Inava/Kif14/Nr5a2/Cep55/Iqgap3/Pbk/Lpar3/Car8/Cdk2/Gucy2f/Frmd7/Card11/Ccr1/Cspg4/Hmox1/Cdkn2a/S100a4/Il18r1/Spry1/Foxm1/Ccr2/Erbb3/Rgcc/Naip6/Myc/Clec7a/P2ry1/Vav1/Spry4/Orai1/Fcgr2b/Bcl3/Pdgfra/Traf4/Havcr2/Npr1/Igfbp3/Gucy1b2/Bmp7/Naip2/Mdfic/Neurl3/P2rx7/Syde1/Trpv4/Nfatc1/Arhgap30/Atf3/Mdfi/Nlrp3/Rhoh/Cd86/Fam83d/Ror2/Trim67/Cd24a/Nmi/Tlr1/Casp8/Ccna2/Lmcd1/Ltbr/Tlr4/Cd74/Tlr13…
GO:0022414	GO:0022414	reproductive process	303	0.294421	1.83836	8.37192e-06	8.12166e-05	5.08368e-05	718	tags=31%, list=22%, signal=27%	Gata6/Ttk/Cdc25c/Nuf2/Nr5a2/Dmrta1/Ska1/Hrob/Mcm3/Ndc80/Espl1/Has2/Sgo2a/Exo1/Cdk2/Sox3/E2f8/Top2a/Ncaph/Fignl1/Sgo1/Knl1/Casp4/Aspm/Irx5/Haspin/Brip1/Mcm5/Cdc20/E2f7/Mcm6/Cenpe/Acod1/St14/Trip13/Birc5/Rad54b/Nek2/Ankle1/Cip2a/Kif18a/Txndc2/Hmgb2/Mybl1/P2ry1/Hspa1b/H2-Q7/Msh5/Eme1/Cks2/Mcm2/Pdgfra/Adamts1/Havcr2/Rad51ap1/Sfrp2/Aurka/Bmp7/Jag1/Syde1/Plaur/Mdfi/Pmp22/Ror2/Fbxo5/Dmrtb1/Smc4/Ccnd1/Ra…
GO:0002263	GO:0002263	cell activation involved in immune response	87	0.413183	2.16016	9.07041e-06	8.73708e-05	5.4689e-05	1076	tags=59%, list=33%, signal=40%	Clec4d/Hlx/Exo1/Hmox1/Il18r1/Stx11/Enpp3/Ccr2/Clec7a/Bcl3/Cd244a/Havcr2/Tnfsf18/Lilrb4a/Gata2/Nlrp3/Loxl3/Myo1f/Ly9/Nmi/Tlr4/Itgam/Cd74/Swap70/Slamf6/Fcgr4/Spi1/Ptprc/Cd84/Irf8/Nckap1l/Myb/Plcg2/Tgfb1/Fes/Itgb2/Fcer1g/Apbb1ip/Ptpn6/Icam1/Lat2/Slfn2/Dll1/Ung/Ptafr/Lgals9/Il6ra/Slc11a1/Ifi35/Dock2/Itgb8
GO:0002366	GO:0002366	leukocyte activation involved in immune response	87	0.413183	2.16016	9.07041e-06	8.73708e-05	5.4689e-05	1076	tags=59%, list=33%, signal=40%	Clec4d/Hlx/Exo1/Hmox1/Il18r1/Stx11/Enpp3/Ccr2/Clec7a/Bcl3/Cd244a/Havcr2/Tnfsf18/Lilrb4a/Gata2/Nlrp3/Loxl3/Myo1f/Ly9/Nmi/Tlr4/Itgam/Cd74/Swap70/Slamf6/Fcgr4/Spi1/Ptprc/Cd84/Irf8/Nckap1l/Myb/Plcg2/Tgfb1/Fes/Itgb2/Fcer1g/Apbb1ip/Ptpn6/Icam1/Lat2/Slfn2/Dll1/Ung/Ptafr/Lgals9/Il6ra/Slc11a1/Ifi35/Dock2/Itgb8
GO:0001910	GO:0001910	regulation of leukocyte mediated cytotoxicity	26	0.61021	2.37809	9.21625e-06	8.8463e-05	5.53727e-05	813	tags=77%, list=25%, signal=58%	Ulbp1/Gimap3/H2-Q6/Vav1/H2-Q7/Havcr2/P2rx7/Itgam/Klrk1/Slamf6/Crtam/Spi1/Ptprc/Nckap1l/Cd1d1/Inpp5d/Tgfb1/Nectin4/H2-Q4/Tap1
GO:0030099	GO:0030099	myeloid cell differentiation	103	0.394154	2.12123	9.30041e-06	8.89576e-05	5.56822e-05	1084	tags=57%, list=33%, signal=39%	Hoxa5/Ccr1/Hmox1/Gimap3/Hspa1a/Hmgb2/Myc/Hspa1b/Hoxa7/Tnfsf9/Jag1/Nfatc1/Gata2/Ror2/Ifi207/Casp8/Ikzf1/Ltbr/Tlr4/Itgam/Cd74/Pou4f1/Racgap1/Epsti1/Runx1/Tnfrsf11b/Spi1/Dab2/Fos/Tlr2/Irf8/Nckap1l/Anxa2/Zfp36l1/Myb/Tnfaip6/Ets1/Clec5a/Inpp5d/Tgfb1/Rab7b/Fes/Fcer1g/Ptpn6/Csf3r/Tirap/Fli1/Jun/Csf1r/C1qc/Dll1/Meis1/Tgfbr2/Trib1/Tpm4/Mafb/Rassf2/Itgb8/Abcg2
GO:1901976	GO:1901976	regulation of cell cycle checkpoint	20	0.645649	2.32335	9.43602e-06	8.96257e-05	5.61004e-05	792	tags=75%, list=24%, signal=57%	Ska1/Ndc80/Knl1/Bard1/Aurkb/Birc5/Brca1/Cdca8/Gen1/Chek2/Mad2l1/Ska3/Usp44/Rpa2/Ccnb1
GO:1901700	GO:1901700	response to oxygen-containing compound	303	0.293376	1.83183	9.42781e-06	8.96257e-05	5.61004e-05	906	tags=39%, list=28%, signal=31%	Gata6/Inava/Cdk1/En1/Ect2/Cdk2/Tfap2a/Adm/Casp4/Hmox1/Cdkn2a/Ampd1/Acod1/Fam114a1/Birc5/Mmp15/Brca1/Vim/Kif18a/Txndc2/Hmgb2/Sox10/Orai1/Fcgr2b/Pdgfra/Havcr2/Shmt1/Calcrl/Prkcq/Kcnj16/Bmp7/Jag1/Lilrb4a/P2rx7/Trpv4/Mrc1/Nlrp3/Slpi/Cd86/Casp8/Ly86/Ccna2/Plscr4/Tlr4/Ddx11/Ccnd1/Pou4f1/Cdc6/F2r/Chek2/Klrk1/Epsti1/Axl/Nkx2-2/Runx1/Notch1/Fcgr4/Sox4/Irgm1/Ddias/Inhbb/Spi1/Cdt1/Cacng4/Il1a/Lct/Apobec1/Cd…
GO:0007249	GO:0007249	canonical NF-kappaB signal transduction	56	0.465769	2.22078	9.89388e-06	9.36483e-05	5.86183e-05	1075	tags=64%, list=33%, signal=44%	Clec4n/Clec4d/Inava/Card11/Ccr1/S100a4/Clec7a/Bcl3/Traf4/Rhoh/Casp8/Ltbr/Tlr4/Cd74/F2r/Tnfrsf1a/Eda2r/Irgm1/Spi1/Il1a/Tlr2/Tlr7/Ednrb/Plcg2/Tgfb1/Nod1/Mavs/Zc3hav1/Tirap/Casp7/Card6/Litaf/Trim59/Irak4/Gprc5b/Rassf2
GO:0051315	GO:0051315	attachment of mitotic spindle microtubules to kinetochore	15	0.714026	2.39932	1.04005e-05	9.81031e-05	6.14068e-05	257	tags=60%, list=8%, signal=55%	Nuf2/Cdk1/Ska1/Kif2c/Ndc80/Cenpe/Aurkb/Birc5/Cdca8
GO:0048002	GO:0048002	antigen processing and presentation of peptide antigen	20	0.643856	2.31689	1.07155e-05	0.000100035	6.26163e-05	1116	tags=95%, list=34%, signal=63%	Ulbp1/H2-Q6/H2-Q7/Fcgr2b/H2-Eb1/Cd74/Clec4a2/Clec4a1/Ifi30/Fcer1g/H2-Q4/Fcgr1/Tap1/Ctss/Unc93b1/Mpeg1/Slc11a1/Fcgr3/Tap2
GO:0051781	GO:0051781	positive regulation of cell division	20	0.643754	2.31653	1.07155e-05	0.000100035	6.26163e-05	901	tags=80%, list=28%, signal=58%	Kif14/Ect2/Kif20b/Aurkb/Birc5/Cdca8/Kif23/Cdc6/Lbh/Racgap1/Cdc14a/Il1a/Tgfb1/Tgfa/Tgfb2/Incenp
GO:0016032	GO:0016032	viral process	39	0.520058	2.27614	1.06758e-05	0.000100035	6.26163e-05	1287	tags=79%, list=40%, signal=48%	Nr5a2/Top2a/Mdfic/Slpi/Ifi207/Oas1g/Cd74/Axl/Naip5/Notch1/Oasl1/Clec5a/Apobec3/Kpna2/Trim14/Nectin4/Mavs/Oasl2/Icam1/Zc3hav1/Jpt2/Jun/Sp100/Pcbp1/Nectin2/Cav1/Gbp7/Bst2/Trp53/Ifih1/Eif2ak2
GO:0045580	GO:0045580	regulation of T cell differentiation	40	0.530774	2.34261	1.08717e-05	0.000101148	6.33125e-05	718	tags=60%, list=22%, signal=47%	Hlx/Card11/Gimap3/Cdkn2a/Ccr2/Runx3/Tnfsf18/Tnfsf9/Nlrp3/Rhoh/Loxl3/Duxbl1/Ikzf1/Cd74/Runx1/Crtam/Sox4/Ptprc/Fanca/Nckap1l/Vsir/Fancd2/Cd1d1/Tgfb1
GO:0030217	GO:0030217	T cell differentiation	75	0.432215	2.19222	1.1308e-05	0.000104849	6.56291e-05	657	tags=45%, list=20%, signal=37%	Clec4d/Hlx/Card11/Gimap3/Cdkn2a/Il18r1/Ccr2/Vav1/Bcl3/Runx3/Tnfsf18/Tnfsf9/Nlrp3/Rhoh/Loxl3/Duxbl1/Ly9/Ikzf1/Cd74/Runx1/Slamf6/Crtam/Sox4/Spi1/Il1a/Ptprc/Fanca/Nckap1l/Vsir/Usp44/Zfp36l1/Myb/Fancd2/Cd1d1
GO:0030098	GO:0030098	lymphocyte differentiation	101	0.392498	2.10555	1.2372e-05	0.000114326	7.15613e-05	1220	tags=63%, list=38%, signal=41%	Clec4d/Hlx/Card11/Gimap3/Cdkn2a/Il18r1/Ccr2/Vav1/Bcl3/Runx3/Tnfsf18/Tnfsf9/Lilrb4a/Nfatc1/Nlrp3/Rhoh/Loxl3/Duxbl1/Cd24a/Ly9/Ikzf1/Cd74/Axl/Runx1/Slamf6/Crtam/Sox4/Spi1/Il1a/Ptprc/Fanca/Irf8/Nckap1l/Vsir/Usp44/Zfp36l1/Myb/Fancd2/Cd1d1/Plcg2/Inpp5d/Tgfb1/Fcer1g/Fzd9/Ptpn6/Nrarp/Dusp10/Hells/Fzd7/Dll1/Lgals9/Tgfbr2/Laptm5/Il6ra/Dock2/Mafb/Itgb8/Mmp14/Cbfb/Onecut1/Fbxo7/Il18/Zfp36l2/Trp53
GO:0050868	GO:0050868	negative regulation of T cell activation	25	0.607392	2.32533	1.28396e-05	0.000118246	7.40152e-05	1005	tags=84%, list=31%, signal=58%	Hlx/Gimap3/Cdkn2a/Runx3/Havcr2/Tnfsf18/Cd86/Loxl3/Cd24a/Cd74/Runx1/Crtam/Vsir/Gpnmb/Tgfb1/Ptpn6/Nrarp/Il20rb/Cd37/Lgals9/Laptm5
GO:0048514	GO:0048514	blood vessel morphogenesis	136	0.361232	2.04905	1.33442e-05	0.000122479	7.66649e-05	975	tags=50%, list=30%, signal=36%	Il17f/Gata6/Hoxa3/Has2/E2f8/Hoxa5/Adm/E2f2/Cspg4/Hmox1/E2f7/Brca1/Foxm1/Ccr2/Rgcc/Col18a1/Hspg2/Hk2/Cela1/Pdgfra/Hoxa7/Adamts1/Sfrp2/Calcrl/Mcam/Jag1/Creb3l1/Gata2/Casp8/Tnfrsf1a/Runx1/Hey2/Notch1/Sox4/Spi1/Il1a/Stab1/Vash2/Rin2/Itgax/Anxa2/Zfp36l1/Ets1/Efna1/Pik3cg/Tnfrsf12a/Wnt7a/Tgfb1/Fmnl3/Tgfa/Itgb2/Ptpn6/Nrarp/Lrp5/Amotl2/Gab1/Jun/Tspan12/Ehd4/Pecam1/Tgfb2/Foxo4/Sp100/Arhgap24/Sparc/Dll1/Va…
GO:0031341	GO:0031341	regulation of cell killing	28	0.595588	2.36422	1.35018e-05	0.00012351	7.73099e-05	813	tags=75%, list=25%, signal=57%	Ulbp1/Gimap3/H2-Q6/Vav1/H2-Q7/Havcr2/P2rx7/Itgam/Klrk1/Slamf6/Crtam/Spi1/Ptprc/Nckap1l/Cd1d1/Inpp5d/Tgfb1/Ccr5/Nectin4/H2-Q4/Tap1
GO:0001944	GO:0001944	vasculature development	164	0.341846	1.99261	1.36303e-05	0.000124269	7.77848e-05	1156	tags=55%, list=36%, signal=37%	Il17f/Gata6/Hoxa3/Has2/E2f8/Hoxa5/Adm/E2f2/Cspg4/Hmox1/E2f7/Brca1/Foxm1/Ccr2/Rgcc/Col18a1/Hspg2/Hk2/Prokr1/Cela1/Pdgfra/Hoxa7/Adamts1/Sfrp2/Calcrl/Mcam/Bmp7/Jag1/Syde1/Nfatc1/Creb3l1/Gata2/Casp8/Tnfrsf1a/Runx1/Hey2/Notch1/Sox4/Spi1/Il1a/Stab1/Vash2/Rin2/Itgax/Anxa2/Kif7/Zfp36l1/Ptpn14/Ets1/Lama4/Efna1/Pik3cg/Tnfrsf12a/Wnt7a/Tgfb1/Fmnl3/Tgfa/Itgb2/Ptpn6/Nrarp/Lrp5/Amotl2/Gab1/Jun/Tspan12/Ehd4/Peca…
GO:1905820	GO:1905820	positive regulation of chromosome separation	16	0.688467	2.34138	1.44428e-05	0.000131237	8.21466e-05	634	tags=75%, list=20%, signal=61%	Ska1/Ncaph/Ube2c/Cdc20/Cenpe/Aurkb/Birc5/Ncapg/Cdca8/Smc4/Ska3/Usp44
GO:0034508	GO:0034508	centromere complex assembly	16	0.687328	2.3375	1.48707e-05	0.000134447	8.4156e-05	407	tags=56%, list=13%, signal=49%	Dlgap5/Cenpi/Kntc1/Cenph/Cenpe/Cenpk/Cenpa/Mis18bp1/Cenpw
GO:0002440	GO:0002440	production of molecular mediator of immune response	61	0.458416	2.23788	1.48947e-05	0.000134447	8.4156e-05	1384	tags=77%, list=43%, signal=45%	Il17f/Inava/Exo1/Casp4/Hmox1/Gimap3/Il18r1/Ccr2/Clec7a/Fcgr2b/Cd244a/Lilrb4a/P2rx7/Nlrp3/Cd86/Tlr4/Cd74/Axl/Swap70/Ptprc/Tlr2/Tlr7/Vsir/Plcg2/Tgfb1/Nod1/Fcer1g/Mavs/Tirap/Tgfb2/Cd37/Ung/Laptm5/Litaf/Gprc5b/Rigi/Samhd1/Bst2/Il18/Atad5/Lacc1/Arid5a/Tlr3/Mad2l2/Hspd1/Nfkbiz/Btk
GO:0010720	GO:0010720	positive regulation of cell development	127	0.372591	2.0833	1.70694e-05	0.000153569	9.6125e-05	723	tags=39%, list=22%, signal=32%	Hlx/Lpar3/Zfp488/Aspm/Ccr1/Gimap3/Olig2/Cip2a/S1pr2/Dll3/Ccr2/Vim/Metrn/Myc/Clec7a/Sox10/Wdr62/Runx3/Aurka/Tnfsf9/Nlrp3/Rhoh/Ror2/Casp8/Ikzf1/Itgam/Cd74/Pou4f1/Axl/Nkx2-2/Runx1/Notch1/Sox4/Spi1/Ptprc/Fos/Tlr2/Nckap1l/Vsir/Zfp36l1/Ptprz1/Myb/Cd1d1/Tnfrsf12a/Plxnb3/Ntn1/Inpp5d/Sox2/Tgfb1/F11r
GO:0050729	GO:0050729	positive regulation of inflammatory response	42	0.503688	2.25551	1.73114e-05	0.000155233	9.7167e-05	873	tags=64%, list=27%, signal=48%	Casp4/Ccr1/Casp12/Ccr2/Tnfsf18/Trpv4/Nlrp3/Cd24a/Nlrp1b/Nmi/Casp8/Tlr4/Tnfrsf1a/Tlr2/Tlr7/Ctsc/Ets1/Plcg2/Pik3cg/Nlrp1a/Gbp3/Tgfb1/Ccr5/Fcer1g/Fcgr1/Ctss/Csf1r
GO:1903039	GO:1903039	positive regulation of leukocyte cell-cell adhesion	62	0.45022	2.19257	1.80802e-05	0.000161595	0.000101149	657	tags=48%, list=20%, signal=39%	Nr5a2/Hlx/Has2/Card11/Gimap3/Ccr2/Vav1/Cd244a/Runx3/Havcr2/Prkcq/Tnfsf9/H2-Eb1/Nlrp3/Rhoh/Cd86/Cd24a/Ikzf1/Cd74/Runx1/Sox4/Irgm1/Il1a/Ptprc/Nckap1l/Vsir/Dock8/Ets1/Gcnt1/Cd1d1
GO:2001233	GO:2001233	regulation of apoptotic signaling pathway	79	0.420498	2.1581	1.82458e-05	0.000162543	0.000101742	913	tags=51%, list=28%, signal=37%	Bub1/Fignl1/Knl1/Hmox1/Brca1/Hspa1a/Hmgb2/Myc/Hspa1b/Fcgr2b/Runx3/Sfrp2/Plaur/Creb3l1/Atf3/Pmp22/Casp8/Ltbr/Tlr4/Cd74/Ddias/Inhbb/Dab2/Ptprc/Gas1/Ctsc/Gdnf/Rtkn2/Tnfrsf12a/Pmaip1/Fzd9/Icam1/Steap3/Jun/Fzd1/Tgfb2/Hells/Ctsh/Sp100/Bmf
GO:0002822	GO:0002822	regulation of adaptive immune response based on somatic recombination of immune receptors built from immunoglobulin superfamily domains	52	0.478772	2.24788	1.86265e-05	0.000165394	0.000103527	864	tags=54%, list=27%, signal=40%	Clec4n/Hlx/Ulbp1/Gimap3/Il18r1/Ccr2/H2-Q6/Clec7a/H2-Q7/Fcgr2b/Havcr2/Tnfsf18/Prkcq/P2rx7/Nlrp3/Loxl3/Cd24a/Ptprc/Nckap1l/Vsir/Cd1d1/Tgfb1/Fcer1g/H2-Q4/Ptpn6/Fcgr1/Pla2g4a/Il20rb
GO:0061351	GO:0061351	neural precursor cell proliferation	46	0.497205	2.27561	1.88074e-05	0.000166458	0.000104193	800	tags=54%, list=25%, signal=42%	Kif14/Shcbp1/Aspm/Nes/Melk/Cip2a/Sox10/Wdr62/Fabp7/Gata2/Cd24a/Akna/Racgap1/Notch1/Rrm1/Nde1/Tacc3/Ptprz1/Sox2/Wnt7a/Tgfb1/Ccr5/Fzd9/Ascl1/Gpr37l1
GO:0002695	GO:0002695	negative regulation of leukocyte activation	40	0.521357	2.30105	1.90988e-05	0.000168489	0.000105464	1005	tags=72%, list=31%, signal=51%	Hlx/Gimap3/Cdkn2a/Enpp3/Fcgr2b/Runx3/Havcr2/Tnfsf18/Lilrb4a/Cd86/Loxl3/Cd24a/Cd74/Axl/Runx1/Crtam/Samsn1/Cd84/Vsir/Gpnmb/Inpp5d/Tgfb1/Siglech/Ptpn6/Nrarp/Il20rb/Cd37/Lgals9/Laptm5
GO:0042129	GO:0042129	regulation of T cell proliferation	38	0.527337	2.29434	1.98823e-05	0.000174836	0.000109437	1005	tags=71%, list=31%, signal=50%	Nr5a2/Card11/Cdkn2a/Ccr2/Cd244a/Havcr2/Tnfsf18/Prkcq/Tnfsf9/Cd86/Cd24a/Crtam/Irgm1/Il1a/Ptprc/Nckap1l/Vsir/Cd1d1/Gpnmb/Tgfb1/Ptpn6/Rasal3/Il20rb/Cd37/Lgals9/Tgfbr2/Laptm5
GO:0000082	GO:0000082	G1/S transition of mitotic cell cycle	63	0.457222	2.22901	2.0367e-05	0.000178522	0.000111745	792	tags=49%, list=24%, signal=38%	Kif14/Cdkn2c/Cdk1/Iqgap3/Cdk2/Pole/Haspin/Rrm2/Stil/Cdkn2a/E2f7/Rgcc/Myc/Dbf4/Adamts1/Rbl1/Nfatc1/Ccna2/Ccnd1/Tcf19/Rrm1/Ddr2/Mtbp/Myb/Gpnmb/Cdc25a/Ccnf/Cdkn1b/Rpa2/Ptpn6/Ccnb1
GO:0032757	GO:0032757	positive regulation of interleukin-8 production	19	0.645509	2.28809	2.15518e-05	0.000188302	0.000117866	823	tags=79%, list=25%, signal=59%	Tlr5/Afap1l2/Hspa1a/Clec7a/Hspa1b/Cd244a/Tlr1/Tlr4/Cd74/F2r/Tlr2/Tlr7/Nod1/Mavs/Tirap
GO:0051250	GO:0051250	negative regulation of lymphocyte activation	35	0.528388	2.23804	2.25823e-05	0.000195829	0.000122577	1005	tags=74%, list=31%, signal=52%	Hlx/Gimap3/Cdkn2a/Fcgr2b/Runx3/Havcr2/Tnfsf18/Lilrb4a/Cd86/Loxl3/Cd24a/Cd74/Axl/Runx1/Crtam/Samsn1/Vsir/Gpnmb/Inpp5d/Tgfb1/Ptpn6/Nrarp/Il20rb/Cd37/Lgals9/Laptm5
GO:0032944	GO:0032944	regulation of mononuclear cell proliferation	51	0.475092	2.22435	2.26288e-05	0.000195829	0.000122577	1005	tags=65%, list=31%, signal=45%	Nr5a2/Card11/Cdkn2a/Ccr2/Fcgr2b/Cd244a/Havcr2/Tnfsf18/Prkcq/Tnfsf9/Cd86/Cd24a/Tlr4/Cd74/Crtam/Irgm1/Il1a/Ptprc/Nckap1l/Vsir/Cd1d1/Gpnmb/Inpp5d/Tgfb1/Ptpn6/Tirap/Rasal3/Il20rb/Csf1r/Cd37/Lgals9/Tgfbr2/Laptm5
GO:0050670	GO:0050670	regulation of lymphocyte proliferation	51	0.475092	2.22435	2.26288e-05	0.000195829	0.000122577	1005	tags=65%, list=31%, signal=45%	Nr5a2/Card11/Cdkn2a/Ccr2/Fcgr2b/Cd244a/Havcr2/Tnfsf18/Prkcq/Tnfsf9/Cd86/Cd24a/Tlr4/Cd74/Crtam/Irgm1/Il1a/Ptprc/Nckap1l/Vsir/Cd1d1/Gpnmb/Inpp5d/Tgfb1/Ptpn6/Tirap/Rasal3/Il20rb/Csf1r/Cd37/Lgals9/Tgfbr2/Laptm5
GO:0033260	GO:0033260	nuclear DNA replication	21	0.639606	2.33991	2.33658e-05	0.000200931	0.000125771	865	tags=76%, list=27%, signal=56%	Cdk1/Mcm3/Cdk2/Mcm5/Mcm6/Cdc45/Dbf4/Mcm2/Gins1/Gmnn/Cdt1/Lig1/Dna2/Pcna/Tk1/Mcm4
GO:0060429	GO:0060429	epithelium development	253	0.300389	1.84196	2.33458e-05	0.000200931	0.000125771	1257	tags=56%, list=39%, signal=37%	Gata6/Sapcd2/Nr5a2/Cdk1/Iqgap3/En1/Sox3/E2f8/Tfap2a/Hoxa5/Adm/Irx2/Kif20b/Irx1/Stil/Cdkn2a/E2f7/St14/S1pr2/Spry1/Dll3/Vim/Tecta/Col18a1/Myc/Sox10/Hs3st3b1/Orai1/Runx3/Pdgfra/Hoxa7/Sfrp2/Etv4/Tagln2/Bmp7/Jag1/Tgif1/Nfatc1/Plaur/Rad51b/Msn/Gata2/Loxl3/Ror2/Cd24a/Tbx18/Casp8/Ccnd1/Vcan/Lbh/Clic5/Greb1/Nkx2-2/Tnfrsf1a/Runx1/Hey2/Notch1/Sox4/Dab2/Il1a/Rest/Gas1/Itgax/Lgr5/Ednrb/Sox21/Zfp36l1/Rhoc/Time…
GO:0001818	GO:0001818	negative regulation of cytokine production	60	0.44762	2.17501	2.42829e-05	0.000208161	0.000130297	1016	tags=63%, list=31%, signal=44%	Gata6/Ccr1/Hmox1/Gimap3/Acod1/Rgcc/Fcgr2b/Bcl3/Havcr2/Nlrp3/Cd24a/Oas1g/Nmi/Tlr4/Axl/Tnfrsf1a/Irgm1/Inhbb/Ptprc/Cd84/Tlr2/Clec4a2/Nckap1l/Vsir/Clec4a1/Gdnf/Elf4/Gpnmb/Inpp5d/Tgfb1/Siglech/Ptpn6/Il20rb/Tgfb2/Dll1/Lgals9/Laptm5/Slc11a1
GO:0001568	GO:0001568	blood vessel development	158	0.337661	1.95718	2.49168e-05	0.000212926	0.000133279	1156	tags=54%, list=36%, signal=37%	Il17f/Gata6/Hoxa3/Has2/E2f8/Hoxa5/Adm/E2f2/Cspg4/Hmox1/E2f7/Brca1/Foxm1/Ccr2/Rgcc/Col18a1/Hspg2/Hk2/Prokr1/Cela1/Pdgfra/Hoxa7/Adamts1/Sfrp2/Calcrl/Mcam/Bmp7/Jag1/Syde1/Creb3l1/Gata2/Casp8/Tnfrsf1a/Runx1/Hey2/Notch1/Sox4/Spi1/Il1a/Stab1/Vash2/Rin2/Itgax/Anxa2/Kif7/Zfp36l1/Ets1/Lama4/Efna1/Pik3cg/Tnfrsf12a/Wnt7a/Tgfb1/Fmnl3/Tgfa/Itgb2/Ptpn6/Nrarp/Lrp5/Amotl2/Gab1/Jun/Tspan12/Ehd4/Pecam1/Tgfb2/Foxo4…
GO:0097193	GO:0097193	intrinsic apoptotic signaling pathway	64	0.44006	2.15112	2.51243e-05	0.000214028	0.000133969	1465	tags=75%, list=45%, signal=42%	Bub1/Fignl1/E2f2/Knl1/Hmox1/Melk/Casp12/Brca1/Hspa1a/Myc/Fcgr2b/Bcl3/Plaur/Creb3l1/Bcl2a1b/Nlrp1b/Ifi207/Cd74/Pou4f1/Chek2/Tnfrsf1a/Eda2r/Ddias/Rtkn2/Nlrp1a/Pmaip1/Ifi204/Steap3/Fzd1/Hells/E2f1/Laptm5/Bcl2l11/Cav1/Fbxo7/Casp3/Trp53/Atad5/Siah1b/Nacc2/Mapk7/P4hb/Brca2/Mcl1/Nfe2l2/Ivns1abp/Prkra/Trp53bp2
GO:0070887	GO:0070887	cellular response to chemical stimulus	373	0.272946	1.72862	2.53985e-05	0.000215689	0.000135009	842	tags=35%, list=26%, signal=30%	Gata6/Nr5a2/Cdk1/Ect2/Cdk2/Tfap2a/Ccr1/Hmox1/Cdkn2a/Acod1/Fam114a1/Birc5/Brca1/Ccr2/Vim/Kif18a/Txndc2/Hmgb2/Rgcc/Naip6/Myc/Sox10/Vav1/Orai1/Fcgr2b/Prokr1/Pdgfra/Havcr2/Tnfsf18/Shmt1/Calcrl/Prkcq/Naip2/Tgif1/Lilrb4a/P2rx7/Abtb2/Trpv4/Nfatc1/Slc25a24/Mrc1/Nlrp3/Cd86/Sh3bp4/Cyp2j8/Oas1g/Ly86/Ccna2/Plscr4/Cyp2j9/Tlr4/Itgam/Ddx11/Cd74/Ccnd1/Pou4f1/Cdc6/Lbh/Chek2/Klrk1/Itga9/Epsti1/Axl/Swap70/Kcnj10/No…
GO:0010212	GO:0010212	response to ionizing radiation	37	0.517895	2.23793	2.59339e-05	0.000219552	0.000137427	773	tags=57%, list=24%, signal=44%	Ticrr/Ect2/Fignl1/Cdkn2a/Bard1/Rad54b/Brca1/Rad51ap1/Sfrp2/Ifi207/Ccnd1/Chek2/Rrm1/Ddias/Ptprc/Apobec1/Spidr/Fancd2/Rad54l/Tgfb1/Pmaip1
GO:0090231	GO:0090231	regulation of spindle checkpoint	12	0.724512	2.25272	2.65073e-05	0.000222335	0.000139169	901	tags=100%, list=28%, signal=72%	Ska1/Ndc80/Knl1/Aurkb/Birc5/Cdca8/Gen1/Mad2l1/Ska3/Usp44/Ccnb1/Incenp
GO:0090266	GO:0090266	regulation of mitotic cell cycle spindle assembly checkpoint	12	0.724512	2.25272	2.65073e-05	0.000222335	0.000139169	901	tags=100%, list=28%, signal=72%	Ska1/Ndc80/Knl1/Aurkb/Birc5/Cdca8/Gen1/Mad2l1/Ska3/Usp44/Ccnb1/Incenp
GO:1903504	GO:1903504	regulation of mitotic spindle checkpoint	12	0.724512	2.25272	2.65073e-05	0.000222335	0.000139169	901	tags=100%, list=28%, signal=72%	Ska1/Ndc80/Knl1/Aurkb/Birc5/Cdca8/Gen1/Mad2l1/Ska3/Usp44/Ccnb1/Incenp
GO:0006270	GO:0006270	DNA replication initiation	17	0.676305	2.33226	2.68368e-05	0.000224408	0.000140466	598	tags=71%, list=18%, signal=58%	Ticrr/Mcm3/Cdk2/Mcm5/Mcm6/Cdc45/Mcm2/Mcm10/Cdc6/Gmnn/Cdt1/Prim1
GO:0032609	GO:0032609	type II interferon production	35	0.524056	2.21969	2.74649e-05	0.00022826	0.000142877	657	tags=57%, list=20%, signal=46%	Ulbp1/Gimap3/Il18r1/Ccr2/Clec7a/Bcl3/Cd244a/Havcr2/Tnfsf9/Tlr4/Klrk1/Axl/Runx1/Slamf6/Crtam/Irgm1/Tlr7/Irf8/Vsir/Cd1d1
GO:0032649	GO:0032649	regulation of type II interferon production	35	0.524056	2.21969	2.74649e-05	0.00022826	0.000142877	657	tags=57%, list=20%, signal=46%	Ulbp1/Gimap3/Il18r1/Ccr2/Clec7a/Bcl3/Cd244a/Havcr2/Tnfsf9/Tlr4/Klrk1/Axl/Runx1/Slamf6/Crtam/Irgm1/Tlr7/Irf8/Vsir/Cd1d1
GO:0030334	GO:0030334	regulation of cell migration	209	0.312775	1.88483	2.83329e-05	0.000234758	0.000146945	906	tags=44%, list=28%, signal=34%	Kif14/Has2/Tfap2a/Kif20b/Ccr1/Hmox1/Acan/S1pr2/Ccr2/Vim/Rgcc/Col18a1/Myc/Clec7a/Wdr62/Pdgfra/Hoxa7/Adamts1/Tnfsf18/Sfrp2/Igfbp3/Mcam/Bmp7/Jag1/Syde1/Trpv4/Msn/Gata2/Ror2/Myo1f/Fbxo5/Casp8/Tlr4/Cd74/F2r/Sema3d/Klrk1/Swap70/Arhgef39/Fbn2/Notch1/Spi1/Dab2/Il1a/Ptprc/Abi3/Rin2/Ddr2/Tlr2/Itgax/Nckap1l/Lima1/Vsir/Dock8/Rhoc/Ptprz1/Tnfaip6/Ets1/Gcnt1/Lama4/Efna1/Plcg2/Pik3cg/Gpnmb/Plxnb3/Ntn1/Wnt7a/Jam2…
GO:0007143	GO:0007143	female meiotic nuclear division	17	0.675587	2.32979	2.89837e-05	0.000239423	0.000149864	646	tags=71%, list=20%, signal=57%	Ttk/Ska1/Ndc80/Sgo2a/Top2a/Ncaph/Cenpe/Trip13/Aurka/Fbxo5/Ska3/Mastl
GO:0048167	GO:0048167	regulation of synaptic plasticity	69	-0.371103	-2.24076	2.94675e-05	0.000242684	0.000151906	1442	tags=86%, list=45%, signal=48%	Map1b/Cc2d1a/Syngr1/Adcy8/Slc8a2/Kcnn2/Stxbp1/Prkcg/Shisa9/Stx3/Syt12/Crtc1/Atp1a3/Ntrk2/Grin2d/Baiap2/Adgrb1/Iqsec2/Snap25/Dbn1/Ptk2b/Rasgrf1/Prkcz/Mef2c/Lzts1/Shank3/Gria1/Neurod2/Grin1/Rasgrf2/Cyp46a1/Htr6/Kcnq2/Ppfia3/Gsg1l/Adcy1/Atp2b2/Neurl1a/Kcnb1/Unc13b/Grin2b/Ace/Syt7/Unc13a/Prkar1b/Htr7/Synpo/Rgs14/Itpka/2510002D24Rik/Shank2/Camk2a/Crhr2/Grin2a/Jph3/Rin1/Chrd/Arc/Crhr1
GO:0043123	GO:0043123	positive regulation of canonical NF-kappaB signal transduction	39	0.504466	2.2079	3.12995e-05	0.000256996	0.000160864	866	tags=62%, list=27%, signal=46%	Clec4n/Clec4d/Inava/Card11/S100a4/Clec7a/Casp8/Ltbr/Tlr4/Cd74/F2r/Tnfrsf1a/Eda2r/Il1a/Tlr2/Tlr7/Ednrb/Plcg2/Tgfb1/Nod1/Mavs/Zc3hav1/Tirap/Casp7
GO:0051607	GO:0051607	defense response to virus	56	0.450232	2.1467	3.20058e-05	0.000262006	0.000164	1287	tags=73%, list=40%, signal=45%	Acod1/Mlkl/Slfn9/Nlrp3/Cd86/Nlrp1b/Ifi207/Oas1g/Irgm1/Ptprc/Apobec1/Slfn8/Tlr7/Itgax/Trim56/Usp44/Oasl1/Apobec3/Nlrp1a/Pmaip1/Mavs/Il10rb/Oasl2/Zc3hav1/Ddx60/Dtx3l/Sting1/Unc93b1/Ifit2/Cd37/Polr3k/Rigi/Samhd1/Traf3ip3/Gbp7/Ifngr1/Bst2/Ifih1/Rtp4/Parp9/Eif2ak2
GO:0048732	GO:0048732	gland development	94	0.386314	2.03536	3.22803e-05	0.000263461	0.000164911	903	tags=48%, list=28%, signal=36%	Gata6/Nr5a2/Iqgap3/Hoxa3/Hlx/Sox3/E2f8/Hoxa5/Hmox1/Cdkn2a/E2f7/Foxm1/Sox10/Hk2/Orai1/Vwf/Cela1/Pdgfra/Etv4/Aurka/Bmp7/Plaur/Msn/Gata2/Ikzf1/Ccnd1/Lbh/Runx1/Notch1/Inhbb/Mki67/Myb/Ntn1/Sox2/Tgfb1/Cdkn1b/Tgfa/Ascl1/Lrp5/Jun/Pcna/Six4/Cdo1/Tgfb2/Ntn4
GO:0002706	GO:0002706	regulation of lymphocyte mediated immunity	50	0.472597	2.20515	3.28295e-05	0.000267144	0.000167216	864	tags=56%, list=27%, signal=42%	Ulbp1/Gimap3/Il18r1/Ccr2/H2-Q6/Vav1/H2-Q7/Fcgr2b/Havcr2/P2rx7/Nlrp3/Cd24a/Klrk1/Slamf6/Crtam/Ptprc/Nckap1l/Vsir/Cd1d1/Inpp5d/Tgfb1/Nectin4/Fcer1g/H2-Q4/Ptpn6/Fcgr1/Tap1/Il20rb
GO:0090329	GO:0090329	regulation of DNA-templated DNA replication	10	0.779739	2.26329	3.2981e-05	0.000267578	0.000167488	647	tags=90%, list=20%, signal=72%	Ticrr/Cdk2/E2f8/E2f7/Dbf4/Fbxo5/Gmnn/Cdt1/Timeless
GO:0031343	GO:0031343	positive regulation of cell killing	19	0.64013	2.26902	3.3501e-05	0.00027099	0.000169624	785	tags=79%, list=24%, signal=60%	Ulbp1/Gimap3/H2-Q6/Vav1/H2-Q7/P2rx7/Itgam/Klrk1/Slamf6/Crtam/Spi1/Ptprc/Cd1d1/Ccr5/H2-Q4
GO:0010638	GO:0010638	positive regulation of organelle organization	115	0.369129	2.02519	3.39186e-05	0.000272972	0.000170864	837	tags=43%, list=26%, signal=33%	Bub1/Cdk1/Ska1/Sgo2a/Cdk2/Ncaph/Nes/Ube2c/Stil/Cdc20/Cenpe/Aurkb/Nek2/Hspa1a/Ncapg/Sdc1/Rgcc/Myc/Hspa1b/Rad51ap1/Prkcq/Aurka/P2rx7/Trpv4/Plaur/Msn/Fbxo5/Ddx11/Smc4/Chek2/Swap70/Pdlim4/Irgm1/Il1a/Ska3/Nckap1l/Lima1/Anxa2/Usp44/Rhoc/Cdc42ep1/Cdkn1b/Fes/Tgfa/Pmaip1/Icam1/Lrp5/Gpsm2/Pla2g4a
GO:0009968	GO:0009968	negative regulation of signal transduction	251	0.298212	1.82686	3.39462e-05	0.000272972	0.000170864	963	tags=41%, list=30%, signal=31%	Ska1/Pbk/Tfap2a/Adm/Fignl1/Hmox1/Cdkn2a/Sall3/Acod1/Enpp3/Aurkb/Brca1/Spry1/Foxm1/Dll3/Hspa1a/Erbb3/Hmgb2/Naip6/Sox10/Hspa1b/Spry4/Bcl3/Rnf43/Sfrp2/Prkcq/Bmp7/Naip2/Tgif1/P2rx7/Plaur/Arhgap30/Creb3l1/Atf3/Mdfi/Gata2/Nlrp3/Rhoh/Fgfrl1/Ror2/Trim67/Sh3bp4/Tbx18/Ifi207/Oas1g/Nmi/Casp8/Tlr4/Cd74/Dok1/Lbh/Chek2/Tnfrsf1a/Naip5/Tnfrsf11b/Hey2/Fbn2/Notch1/Cyp2j6/Irgm1/Ddias/Spi1/Dab2/Ptprc/Pik3ap1/Tns3/Ar…
GO:0042391	GO:0042391	regulation of membrane potential	128	-0.286968	-1.96688	3.41988e-05	0.000274194	0.000171629	1403	tags=77%, list=43%, signal=45%	Insyn1/Slc8a2/Trpm4/Kcnn2/Gabrb2/Scn8a/Cacna1a/Crtc1/Atp1a3/Ptpn3/Ntrk2/Grin2d/Gabrb3/Cacna1d/Baiap2/Kcnj3/Gabrg3/Gabrb1/Gabrg2/Dbn1/Slc17a7/Ptk2b/Prkcz/Snta1/Mef2c/Mapk8ip2/Kcnk3/Stox1/Cntnap1/Atxn1/Cacna1h/Stx1a/Cntnap2/Pex5l/Shank3/Trpc5/Smad3/Rapgef4/Gria1/Ppif/Cacnb4/Kcnc1/Kcnma1/Gabra5/Kcnc2/Grin1/Trpc4/Cnih3/Kcnq2/Nedd4l/Kcnj11/Rims4/Kcnb1/Unc13b/Syt1/Kcnb2/Slc24a4/Kctd16/Grin2b/Abcc8/Kcns…
GO:0000910	GO:0000910	cytokinesis	39	0.503015	2.20155	3.44491e-05	0.000275391	0.000172379	549	tags=46%, list=17%, signal=39%	Kif14/Cep55/Iqgap3/Kif4/Ect2/Ckap2/E2f8/Kif20b/E2f7/Aurkb/Birc5/Cenpa/Cdca8/Aurka/Kif23/Cdc6/Racgap1/Cdc14a
GO:0001525	GO:0001525	angiogenesis	116	0.368287	2.0273	3.45582e-05	0.000275455	0.000172419	975	tags=51%, list=30%, signal=37%	Il17f/Gata6/Hoxa3/E2f8/Hoxa5/Adm/E2f2/Cspg4/Hmox1/E2f7/Brca1/Ccr2/Rgcc/Col18a1/Hspg2/Hk2/Cela1/Pdgfra/Hoxa7/Adamts1/Sfrp2/Calcrl/Mcam/Creb3l1/Gata2/Casp8/Tnfrsf1a/Runx1/Notch1/Il1a/Stab1/Vash2/Itgax/Anxa2/Ets1/Efna1/Pik3cg/Tnfrsf12a/Wnt7a/Tgfb1/Fmnl3/Tgfa/Itgb2/Ptpn6/Nrarp/Amotl2/Gab1/Jun/Tspan12/Ehd4/Pecam1/Tgfb2/Foxo4/Sp100/Arhgap24/Sparc/Dll1/Vangl2/Meis1
GO:0035725	GO:0035725	sodium ion transmembrane transport	37	-0.468769	-2.37965	3.54744e-05	0.000281114	0.000175961	1422	tags=95%, list=44%, signal=54%	Slc38a1/Slc4a8/Kcnk1/Slc20a1/Slc8a2/Trpm4/Scn8a/Atp1a3/Ptpn3/Slc17a7/Snta1/Slc9b2/Kcnk3/Cacna1h/Slc9a2/Trpm2/Grin1/Kcnq2/Nedd4l/Slc24a4/Slc13a3/Slc17a6/Asic2/Fxyd5/Slc6a7/Cacna1i/Tesc/Hcn2/Grin2a/Hcn4/Cacna1g/Slc9a3/Slc6a20a/Fxyd4/Slc6a13
GO:0002700	GO:0002700	regulation of production of molecular mediator of immune response	55	0.45198	2.14197	3.54685e-05	0.000281114	0.000175961	823	tags=49%, list=25%, signal=37%	Il17f/Inava/Casp4/Hmox1/Gimap3/Il18r1/Ccr2/Clec7a/Fcgr2b/Cd244a/Lilrb4a/P2rx7/Nlrp3/Cd86/Tlr4/Cd74/Axl/Ptprc/Tlr2/Tlr7/Vsir/Plcg2/Tgfb1/Nod1/Fcer1g/Mavs/Tirap
GO:0030335	GO:0030335	positive regulation of cell migration	133	0.34642	1.96024	3.65825e-05	0.000289054	0.000180931	904	tags=49%, list=28%, signal=37%	Has2/Tfap2a/Kif20b/Ccr1/Hmox1/Ccr2/Vim/Col18a1/Myc/Clec7a/Wdr62/Pdgfra/Adamts1/Tnfsf18/Mcam/Bmp7/Syde1/Trpv4/Gata2/Ror2/Myo1f/Fbxo5/Casp8/Tlr4/Cd74/F2r/Sema3d/Swap70/Arhgef39/Notch1/Spi1/Dab2/Il1a/Ptprc/Rin2/Ddr2/Tlr2/Itgax/Nckap1l/Vsir/Dock8/Rhoc/Ptprz1/Tnfaip6/Ets1/Plcg2/Pik3cg/Gpnmb/Wnt7a/Jam2/Tgfb1/Fermt3/Syne2/Ccl4/Cxcl16/Icam1/Tirap/Gab1/Jun/Pld1/Csf1r/Pecam1/Tgfb2/Foxo4/Ctsh
GO:0019221	GO:0019221	cytokine-mediated signaling pathway	92	0.390023	2.058	3.91407e-05	0.000308375	0.000193024	873	tags=49%, list=27%, signal=37%	Il17f/Casp4/Ccr1/Il18r1/Csf2rb2/Hspa1a/Ccr2/Naip6/Csf2rb/Hspa1b/Tnfsf18/Il21r/Naip2/Rbm47/Nlrp3/Cd24a/Oas1g/Cd74/Dok1/Axl/Tnfrsf1a/Naip5/Tnfrsf11b/Eda2r/Notch1/Irgm1/Spi1/Il1a/Ptprc/Trim56/Oasl1/Il17rd/Ccr5/Ccl4/Fcer1g/Mavs/Il10rb/Ptpn6/Oasl2/Csf3r/Il10ra/Gab1/Sting1/Il20rb/Csf1r
GO:0071222	GO:0071222	cellular response to lipopolysaccharide	45	0.499329	2.27476	3.92906e-05	0.000308663	0.000193205	1062	tags=71%, list=33%, signal=48%	Acod1/Vim/Hmgb2/Havcr2/Lilrb4a/Mrc1/Nlrp3/Cd86/Ly86/Plscr4/Tlr4/Klrk1/Epsti1/Axl/Fcgr4/Irgm1/Spi1/Il1a/Cd84/Irf8/Ednrb/Plcg2/Gbp6/Gbp3/Ccr5/Cxcl16/Ptpn6/Casp7/Ptafr/Trib1/Litaf/Irak4
GO:0022409	GO:0022409	positive regulation of cell-cell adhesion	78	0.418746	2.13681	3.99761e-05	0.000313146	0.000196011	726	tags=47%, list=22%, signal=38%	Nr5a2/Hlx/Has2/Card11/Gimap3/Ccr2/Vav1/Cd244a/Runx3/Havcr2/Prkcq/Tnfsf9/Bmp7/Plaur/H2-Eb1/Nlrp3/Rhoh/Cd86/Cd24a/Tbx18/Ikzf1/Cd74/Runx1/Sox4/Irgm1/Il1a/Ptprc/Nckap1l/Vsir/Dock8/Ets1/Gcnt1/Cd1d1/Sox2/Tgfb1/F11r/Ccr5
GO:2000514	GO:2000514	regulation of CD4-positive, alpha-beta T cell activation	21	0.631332	2.30965	4.05147e-05	0.000316456	0.000198083	718	tags=71%, list=22%, signal=56%	Hlx/Card11/Gimap3/Ccr2/Runx3/Tnfsf18/Prkcq/Nlrp3/Loxl3/Cd24a/Runx1/Irgm1/Nckap1l/Vsir/Tgfb1
GO:0050870	GO:0050870	positive regulation of T cell activation	54	0.466532	2.21022	4.08948e-05	0.000318512	0.00019937	657	tags=50%, list=20%, signal=41%	Nr5a2/Hlx/Card11/Gimap3/Ccr2/Vav1/Cd244a/Runx3/Havcr2/Prkcq/Tnfsf9/H2-Eb1/Nlrp3/Rhoh/Cd86/Cd24a/Ikzf1/Cd74/Runx1/Sox4/Irgm1/Il1a/Ptprc/Nckap1l/Vsir/Dock8/Cd1d1
GO:0032755	GO:0032755	positive regulation of interleukin-6 production	38	0.517631	2.25211	4.15435e-05	0.000321726	0.000201382	1384	tags=89%, list=43%, signal=52%	Il17f/Inava/Clec7a/Tnfsf9/P2rx7/Trpv4/Tlr1/Tlr4/Cd74/F2r/Il1a/Tlr2/Tlr7/Plcg2/Tgfb1/Ccr5/Nod1/Rab7b/Fcer1g/Mavs/Tirap/Unc93b1/Ptafr/Lgals9/Laptm5/Il6ra/Cyba/Rigi/Ifih1/Arid5a/Tlr3/Ncl/Hspd1/Btk
GO:0050866	GO:0050866	negative regulation of cell activation	43	0.493436	2.22278	4.15435e-05	0.000321726	0.000201382	1005	tags=70%, list=31%, signal=49%	Hlx/Gimap3/Cdkn2a/Enpp3/Fcgr2b/Runx3/Pdgfra/Havcr2/Tnfsf18/Lilrb4a/Cd86/Loxl3/Cd24a/Cd74/Axl/Runx1/Crtam/Samsn1/Cd84/Vsir/Gpnmb/Inpp5d/Tgfb1/Siglech/Ptpn6/Nrarp/Il20rb/Cd37/Lgals9/Laptm5
GO:0098655	GO:0098655	monoatomic cation transmembrane transport	156	-0.261071	-1.8773	4.33607e-05	0.000334848	0.000209595	1046	tags=52%, list=32%, signal=37%	Slc9a2/Ppif/Cacnb4/Cacng3/Kcnc1/Trpm2/Kcnma1/Kcnc2/Grin1/Htr2a/Trpc4/Kcnj12/Tmem150c/Kcnq2/Nedd4l/Kcnj11/Kcnt2/Atp2b2/Sphk2/Kcnb1/Ncs1/Kcnb2/Slc24a4/Grin2b/Abcc8/Kcns3/Atp2b3/Slc13a3/Stac2/Slc17a6/Wnk2/Coro1a/Asic2/Cacna1b/Kcnab2/Kcnip4/Fxyd5/Kcnj9/Kcnh7/Kcnk12/Slc6a7/Ryr2/Tmem63c/Cemip/Atp6v1c2/Cacna1i/Kcnmb2/Cacnb3/Kcnq1/Cacng2/Tesc/Kcnc4/Npsr1/Kcnk4/Scara5/Nalf2/Kcnq4/Hcn2/Grin2a/Ntsr1/Kcng2/K…
GO:0002573	GO:0002573	myeloid leukocyte differentiation	59	0.447258	2.16497	4.45714e-05	0.000343225	0.000214839	1156	tags=68%, list=36%, signal=44%	Ccr1/Gimap3/Myc/Hoxa7/Tnfsf9/Nfatc1/Gata2/Ror2/Ifi207/Casp8/Ikzf1/Ltbr/Tlr4/Itgam/Cd74/Pou4f1/Epsti1/Runx1/Tnfrsf11b/Spi1/Fos/Tlr2/Anxa2/Zfp36l1/Tnfaip6/Inpp5d/Tgfb1/Fes/Fcer1g/Jun/Csf1r/C1qc/Tgfbr2/Trib1/Mafb/Rassf2/Itgb8/Abcg2/Tjp2/Ndp
GO:0007010	GO:0007010	cytoskeleton organization	330	0.279765	1.76285	4.60165e-05	0.000353355	0.000221179	1154	tags=47%, list=36%, signal=34%	Kif18b/Sapcd2/Nuf2/Dlgap5/Cdk1/Iqgap3/Ska1/Kif2c/Kif4/Ndc80/Espl1/Ect2/Ckap2/Prph/Tpx2/Cdk2/Spc25/Uhrf1/Fignl1/Sgo1/Frmd7/Casp4/Aspm/Kif11/Cenph/Nes/Stil/Cdc20/Cenpe/Aurkb/Birc5/Efcab11/Nek2/Brca1/Spdl1/S1pr2/Spry1/Cenpa/Hspa1a/Vim/Kif18a/Rgcc/Hspa1b/Cdca8/Tuba1c/Fhl3/Wdr62/Pdgfra/Aif1l/Prkcq/Marcksl1/Aurka/Tagln2/Gen1/P2rx7/Syde1/Trpv4/Rhoh/Pmp22/Myo1f/Fbxo5/Knstrn/Gas2l3/Kif23/Kif15/Chek2/Racga…
GO:0045596	GO:0045596	negative regulation of cell differentiation	149	0.336796	1.93114	4.97099e-05	0.000380644	0.000238261	1220	tags=57%, list=38%, signal=37%	Nr5a2/Hlx/Sox3/Hoxa5/Isl2/Aspm/Cdkn2a/Olig2/Spry1/Dll3/Myc/Sox10/Tent5c/Runx3/Hoxa7/Tnfsf18/Sfrp2/Bmp7/Jag1/Lilrb4a/Trpv4/Nfatc1/Gata2/Loxl3/Cd24a/Tmem176b/Tmem176a/Cd74/Ccnd1/Lbh/Nkx2-2/Runx1/Tnfrsf11b/Hey2/Notch1/Sox4/Irgm1/Il1a/Rest/Ednrb/Zfp36l1/Myb/Tnfaip6/Il17rd/Efna1/Ntn1/Inpp5d/Sox2/Wnt7a/Tgfb1/Ccr5/Adamts7/Nrarp/Ascl1/Limd1/Gpr37l1/Lrp5/Six4/Csf1r/Dusp10/Tgfb2/Fzd7/Foxo4/C1qc/Sall1/E2f1/…
GO:0051251	GO:0051251	positive regulation of lymphocyte activation	73	0.428691	2.15926	4.98509e-05	0.000380654	0.000238267	718	tags=47%, list=22%, signal=37%	Nr5a2/Hlx/Ulbp1/Card11/Gimap3/Ccr2/Clec7a/Vav1/Cd244a/Runx3/Havcr2/Prkcq/Tnfsf9/H2-Eb1/Nlrp3/Rhoh/Cd86/Cd24a/Ikzf1/Tlr4/Cd74/Axl/Runx1/Sox4/Irgm1/Spi1/Il1a/Ptprc/Nckap1l/Vsir/Dock8/Cd1d1/Inpp5d/Tgfb1
GO:1901970	GO:1901970	positive regulation of mitotic sister chromatid separation	11	0.731793	2.20585	5.20208e-05	0.000395098	0.000247308	634	tags=82%, list=20%, signal=66%	Ska1/Ube2c/Cdc20/Cenpe/Aurkb/Birc5/Cdca8/Ska3/Usp44
GO:0019953	GO:0019953	sexual reproduction	201	0.310323	1.86202	5.20323e-05	0.000395098	0.000247308	668	tags=31%, list=21%, signal=26%	Ttk/Cdc25c/Nuf2/Nr5a2/Ska1/Hrob/Mcm3/Ndc80/Espl1/Sgo2a/Exo1/Cdk2/Sox3/Top2a/Ncaph/Fignl1/Sgo1/Knl1/Aspm/Haspin/Brip1/Mcm5/Cdc20/Mcm6/Cenpe/Trip13/Birc5/Rad54b/Nek2/Ankle1/Cip2a/Kif18a/Txndc2/Hmgb2/Mybl1/Hspa1b/Msh5/Eme1/Cks2/Mcm2/Adamts1/Rad51ap1/Aurka/Syde1/Pmp22/Fbxo5/Smc4/Racgap1/Axl/Notch1/Ddias/Inhbb/Mki67/Fanca/Lgr5/Ska3/Spin4/Mastl/Fancd2/Tnfaip6/Rad54l/Dnmt3b
GO:0036037	GO:0036037	CD8-positive, alpha-beta T cell activation	11	0.731606	2.20529	5.29255e-05	0.000400764	0.000250855	712	tags=91%, list=22%, signal=71%	Cd244a/Runx3/Lilrb4a/Runx1/Crtam/Clec4a2/Nckap1l/Vsir/Clec4a1/Wdfy4
GO:0000122	GO:0000122	negative regulation of transcription by RNA polymerase II	164	0.330928	1.92897	5.30829e-05	0.000400842	0.000250904	918	tags=41%, list=28%, signal=31%	Gata6/En1/Cdk2/Sox3/E2f8/Tfap2a/Uhrf1/Irx2/Irx1/Cdkn2a/E2f7/Olig2/H1f3/Phf19/Aurkb/Foxm1/Hspa1a/Hmgb2/Myc/Sox10/Cela1/Runx3/Hoxa7/Rbl1/Tgif1/Trpv4/Nfatc1/H1f5/Atf3/Mdfi/Gata2/Bcl6b/Tbx18/Ifi207/Ikzf1/Lmcd1/Ccnd1/Pou4f1/Runx1/Hey2/Notch1/Sox4/Spi1/Dab2/Rest/Ptprc/Zfp469/Irf8/Ednrb/Sox21/Myb/Timeless/Efna1/Dnmt3b/Sox2/Tgfb1/Aebp1/Glrp1/Nrarp/Ascl1/Amotl2/Jun/Pcna/Casp7/Sap30/Sp100/Sall1/Mxd3
GO:2000177	GO:2000177	regulation of neural precursor cell proliferation	24	0.579091	2.18015	5.32475e-05	0.000400974	0.000250986	800	tags=67%, list=25%, signal=51%	Shcbp1/Aspm/Nes/Cip2a/Sox10/Wdr62/Gata2/Cd24a/Notch1/Ptprz1/Sox2/Tgfb1/Ccr5/Fzd9/Ascl1/Gpr37l1
GO:0007613	GO:0007613	memory	43	-0.409823	-2.18737	5.60021e-05	0.000420556	0.000263243	1404	tags=86%, list=43%, signal=49%	Adcy8/Slc8a2/Trpm4/Crtc1/Atp1a3/Ntrk2/Gabrb3/Snap25/Slc17a7/Prkcz/Atxn1/Shank3/Gria1/Ulk4/Grin1/Htr2a/Kcnq2/Adcy1/Pak6/Kctd16/Grin2b/Abcc8/Kalrn/Rogdi/Htr7/Rgs14/Shank2/Shank1/Cux2/Grin2a/Itga3/Itga5/Foxo6/Jph3/Rin1/Arc/Crhr1
GO:1903557	GO:1903557	positive regulation of tumor necrosis factor superfamily cytokine production	44	0.488679	2.22712	5.64939e-05	0.000423084	0.000264826	1384	tags=86%, list=43%, signal=50%	Il17f/Ccr2/Clec7a/Fcgr2b/Havcr2/Oas1g/Tlr1/Tlr4/Tnfrsf1a/Cyp2j6/Il1a/Ptprc/Cd84/Tlr2/Plcg2/Tgfb1/Ccr5/Nod1/Ccl4/Fcer1g/Mavs/Fcgr1/Tirap/Csf1r/Ptafr/Lgals9/Fcgr3/Cyba/Rigi/Frmd8/Ifngr1/Il18/Ifih1/Ripk1/Arid5a/Tlr3/Ncl/Btk
GO:0022408	GO:0022408	negative regulation of cell-cell adhesion	39	0.49528	2.1677	5.73692e-05	0.000428462	0.000268192	1005	tags=72%, list=31%, signal=50%	Hlx/Gimap3/Cdkn2a/Rgcc/Runx3/Havcr2/Tnfsf18/Jag1/Trpv4/Cd86/Loxl3/Cd24a/Akna/Cd74/Swap70/Runx1/Crtam/Notch1/Spi1/Vsir/Gpnmb/Tgfb1/Ptpn6/Nrarp/Il20rb/Cd37/Lgals9/Laptm5
GO:0000165	GO:0000165	MAPK cascade	160	0.328328	1.90162	5.80394e-05	0.000432282	0.000270583	904	tags=45%, list=28%, signal=34%	Inava/Iqgap3/Pbk/Lpar3/Ccr1/Cspg4/Spry1/Foxm1/Ccr2/Erbb3/Naip6/Myc/Clec7a/P2ry1/Spry4/Fcgr2b/Pdgfra/Traf4/Havcr2/Igfbp3/Naip2/Mdfic/Neurl3/P2rx7/Trpv4/Atf3/Mdfi/Fam83d/Ror2/Cd24a/Ltbr/Tlr4/Cd74/Tlr13/Dok1/Lbh/F2r/Naip5/Eda2r/Notch1/Spi1/Dab2/Il1a/Ptprc/Cd84/Ddr2/Tlr2/Tlr7/Zfp36l1/Efna1/Plcg2/Gpnmb/Sox2/Wnt7a/Tgfb1/Ccr5/Nod1/Tgfa/Ptpn6/Gpr37l1/Icam1/Cnksr3/Tirap/Gab1/Jun/Csf1r/Pecam1/Dusp10/Tgfb2/…
GO:0001912	GO:0001912	positive regulation of leukocyte mediated cytotoxicity	18	0.634413	2.22708	5.92514e-05	0.000440107	0.000275481	785	tags=78%, list=24%, signal=59%	Ulbp1/Gimap3/H2-Q6/Vav1/H2-Q7/P2rx7/Itgam/Klrk1/Slamf6/Crtam/Spi1/Ptprc/Cd1d1/H2-Q4
GO:0006275	GO:0006275	regulation of DNA replication	27	0.560181	2.20618	6.06605e-05	0.000449349	0.000281266	897	tags=63%, list=28%, signal=46%	Cdk1/Ticrr/Cdk2/E2f8/Esco2/E2f7/Dscc1/Dbf4/Fbxo5/Ccna2/Gmnn/Cdt1/Timeless/Dna2/Jun/Pcna/Npm2
GO:0097529	GO:0097529	myeloid leukocyte migration	41	0.499042	2.21977	6.10676e-05	0.000451139	0.000282387	892	tags=66%, list=28%, signal=48%	Sirpb1c/Ccr1/Ccr2/Vav1/Tnfsf18/Trpv4/Ror2/Myo1f/Itgam/Cd74/Itga9/Swap70/Spi1/Il1a/Tlr2/Nckap1l/Ednrb/Tnfaip6/Ccl4/Itgb2/Fcer1g/Csf3r/Tirap/AI182371/Csf1r/Pecam1/Tgfb2
GO:0051988	GO:0051988	regulation of attachment of spindle microtubules to kinetochore	13	0.704189	2.24722	6.19851e-05	0.00045668	0.000285855	484	tags=69%, list=15%, signal=59%	Cdk1/Ect2/Cenpe/Aurkb/Birc5/Nek2/Cdca8/Knstrn/Racgap1
GO:0030522	GO:0030522	intracellular receptor signaling pathway	79	0.403638	2.07157	6.23059e-05	0.000457806	0.000286559	842	tags=48%, list=26%, signal=36%	Inava/Nr5a2/Casp4/Enpp3/Aurkb/Brca1/Hspa1a/Hspa1b/Havcr2/Tgif1/P2rx7/Nlrp3/Cd86/Nlrp1b/Ifi207/Oas1g/Tlr4/Tlr13/Lbh/Cyp2j6/Irgm1/Dab2/Pik3ap1/Tlr7/Trim56/Oasl1/Plcg2/Nlrp1a/Nod1/Smpdl3a/Rab7b/Tasl/Mavs/Ptpn6/Zc3hav1/Ddx60/Tirap/Sting1
GO:0042770	GO:0042770	signal transduction in response to DNA damage	47	0.473005	2.17464	6.42861e-05	0.000471086	0.000294872	1408	tags=83%, list=43%, signal=48%	Cdk1/Ticrr/Clspn/Cdkn2a/E2f7/Bard1/Brca1/Dtl/Foxm1/Bcl3/Eme1/Creb3l1/Cd74/Ccnd1/Chek2/Sox4/Fancd2/Pmaip1/Rpa2/Dtx3l/Foxo4/Sp100/Tfap4/Rbm38/E2f1/Chek1/Topbp1/Plk1/Trp53/Atad5/Blm/Parp9/Rhno1/Wdr76/Etaa1/Mad2l2/Brca2/Npm1/Rad51
GO:0032729	GO:0032729	positive regulation of type II interferon production	26	0.574648	2.23949	6.58321e-05	0.000478688	0.000299631	657	tags=62%, list=20%, signal=49%	Ulbp1/Il18r1/Ccr2/Clec7a/Bcl3/Cd244a/Havcr2/Tnfsf9/Tlr4/Klrk1/Runx1/Slamf6/Crtam/Tlr7/Irf8/Cd1d1
GO:0043367	GO:0043367	CD4-positive, alpha-beta T cell differentiation	24	0.575237	2.16564	6.58254e-05	0.000478688	0.000299631	718	tags=62%, list=22%, signal=49%	Hlx/Gimap3/Il18r1/Ccr2/Bcl3/Runx3/Tnfsf18/Nlrp3/Loxl3/Ly9/Runx1/Slamf6/Nckap1l/Myb/Tgfb1
GO:0048863	GO:0048863	stem cell differentiation	56	0.440947	2.10242	6.58503e-05	0.000478688	0.000299631	1316	tags=71%, list=41%, signal=43%	Gata6/Nr5a2/Tfap2a/Phf19/Sox10/Pdgfra/Hoxa7/Sfrp2/Etv4/Bmp7/Jag1/Shc4/Tbx18/Lbh/Sema3d/Notch1/Rest/Ptprc/Vsir/Ednrb/Sox21/Gdnf/Sox2/Wnt7a/Tcf7l1/Fzd1/Tgfb2/Foxo4/Tgfbr2/Abcg2/Phactr4/Sema4c/Zfp36l2/Trp53/Smad5/Xrcc5/Sema6a/Eif2ak2/Smo/Sox8
GO:0002285	GO:0002285	lymphocyte activation involved in immune response	60	0.43284	2.10319	6.66883e-05	0.00048349	0.000302636	1016	tags=58%, list=31%, signal=41%	Clec4d/Hlx/Exo1/Il18r1/Stx11/Ccr2/Bcl3/Cd244a/Havcr2/Tnfsf18/Lilrb4a/Nlrp3/Loxl3/Ly9/Tlr4/Cd74/Swap70/Slamf6/Fcgr4/Spi1/Ptprc/Irf8/Nckap1l/Myb/Plcg2/Tgfb1/Fcer1g/Apbb1ip/Icam1/Slfn2/Dll1/Ung/Lgals9/Il6ra/Slc11a1
GO:0007155	GO:0007155	cell adhesion	302	0.282243	1.76332	7.04219e-05	0.000509204	0.000318732	1029	tags=45%, list=32%, signal=34%	Troap/Kif14/Nr5a2/Olr1/Hlx/Has2/Card11/Gimap3/Cdkn2a/Acan/Ccr2/Erbb3/Tecta/Rgcc/Col18a1/Clec7a/Vav1/Hspg2/Spry4/Vwf/Cd244a/Runx3/Pdgfra/Hoxa7/Havcr2/Tnfsf18/Prkcq/Susd5/Tnfsf9/Mcam/Bmp7/Jag1/Cytip/Trpv4/Plaur/H2-Eb1/Msn/Nlrp3/Rhoh/Fgfrl1/Cd86/Loxl3/Pmp22/Myo1f/Cd24a/Tbx18/Ly9/Akna/Ikzf1/Itgam/Cd74/Vcan/Itga9/Axl/Swap70/Entpd1/Efs/Runx1/Crtam/Notch1/Sox4/Irgm1/Spi1/Dab2/Il1a/Itgae/Ptprc/Stab1/Cd84…
GO:0046635	GO:0046635	positive regulation of alpha-beta T cell activation	24	0.574196	2.16172	7.08566e-05	0.000510992	0.000319851	657	tags=62%, list=20%, signal=50%	Hlx/Card11/Gimap3/Ccr2/Cd244a/Runx3/Prkcq/Nlrp3/Cd24a/Ikzf1/Runx1/Irgm1/Ptprc/Nckap1l/Cd1d1
GO:0043408	GO:0043408	regulation of MAPK cascade	142	0.338952	1.93469	7.63155e-05	0.000548908	0.000343584	899	tags=46%, list=28%, signal=35%	Inava/Iqgap3/Pbk/Lpar3/Ccr1/Cspg4/Spry1/Foxm1/Ccr2/Erbb3/Naip6/Clec7a/P2ry1/Spry4/Fcgr2b/Pdgfra/Traf4/Havcr2/Igfbp3/Naip2/Mdfic/P2rx7/Trpv4/Atf3/Mdfi/Fam83d/Cd24a/Ltbr/Tlr4/Cd74/Tlr13/Dok1/Lbh/F2r/Naip5/Eda2r/Notch1/Spi1/Dab2/Il1a/Ptprc/Cd84/Ddr2/Tlr2/Efna1/Plcg2/Gpnmb/Sox2/Wnt7a/Tgfb1/Nod1/Tgfa/Ptpn6/Gpr37l1/Icam1/Cnksr3/Tirap/Gab1/Jun/Csf1r/Pecam1/Dusp10/Tgfb2/Fzd7/Pik3r5
GO:0050830	GO:0050830	defense response to Gram-positive bacterium	23	0.583956	2.16795	7.72717e-05	0.000554323	0.000346974	945	tags=78%, list=29%, signal=56%	Il17f/Adm/Casp4/Hmgb2/Havcr2/P2rx7/Nlrp3/Myo1f/Klrk1/Tnfaip8/Tlr2/Gbp6/Gbp3/Ncf1/Nod1/Tirap/Pld1/Mpeg1
GO:0048705	GO:0048705	skeletal system morphogenesis	47	0.471003	2.16544	7.75328e-05	0.000554736	0.000347232	892	tags=57%, list=28%, signal=42%	Hoxa3/Has2/Tfap2a/Hoxa5/Irx5/Col9a1/Hoxa4/Acan/Myc/Hspg2/Pdgfra/Hoxa7/Bmp7/P2rx7/Trpv4/Mdfi/Ror2/Tlr4/Fbn2/Gas1/Wnt7a/Tgfb1/Galnt3/Alpl/Lrp5/Six4/Tgfb2
GO:0043122	GO:0043122	regulation of canonical NF-kappaB signal transduction	52	0.458264	2.15159	7.83307e-05	0.000558978	0.000349887	1071	tags=63%, list=33%, signal=43%	Clec4n/Clec4d/Inava/Card11/S100a4/Clec7a/Traf4/Rhoh/Casp8/Ltbr/Tlr4/Cd74/F2r/Tnfrsf1a/Eda2r/Irgm1/Spi1/Il1a/Tlr2/Tlr7/Ednrb/Plcg2/Tgfb1/Nod1/Mavs/Zc3hav1/Tirap/Casp7/Card6/Litaf/Trim59/Irak4/Gprc5b
GO:0039531	GO:0039531	regulation of cytoplasmic pattern recognition receptor signaling pathway	32	0.528355	2.1712	8.11337e-05	0.000577469	0.000361461	842	tags=62%, list=26%, signal=47%	Casp4/Enpp3/Aurkb/Hspa1a/Hspa1b/P2rx7/Nlrp3/Ifi207/Tlr4/Irgm1/Oasl1/Plcg2/Smpdl3a/Rab7b/Tasl/Mavs/Zc3hav1/Ddx60/Tirap/Sting1
GO:0030155	GO:0030155	regulation of cell adhesion	180	0.317961	1.88312	8.18733e-05	0.000581215	0.000363807	1006	tags=49%, list=31%, signal=36%	Kif14/Nr5a2/Hlx/Has2/Card11/Gimap3/Cdkn2a/Ccr2/Erbb3/Rgcc/Vav1/Hspg2/Spry4/Cd244a/Runx3/Hoxa7/Havcr2/Tnfsf18/Prkcq/Tnfsf9/Bmp7/Jag1/Cytip/Trpv4/Plaur/H2-Eb1/Nlrp3/Rhoh/Cd86/Loxl3/Myo1f/Cd24a/Tbx18/Akna/Ikzf1/Cd74/Swap70/Runx1/Crtam/Notch1/Sox4/Irgm1/Spi1/Dab2/Il1a/Ptprc/Col16a1/Rin2/Smoc1/Nckap1l/Vsir/Dock8/Ptprz1/Ets1/Gcnt1/Cd1d1/Lama4/Efna1/Gpnmb/Plxnb3/Sox2/Jam2/Tgfb1/F11r/Ccr5/Fermt3/Fes/Kank…
GO:0032760	GO:0032760	positive regulation of tumor necrosis factor production	43	0.482052	2.1715	8.66781e-05	0.000613726	0.000384156	1384	tags=86%, list=43%, signal=50%	Ccr2/Clec7a/Fcgr2b/Havcr2/Oas1g/Tlr1/Tlr4/Tnfrsf1a/Cyp2j6/Il1a/Ptprc/Cd84/Tlr2/Plcg2/Tgfb1/Ccr5/Nod1/Ccl4/Fcer1g/Mavs/Fcgr1/Tirap/Csf1r/Ptafr/Lgals9/Fcgr3/Cyba/Rigi/Frmd8/Ifngr1/Il18/Ifih1/Ripk1/Arid5a/Tlr3/Ncl/Btk
GO:0009620	GO:0009620	response to fungus	12	0.697513	2.16877	8.93805e-05	0.000631221	0.000395107	741	tags=83%, list=23%, signal=65%	Clec4n/Clec4d/Clec7a/Spi1/Tlr2/Clec4a2/Clec4a1/Plcg2/Tgfb1/Ncf1
GO:0002698	GO:0002698	negative regulation of immune effector process	34	0.52974	2.21733	9.04338e-05	0.000637009	0.00039873	1020	tags=76%, list=31%, signal=53%	Hlx/Hmox1/Enpp3/Ccr2/Fcgr2b/Havcr2/Tnfsf18/Lilrb4a/Loxl3/Axl/Spi1/Ptprc/Cd84/Nckap1l/Vsir/Inpp5d/Tgfb1/Nectin4/Ptpn6/Tap1/Il20rb/Dusp10/Tgfb2/Lgals9/Masp1/Nectin2
GO:0007267	GO:0007267	cell-cell signaling	275	-0.211816	-1.65914	9.5269e-05	0.000669338	0.000418966	1449	tags=70%, list=45%, signal=42%	Egfr/Clstn3/Map1b/Cc2d1a/Npr2/Syngr1/Drp2/Lgi1/Adcy8/Insyn1/Slc8a2/Trpm4/Kcnn2/Stxbp1/Dnm1/Gabrb2/Pfkl/Prkcg/Shisa9/Cacna1a/Stx3/Eipr1/Syt12/Crtc1/Atp1a3/Aacs/Sorbs2/Ntrk2/Grin2d/Gabrb3/Cacna1d/Baiap2/Mctp1/Fbxo41/Brsk2/Gabrg3/Adgrb1/Gabrb1/Gabrg2/Porcn/Synpr/Cacnb1/Homer2/Iqsec2/Snap25/Dbn1/Rab11fip5/Slc17a7/Madd/Ptk2b/Rasgrf1/Prkcz/Epha5/Cacna1e/Erc2/Stxbp2/Mef2c/Ptges/Slc9b2/Mapk8ip2/Arhgap44/…
GO:0034502	GO:0034502	protein localization to chromosome	31	0.530073	2.17653	9.55979e-05	0.000669922	0.000419332	1305	tags=81%, list=40%, signal=49%	Ttk/Cdk1/Kntc1/Knl1/Esco2/Haspin/Bub1b/Aurkb/Spdl1/Cenpa/Scml2/Spi1/Zwilch/Mtbp/Cenpq/Rpa2/Mis18a/Mdc1/Tex15/Topbp1/Plk1/Mcm9/Xrcc5/Rhno1/Asf1a
GO:0032720	GO:0032720	negative regulation of tumor necrosis factor production	15	0.666656	2.24014	9.63743e-05	0.000670195	0.000419502	788	tags=87%, list=24%, signal=66%	Bcl3/Havcr2/Cd24a/Tlr4/Axl/Clec4a2/Vsir/Clec4a1/Gdnf/Elf4/Gpnmb/Siglech/Ptpn6
GO:1903556	GO:1903556	negative regulation of tumor necrosis factor superfamily cytokine production	15	0.666656	2.24014	9.63743e-05	0.000670195	0.000419502	788	tags=87%, list=24%, signal=66%	Bcl3/Havcr2/Cd24a/Tlr4/Axl/Clec4a2/Vsir/Clec4a1/Gdnf/Elf4/Gpnmb/Siglech/Ptpn6
GO:0072331	GO:0072331	signal transduction by p53 class mediator	35	0.502659	2.12906	9.61545e-05	0.000670195	0.000419502	948	tags=60%, list=29%, signal=43%	E2f2/Knl1/Cdkn2a/E2f7/Foxm1/Myc/Bcl3/Ifi207/Cd74/Pou4f1/Chek2/Eda2r/Sox4/Mlf1/Pmaip1/Ifi204/Steap3/Sp100/Tfap4/Rbm38/E2f1
GO:0043009	GO:0043009	chordate embryonic development	154	0.324982	1.87449	9.6769e-05	0.000671227	0.000420149	1101	tags=47%, list=34%, signal=33%	Gata6/Nr5a2/En1/Hoxa3/E2f8/Tfap2a/Hoxa5/Adm/Kif20b/Irx5/Rrm2/Stil/E2f7/St14/Hoxa4/Nek2/Brca1/Dll3/Sox10/Hspg2/Tent5c/Pdgfra/Hoxa7/Sfrp2/9130008F23Rik/Gins1/Bmp7/Tgif1/Syde1/Rad51b/Mdfi/Gata2/Ror2/Tbx18/Casp8/Runx1/Hey2/Asf1b/Notch1/Dab2/Plpp4/Vash2/Gas1/Zfp36l1/Myb/Sox2/Tgfb1/Nrarp/Ccnb1/Gab1/Rcn1/Six4/Phgdh/Xrcc2/Gorab/Tgfb2/Palb2/Npm2/Sall1/Cmtm3/Dll1/Vangl2/Tgfbr2/Chek1/Marcks/Suv39h1/Mafb/Bcl…
GO:0007017	GO:0007017	microtubule-based process	215	0.299096	1.8037	0.000104223	0.000721098	0.000451365	771	tags=33%, list=24%, signal=27%	Kif18b/Sapcd2/Nuf2/Kif14/Dlgap5/Cdk1/Ska1/Kif2c/Kif4/Ndc80/Espl1/Ckap2/Tpx2/Cdk2/Spc25/Uhrf1/Fignl1/Sgo1/Kif20b/Aspm/Kif11/Cenph/Stil/Cdc20/Cenpe/Aurkb/Birc5/Efcab11/Nek2/Brca1/Spdl1/Spry1/Cenpa/Hspa1a/Kif18a/Txndc2/Hspa1b/Cdca8/Tuba1c/Wdr62/Aurka/Gen1/Trpv4/Fbxo5/Knstrn/Gas2l3/Kif23/Kif15/Chek2/Racgap1/Trim69/Mad2l1/Cdc14a/Ska3/Tubb2b/Nde1/Kif7/Tacc3/Tube1/Nedd1/Kifc5b/Prc1/Ccnf/Cdkn1b/Fignl2/Fe…
GO:0045824	GO:0045824	negative regulation of innate immune response	20	0.600776	2.16187	0.000112224	0.000774485	0.000484782	1178	tags=90%, list=36%, signal=58%	Ccr1/Acod1/Aurkb/Havcr2/Ifi207/Oas1g/Nmi/Irgm1/Inpp5d/Tgfb1/Nectin4/Ptpn6/Tap1/Dusp10/Lgals9/Nectin2/Tap2/Samhd1
GO:0072359	GO:0072359	circulatory system development	237	0.293209	1.78679	0.000112667	0.000775584	0.00048547	1156	tags=49%, list=36%, signal=34%	Il17f/Gata6/Cdk1/Hoxa3/Has2/E2f8/Tfap2a/Hoxa5/Adm/E2f2/Cspg4/Hmox1/Stil/E2f7/Fam114a1/Brca1/Acan/Spry1/Foxm1/Ccr2/Erbb3/Rgcc/Col18a1/Hspg2/Hk2/Prokr1/Cela1/Pdgfra/Hoxa7/Adamts1/Sfrp2/Calcrl/Mcam/Bmp7/Jag1/Syde1/Nfatc1/Creb3l1/Gata2/Fgfrl1/Tbx18/Casp8/Vcan/Pou4f1/Pdlim4/Tnfrsf1a/Runx1/Hey2/Notch1/Sox4/Spi1/Il1a/Rest/Stab1/Vash2/Rin2/Itgax/Anxa2/Kif7/Zfp36l1/Ptpn14/Ets1/Lama4/Efna1/Pik3cg/Tnfrsf12a…
GO:0048646	GO:0048646	anatomical structure formation involved in morphogenesis	230	0.286645	1.74225	0.000115314	0.0007918	0.00049562	1140	tags=48%, list=35%, signal=34%	Il17f/Gata6/Nr5a2/Hoxa3/E2f8/Tfap2a/Hoxa5/Adm/E2f2/Irx2/Kif20b/Irx1/Cspg4/Hmox1/Stil/E2f7/St14/Mmp15/Brca1/Spry1/Dll3/Ccr2/Rgcc/Col18a1/Hspg2/Hk2/Bcl3/Cela1/Pdgfra/Hoxa7/Adamts1/Sfrp2/Calcrl/Mcam/Bmp7/Tgif1/Nfatc1/Creb3l1/Gata2/Pmp22/Ror2/Tbx18/Casp8/Klhl6/Tnfrsf1a/Runx1/Hey2/Fbn2/Notch1/Dab2/Il1a/Stab1/Vash2/Tlr2/Itgax/Anxa2/Ptpn14/Ets1/Gdnf/Efna1/Pik3cg/Tnfrsf12a/Sox2/Wnt7a/Tgfb1/Adamts5/Fmnl3/…
GO:2000147	GO:2000147	positive regulation of cell motility	137	0.339918	1.92972	0.000116697	0.000799284	0.000500305	904	tags=48%, list=28%, signal=36%	Has2/Tfap2a/Kif20b/Ccr1/Hmox1/Ccr2/Vim/Col18a1/Myc/Clec7a/Wdr62/Pdgfra/Adamts1/Tnfsf18/Mcam/Bmp7/Syde1/Trpv4/Gata2/Ror2/Myo1f/Fbxo5/Casp8/Tlr4/Cd74/F2r/Sema3d/Swap70/Arhgef39/Notch1/Spi1/Dab2/Il1a/Ptprc/Rin2/Ddr2/Tlr2/Itgax/Nckap1l/Vsir/Dock8/Rhoc/Ptprz1/Tnfaip6/Ets1/Plcg2/Pik3cg/Gpnmb/Ntn1/Wnt7a/Jam2/Tgfb1/Fermt3/Syne2/Ccl4/Cxcl16/Icam1/Tirap/Gab1/Jun/Pld1/Csf1r/Pecam1/Tgfb2/Foxo4/Ctsh
GO:0009595	GO:0009595	detection of biotic stimulus	15	0.661383	2.22242	0.000130488	0.000891507	0.000558031	742	tags=80%, list=23%, signal=62%	Clec4n/Casp4/Naip6/Clec7a/Naip2/Nlrp3/Tlr1/Tlr4/Naip5/Crtam/Tlr2/Nod1
GO:1902532	GO:1902532	negative regulation of intracellular signal transduction	123	0.34521	1.91468	0.000131992	0.000899527	0.000563051	914	tags=43%, list=28%, signal=32%	Ska1/Pbk/Fignl1/Cdkn2a/Enpp3/Aurkb/Brca1/Spry1/Foxm1/Hspa1a/Spry4/Tgif1/P2rx7/Plaur/Arhgap30/Creb3l1/Atf3/Nlrp3/Rhoh/Trim67/Sh3bp4/Ifi207/Nmi/Casp8/Tlr4/Cd74/Dok1/Lbh/Chek2/Tnfrsf1a/Cyp2j6/Irgm1/Ddias/Spi1/Dab2/Ptprc/Tns3/Arhgap45/Ska3/Efna1/Rtkn2/Smpdl3a/Rab7b/Kank1/Ptpn6/Limd1/Cnksr3/Rasal3/Fzd1/Dusp10/Tgfb2/Hells/Arhgap24
GO:0002286	GO:0002286	T cell activation involved in immune response	32	0.520248	2.13789	0.000135208	0.000919145	0.000575331	1076	tags=72%, list=33%, signal=48%	Clec4d/Hlx/Il18r1/Stx11/Ccr2/Bcl3/Havcr2/Tnfsf18/Nlrp3/Loxl3/Ly9/Cd74/Slamf6/Nckap1l/Myb/Tgfb1/Fcer1g/Apbb1ip/Icam1/Slfn2/Il6ra/Slc11a1/Itgb8
GO:0060078	GO:0060078	regulation of postsynaptic membrane potential	44	-0.410578	-2.19838	0.000136957	0.000928717	0.000581323	1403	tags=89%, list=43%, signal=51%	Insyn1/Slc8a2/Gabrb2/Ntrk2/Grin2d/Gabrb3/Baiap2/Gabrg3/Gabrb1/Gabrg2/Dbn1/Slc17a7/Ptk2b/Prkcz/Mef2c/Mapk8ip2/Atxn1/Stx1a/Cntnap2/Shank3/Gria1/Gabra5/Grin1/Unc13b/Syt1/Kctd16/Grin2b/Begain/Glra2/Prkar1b/Celf4/Cacnb3/Shank1/Cux2/Grin2a/Ntsr1/Grip2/Kcnt1/Tmem25
GO:0010721	GO:0010721	negative regulation of cell development	62	0.420674	2.04868	0.000139267	0.000939872	0.000588304	1141	tags=65%, list=35%, signal=43%	Hlx/Cdkn2a/Dll3/Myc/Sox10/Runx3/Hoxa7/Tnfsf18/Bmp7/Lilrb4a/Gata2/Loxl3/Cd24a/Tmem176b/Tmem176a/Cd74/Runx1/Tnfrsf11b/Notch1/Irgm1/Il1a/Rest/Ednrb/Tnfaip6/Ntn1/Inpp5d/Wnt7a/Tgfb1/Ccr5/Nrarp/Gpr37l1/Dusp10/C1qc/Lrp4/Atf5/Trib1/Mafb/Ttpa/Tjp2/Cbfb
GO:2000145	GO:2000145	regulation of cell motility	217	0.299016	1.80749	0.000139291	0.000939872	0.000588304	906	tags=43%, list=28%, signal=33%	Kif14/Has2/Tfap2a/Kif20b/Ccr1/Hmox1/Acan/S1pr2/Ccr2/Vim/Rgcc/Col18a1/Myc/Clec7a/Wdr62/Pdgfra/Hoxa7/Adamts1/Tnfsf18/Sfrp2/Igfbp3/Mcam/Bmp7/Jag1/Syde1/Trpv4/Msn/Gata2/Ror2/Myo1f/Fbxo5/Casp8/Tlr4/Cd74/F2r/Sema3d/Klrk1/Swap70/Arhgef39/Fbn2/Notch1/Spi1/Dab2/Il1a/Ptprc/Abi3/Rin2/Ddr2/Tlr2/Itgax/Nckap1l/Lima1/Vsir/Dock8/Rhoc/Ptprz1/Tnfaip6/Ets1/Gcnt1/Lama4/Efna1/Plcg2/Pik3cg/Gpnmb/Plxnb3/Ntn1/Wnt7a/Jam2…
GO:0032602	GO:0032602	chemokine production	24	0.560513	2.1102	0.000147469	0.000987716	0.000618252	1006	tags=75%, list=31%, signal=52%	Il17f/Clec7a/Havcr2/Trpv4/Cd24a/Oas1g/Tlr4/Cd74/Cd84/Tlr2/Tlr7/Tgfb1/Mavs/Tirap/AI182371/Csf1r/Lgals9/Il6ra
GO:0032642	GO:0032642	regulation of chemokine production	24	0.560513	2.1102	0.000147469	0.000987716	0.000618252	1006	tags=75%, list=31%, signal=52%	Il17f/Clec7a/Havcr2/Trpv4/Cd24a/Oas1g/Tlr4/Cd74/Cd84/Tlr2/Tlr7/Tgfb1/Mavs/Tirap/AI182371/Csf1r/Lgals9/Il6ra
GO:0040017	GO:0040017	positive regulation of locomotion	140	0.33093	1.89174	0.000147251	0.000987716	0.000618252	904	tags=47%, list=28%, signal=36%	Has2/Tfap2a/Kif20b/Ccr1/Hmox1/Ccr2/Vim/Col18a1/Myc/Clec7a/Wdr62/Pdgfra/Adamts1/Tnfsf18/Mcam/Bmp7/Syde1/Trpv4/Gata2/Ror2/Myo1f/Fbxo5/Casp8/Tlr4/Cd74/F2r/Sema3d/Swap70/Arhgef39/Notch1/Spi1/Dab2/Il1a/Ptprc/Rin2/Ddr2/Tlr2/Itgax/Nckap1l/Vsir/Dock8/Rhoc/Ptprz1/Tnfaip6/Ets1/Plcg2/Pik3cg/Gpnmb/Ntn1/Wnt7a/Jam2/Tgfb1/Fermt3/Syne2/Ccl4/Cxcl16/Icam1/Tirap/Gab1/Jun/Pld1/Csf1r/Pecam1/Tgfb2/Foxo4/Ctsh
GO:0045765	GO:0045765	regulation of angiogenesis	59	0.43072	2.08492	0.000149806	0.00100091	0.00062651	951	tags=58%, list=29%, signal=41%	Il17f/Gata6/Hoxa5/Adm/E2f2/Hmox1/Brca1/Ccr2/Rgcc/Hk2/Cela1/Adamts1/Sfrp2/Creb3l1/Gata2/Tnfrsf1a/Runx1/Il1a/Stab1/Vash2/Itgax/Ets1/Efna1/Pik3cg/Tnfrsf12a/Itgb2/Ptpn6/Gab1/Tspan12/Tgfb2/Foxo4/Sp100/Sparc/Dll1
GO:0098662	GO:0098662	inorganic cation transmembrane transport	150	-0.25645	-1.82777	0.000151265	0.00100819	0.000631065	1046	tags=51%, list=32%, signal=36%	Slc9a2/Ppif/Cacnb4/Cacng3/Kcnc1/Trpm2/Kcnma1/Kcnc2/Grin1/Htr2a/Trpc4/Kcnj12/Kcnq2/Nedd4l/Kcnj11/Kcnt2/Atp2b2/Sphk2/Kcnb1/Ncs1/Kcnb2/Slc24a4/Grin2b/Abcc8/Kcns3/Atp2b3/Slc13a3/Slc17a6/Wnk2/Coro1a/Asic2/Cacna1b/Kcnab2/Kcnip4/Fxyd5/Kcnj9/Kcnh7/Kcnk12/Slc6a7/Ryr2/Cemip/Atp6v1c2/Cacna1i/Kcnmb2/Cacnb3/Kcnq1/Cacng2/Tesc/Kcnc4/Npsr1/Kcnk4/Scara5/Nalf2/Kcnq4/Hcn2/Grin2a/Ntsr1/Kcng2/Kcnt1/Hcn4/Kcnj6/Cacna1g…
GO:0019058	GO:0019058	viral life cycle	33	0.518041	2.15641	0.000153097	0.00101791	0.00063715	1287	tags=79%, list=40%, signal=48%	Nr5a2/Top2a/Slpi/Ifi207/Oas1g/Cd74/Axl/Naip5/Notch1/Oasl1/Clec5a/Apobec3/Kpna2/Nectin4/Mavs/Oasl2/Icam1/Zc3hav1/Jpt2/Pcbp1/Nectin2/Cav1/Gbp7/Bst2/Ifih1/Eif2ak2
GO:0002705	GO:0002705	positive regulation of leukocyte mediated immunity	45	0.476575	2.1711	0.000157139	0.00103817	0.000649832	799	tags=53%, list=25%, signal=41%	Ulbp1/Gimap3/Il18r1/H2-Q6/Clec7a/Vav1/H2-Q7/P2rx7/Nlrp3/Cd24a/Itgam/Klrk1/Slamf6/Crtam/Spi1/Ptprc/Cd1d1/Plcg2/Tgfb1/Itgb2/Fcer1g/Mavs/H2-Q4/Fcgr1
GO:0032743	GO:0032743	positive regulation of interleukin-2 production	11	0.709911	2.13989	0.000157287	0.00103817	0.000649832	667	tags=82%, list=21%, signal=65%	Card11/Ccr2/Clec7a/Prkcq/Runx1/Il1a/Ptprc/Cd1d1/Plcg2
GO:1901342	GO:1901342	regulation of vasculature development	61	0.425557	2.07747	0.000156573	0.00103817	0.000649832	951	tags=57%, list=29%, signal=41%	Il17f/Gata6/Hoxa5/Adm/E2f2/Hmox1/Brca1/Ccr2/Rgcc/Hk2/Cela1/Adamts1/Sfrp2/Creb3l1/Gata2/Tnfrsf1a/Runx1/Il1a/Stab1/Vash2/Itgax/Ets1/Efna1/Pik3cg/Tnfrsf12a/Tgfb1/Itgb2/Ptpn6/Gab1/Tspan12/Tgfb2/Foxo4/Sp100/Sparc/Dll1
GO:0032722	GO:0032722	positive regulation of chemokine production	22	0.584091	2.15378	0.000160455	0.00105652	0.00066132	1006	tags=77%, list=31%, signal=54%	Il17f/Clec7a/Havcr2/Trpv4/Oas1g/Tlr4/Cd74/Cd84/Tlr2/Tlr7/Tgfb1/Mavs/Tirap/AI182371/Csf1r/Lgals9/Il6ra
GO:0051302	GO:0051302	regulation of cell division	40	0.488908	2.15783	0.000161426	0.00105975	0.00066334	555	tags=48%, list=17%, signal=40%	Kif18b/Kif14/Ect2/E2f8/Kif20b/Aspm/E2f7/Aurkb/Birc5/Myc/Cdca8/Sfrp2/Aurka/Kif23/Cdc6/Lbh/Racgap1/Cdc14a/Il1a
GO:1902107	GO:1902107	positive regulation of leukocyte differentiation	54	0.447683	2.12092	0.000162111	0.00105975	0.00066334	891	tags=56%, list=28%, signal=41%	Hlx/Ccr1/Gimap3/Ccr2/Runx3/Tnfsf9/Nlrp3/Rhoh/Ror2/Casp8/Ikzf1/Itgam/Cd74/Pou4f1/Axl/Runx1/Sox4/Spi1/Ptprc/Fos/Nckap1l/Vsir/Zfp36l1/Cd1d1/Inpp5d/Tgfb1/Fes/Jun/Csf1r/Dusp10
GO:1903708	GO:1903708	positive regulation of hemopoiesis	54	0.447683	2.12092	0.000162111	0.00105975	0.00066334	891	tags=56%, list=28%, signal=41%	Hlx/Ccr1/Gimap3/Ccr2/Runx3/Tnfsf9/Nlrp3/Rhoh/Ror2/Casp8/Ikzf1/Itgam/Cd74/Pou4f1/Axl/Runx1/Sox4/Spi1/Ptprc/Fos/Nckap1l/Vsir/Zfp36l1/Cd1d1/Inpp5d/Tgfb1/Fes/Jun/Csf1r/Dusp10
GO:0035825	GO:0035825	homologous recombination	25	0.556105	2.12899	0.000164291	0.00107143	0.000670653	306	tags=40%, list=9%, signal=37%	Top2a/Brip1/Bard1/Trip13/Rad54b/Ankle1/Brca1/Msh5/Eme1/Rad51ap1
GO:0007292	GO:0007292	female gamete generation	45	0.473333	2.15633	0.000172994	0.00112549	0.000704492	668	tags=44%, list=21%, signal=36%	Ttk/Ska1/Hrob/Ndc80/Sgo2a/Top2a/Ncaph/Aspm/Cenpe/Trip13/Msh5/Adamts1/Aurka/Fbxo5/Inhbb/Lgr5/Ska3/Mastl/Tnfaip6/Dnmt3b
GO:0019827	GO:0019827	stem cell population maintenance	41	0.479746	2.13395	0.000176662	0.00114662	0.000717718	960	tags=59%, list=30%, signal=42%	Nr5a2/Aspm/Cdkn2a/Phf19/Myc/Wdr62/Bmp7/Jag1/Gata2/Lbh/Notch1/Sox4/Spi1/Rest/Fancd2/Sox2/Wnt7a/Tcf7l1/Lrp5/Sap30/Fzd7/Sall1/Dll1/Vangl2
GO:0060326	GO:0060326	cell chemotaxis	53	0.436241	2.05732	0.000180392	0.00116805	0.000731131	892	tags=58%, list=28%, signal=43%	Ccr1/Ccr2/Hmgb2/Vav1/Pdgfra/Tnfsf18/Prkcq/Trpv4/Itgam/Cd74/Klrk1/Itga9/Swap70/Notch1/Spi1/Nckap1l/Ednrb/Tnfaip6/Bin2/Plxnb3/Ccr5/Ccl4/Itgb2/Cxcl16/Fcer1g/Csf3r/Tirap/Gab1/AI182371/Csf1r/Tgfb2
GO:0030101	GO:0030101	natural killer cell activation	23	0.565057	2.09778	0.000181082	0.00116974	0.000732186	669	tags=65%, list=21%, signal=52%	Ulbp1/Il18r1/Stx11/Vav1/Cd244a/Havcr2/Lilrb4a/Cd48/Ikzf1/Klrk1/Axl/Slamf6/Fcgr4/Ptprc/Elf4
GO:0009792	GO:0009792	embryo development ending in birth or egg hatching	157	0.321361	1.85967	0.00018333	0.00118146	0.000739524	1101	tags=47%, list=34%, signal=33%	Gata6/Nr5a2/En1/Hoxa3/E2f8/Tfap2a/Hoxa5/Adm/Kif20b/Irx5/Rrm2/Stil/E2f7/St14/Hoxa4/Nek2/Brca1/Dll3/Sox10/Hspg2/Tent5c/Pdgfra/Hoxa7/Sfrp2/9130008F23Rik/Gins1/Bmp7/Tgif1/Syde1/Rad51b/Mdfi/Gata2/Ror2/Tbx18/Casp8/Runx1/Hey2/Asf1b/Notch1/Dab2/Plpp4/Vash2/Gas1/Zfp36l1/Myb/Sox2/Tgfb1/Nrarp/Ccnb1/Gab1/Rcn1/Six4/Phgdh/Xrcc2/Gorab/Tgfb2/Palb2/Npm2/Sall1/Cmtm3/Dll1/Vangl2/Tgfbr2/Chek1/Marcks/Suv39h1/Mafb/Bcl…
GO:0002832	GO:0002832	negative regulation of response to biotic stimulus	23	0.564022	2.09394	0.00018798	0.00120857	0.000756493	1178	tags=83%, list=36%, signal=53%	Ccr1/Acod1/Aurkb/Havcr2/Ifi207/Oas1g/Nmi/Irgm1/Inpp5d/Tgfb1/Nectin4/Ptpn6/Tap1/Dusp10/Lgals9/Nectin2/Trib1/Tap2/Samhd1
GO:0019882	GO:0019882	antigen processing and presentation	31	0.517852	2.12635	0.000188856	0.00121134	0.000758229	1038	tags=77%, list=32%, signal=53%	Ulbp1/H2-Q6/H2-Q7/Fcgr2b/H2-Eb1/Cd74/Fcgr4/Clec4a2/Clec4a1/Cd1d1/Ifi30/Wdfy4/Psmb8/Nod1/Fcer1g/H2-Q4/Fcgr1/Icam1/Tap1/Ctss/Unc93b1/Mpeg1/Slc11a1/Fcgr3
GO:1903038	GO:1903038	negative regulation of leukocyte cell-cell adhesion	26	0.5497	2.14227	0.000189955	0.00121553	0.000760853	1005	tags=81%, list=31%, signal=56%	Hlx/Gimap3/Cdkn2a/Runx3/Havcr2/Tnfsf18/Cd86/Loxl3/Cd24a/Cd74/Runx1/Crtam/Vsir/Gpnmb/Tgfb1/Ptpn6/Nrarp/Il20rb/Cd37/Lgals9/Laptm5
GO:1902106	GO:1902106	negative regulation of leukocyte differentiation	27	0.535129	2.10751	0.000192418	0.00122841	0.000768914	1181	tags=85%, list=36%, signal=55%	Hlx/Cdkn2a/Myc/Runx3/Hoxa7/Tnfsf18/Lilrb4a/Gata2/Loxl3/Tmem176b/Tmem176a/Cd74/Runx1/Tnfrsf11b/Tnfaip6/Inpp5d/Nrarp/C1qc/Trib1/Mafb/Tjp2/Cbfb/Fbxo7
GO:0008306	GO:0008306	associative learning	27	-0.488043	-2.2787	0.000193629	0.00123325	0.000771945	1352	tags=89%, list=42%, signal=52%	Atp1a3/Ahr/Snap25/Cacna1e/Atxn1/Cntnap2/Shank3/Gria1/Srcin1/Gabra5/Neurod2/Grin1/Grin2b/Abcc8/Synpo/Rgs14/Shank2/Shank1/Grin2a/Ntsr1/Clstn2/Rin1/Chrd/Crhr1
GO:0009790	GO:0009790	embryo development	252	0.282465	1.73178	0.000195216	0.00124046	0.000776455	1101	tags=44%, list=34%, signal=31%	Gata6/Nr5a2/En1/Hoxa3/Hlx/E2f8/Tfap2a/Top2a/Hoxa5/Adm/Irx2/Kif20b/Irx1/Irx5/Pole/Nes/Rrm2/Stil/E2f7/St14/Hoxa4/Mmp15/Nek2/Brca1/Dll3/En2/Tecta/Myc/Sox10/Lmx1b/Hspg2/Tent5c/Pdgfra/Hoxa7/Sfrp2/9130008F23Rik/Gins1/Bmp7/Jag1/Tgif1/Syde1/Rad51b/Mdfi/Gata2/Loxl3/Ror2/Tbx18/Casp8/Racgap1/Clic5/Runx1/Hey2/Asf1b/Fbn2/Notch1/Dab2/Plpp4/Rest/Vash2/Gas1/Tubb2b/Zfp36l1/Myb/Gdnf/Lama4/Efna1/Ntn1/Sox2/Wnt7a/Tgf…
GO:0051984	GO:0051984	positive regulation of chromosome segregation	17	0.634149	2.18689	0.000196973	0.00124872	0.000781625	601	tags=65%, list=19%, signal=53%	Cdk1/Ska1/Ncaph/Cenpe/Aurkb/Birc5/Ncapg/Cdca8/Smc4/Cdc6/Ska3
GO:0062207	GO:0062207	regulation of pattern recognition receptor signaling pathway	41	0.477733	2.12499	0.000198943	0.00125828	0.000787611	842	tags=56%, list=26%, signal=42%	Casp4/Acod1/Enpp3/Aurkb/Hspa1a/Hspa1b/P2rx7/Nlrp3/Ifi207/Tlr1/Tlr4/Irgm1/Pik3ap1/Oasl1/Plcg2/Smpdl3a/Rab7b/Tasl/Mavs/Zc3hav1/Ddx60/Tirap/Sting1
GO:0033993	GO:0033993	response to lipid	172	0.314976	1.85478	0.000204048	0.00128758	0.000805949	1067	tags=50%, list=33%, signal=35%	Gata6/Tfap2a/Adm/Casp4/Hmox1/Acod1/Mmp15/Brca1/Vim/Kif18a/Hmgb2/Sox10/Havcr2/Bmp7/Lilrb4a/P2rx7/Gata2/Mrc1/Nlrp3/Slpi/Cd86/Ly86/Ccna2/Plscr4/Tlr4/Ccnd1/Pou4f1/Lbh/F2r/Klrk1/Epsti1/Axl/Nkx2-2/Runx1/Notch1/Fcgr4/Irgm1/Inhbb/Spi1/Dab2/Il1a/Rest/Cd84/Fos/Tlr2/Irf8/Ednrb/Zfp36l1/Myb/Gdnf/Plcg2/Sox2/Wnt7a/Gbp6/Gbp3/Tgfb1/Ccr5/Ncf1/Fes/Alpl/Cxcl16/Ptpn6/Ccnb1/Ascl1/Tirap/Jun/Pcna/Cdo1/Casp7/Dusp10/Tgfb2…
GO:0050806	GO:0050806	positive regulation of synaptic transmission	55	-0.356737	-2.02627	0.000206824	0.00130208	0.000815028	1500	tags=87%, list=46%, signal=48%	Slc4a8/Clstn1/Hdac6/Egfr/Clstn3/Cc2d1a/Lgi1/Adcy8/Slc8a2/Stxbp1/Prkcg/Stx3/Syt12/Crtc1/Ntrk2/Grin2d/Cacna1d/Iqsec2/Snap25/Ptk2b/Prkcz/Stx1a/Shank3/Gria1/Cacng3/Grin1/Rasgrf2/Cyp46a1/Htr6/Adcy1/Syt1/Ncs1/Grin2b/Unc13a/Cacna1b/Prkar1b/Htr7/Rgs14/2510002D24Rik/Shank2/Cacng2/Crhr2/Grin2a/Clstn2/Chrd/Arc/Crhr1/Uts2
GO:0000281	GO:0000281	mitotic cytokinesis	21	0.598939	2.19114	0.000210595	0.00130473	0.000816684	484	tags=57%, list=15%, signal=49%	Cep55/Iqgap3/Kif4/Ect2/Ckap2/Kif20b/Aurkb/Birc5/Cenpa/Cdca8/Kif23/Racgap1
GO:0006809	GO:0006809	nitric oxide biosynthetic process	14	0.658809	2.15141	0.00021034	0.00130473	0.000816684	806	tags=79%, list=25%, signal=59%	Sirpb1c/Tlr5/Ulbp1/Gimap3/Clec7a/Ddah2/Tlr4/Klrk1/Tlr2/Itgb2/Icam1
GO:0045428	GO:0045428	regulation of nitric oxide biosynthetic process	14	0.658809	2.15141	0.00021034	0.00130473	0.000816684	806	tags=79%, list=25%, signal=59%	Sirpb1c/Tlr5/Ulbp1/Gimap3/Clec7a/Ddah2/Tlr4/Klrk1/Tlr2/Itgb2/Icam1
GO:0046209	GO:0046209	nitric oxide metabolic process	14	0.658809	2.15141	0.00021034	0.00130473	0.000816684	806	tags=79%, list=25%, signal=59%	Sirpb1c/Tlr5/Ulbp1/Gimap3/Clec7a/Ddah2/Tlr4/Klrk1/Tlr2/Itgb2/Icam1
GO:0080164	GO:0080164	regulation of nitric oxide metabolic process	14	0.658809	2.15141	0.00021034	0.00130473	0.000816684	806	tags=79%, list=25%, signal=59%	Sirpb1c/Tlr5/Ulbp1/Gimap3/Clec7a/Ddah2/Tlr4/Klrk1/Tlr2/Itgb2/Icam1
GO:2001057	GO:2001057	reactive nitrogen species metabolic process	14	0.658809	2.15141	0.00021034	0.00130473	0.000816684	806	tags=79%, list=25%, signal=59%	Sirpb1c/Tlr5/Ulbp1/Gimap3/Clec7a/Ddah2/Tlr4/Klrk1/Tlr2/Itgb2/Icam1
GO:0061082	GO:0061082	myeloid leukocyte cytokine production	23	0.562681	2.08896	0.000208674	0.00130473	0.000816684	1121	tags=83%, list=35%, signal=54%	Casp4/Hmox1/P2rx7/Tlr4/Cd74/Axl/Tlr2/Tlr7/Plcg2/Tgfb1/Nod1/Fcer1g/Mavs/Tirap/Tgfb2/Laptm5/Litaf/Gprc5b/Rigi
GO:0043410	GO:0043410	positive regulation of MAPK cascade	103	0.357104	1.92184	0.0002186	0.00135125	0.000845805	899	tags=49%, list=28%, signal=36%	Inava/Iqgap3/Lpar3/Ccr1/Cspg4/Ccr2/Erbb3/Naip6/Clec7a/P2ry1/Fcgr2b/Pdgfra/Traf4/Havcr2/Igfbp3/Naip2/P2rx7/Trpv4/Ltbr/Tlr4/Cd74/F2r/Naip5/Eda2r/Notch1/Spi1/Dab2/Il1a/Ptprc/Cd84/Ddr2/Tlr2/Efna1/Plcg2/Gpnmb/Sox2/Wnt7a/Tgfb1/Nod1/Tgfa/Gpr37l1/Icam1/Tirap/Gab1/Jun/Csf1r/Pecam1/Tgfb2/Fzd7/Pik3r5
GO:0072538	GO:0072538	T-helper 17 type immune response	13	0.674126	2.15129	0.000221982	0.00136597	0.000855015	718	tags=77%, list=22%, signal=60%	Clec4n/Clec7a/Tnfsf18/Prkcq/Nlrp3/Loxl3/Ly9/Slamf6/Notch1/Tgfb1
GO:0042102	GO:0042102	positive regulation of T cell proliferation	24	0.554545	2.08774	0.000221873	0.00136597	0.000855015	657	tags=58%, list=20%, signal=47%	Nr5a2/Card11/Ccr2/Cd244a/Havcr2/Prkcq/Tnfsf9/Cd86/Cd24a/Irgm1/Il1a/Ptprc/Nckap1l/Cd1d1
GO:0071805	GO:0071805	potassium ion transmembrane transport	56	-0.362908	-2.0702	0.000224557	0.0013787	0.000862985	1450	tags=84%, list=45%, signal=47%	Slc12a8/Kcnh2/Kcnab3/Kcnn2/Atp1a3/Cacna1d/Kcnj3/Tmem38a/Snap25/Slc17a7/Kcnk3/Slc9a2/Kcnc1/Kcnma1/Kcnc2/Kcnj12/Kcnq2/Nedd4l/Kcnj11/Kcnt2/Kcnb1/Kcnb2/Slc24a4/Abcc8/Kcns3/Slc17a6/Wnk2/Kcnab2/Kcnip4/Kcnj9/Kcnh7/Kcnk12/Kcnmb2/Kcnq1/Kcnc4/Kcnk4/Kcnq4/Hcn2/Kcng2/Kcnt1/Hcn4/Kcnj6/Kcnh6/Slc9a3/Dpp10/Kcnh3/Fxyd4
GO:0040012	GO:0040012	regulation of locomotion	230	0.279789	1.70058	0.000229233	0.00140425	0.000878975	906	tags=41%, list=28%, signal=32%	Kif14/Has2/Tfap2a/Kif20b/Ccr1/Hmox1/Acan/S1pr2/Ccr2/Vim/Rgcc/Col18a1/Myc/Clec7a/Wdr62/Pdgfra/Hoxa7/Adamts1/Tnfsf18/Sfrp2/Igfbp3/Mcam/Bmp7/Jag1/Syde1/Trpv4/Msn/Gata2/Ror2/Myo1f/Fbxo5/Casp8/Tlr4/Cd74/F2r/Sema3d/Klrk1/Swap70/Arhgef39/Fbn2/Notch1/Spi1/Dab2/Il1a/Ptprc/Abi3/Rin2/Ddr2/Tlr2/Itgax/Tubb2b/Nckap1l/Lima1/Vsir/Dock8/Rhoc/Ptprz1/Tnfaip6/Ets1/Gcnt1/Lama4/Efna1/Plcg2/Pik3cg/Gpnmb/Plxnb3/Ntn1/Wnt…
GO:0006325	GO:0006325	chromatin organization	114	0.348997	1.91116	0.000239994	0.00146687	0.000918172	1447	tags=64%, list=45%, signal=37%	Bub1/Nr5a2/Cdk1/Cenpi/Chaf1b/Cdk2/Top2a/Uhrf1/Haspin/H1f3/Phf19/Aurkb/Brca1/Cenpa/Hmgb2/Myc/Mis18bp1/Mcm2/Hmgn5/Aurka/Rbl1/H1f5/Ifi207/Ikzf1/Ddx11/Asf1b/Spi1/Mki67/Rest/Apobec1/Spin4/H1f0/Dnmt3b/Dtx3l/Mis18a/Pcna/Hells/Npm2/Mdc1/Zfp57/Chaf1a/Chek1/Suv39h1/Tex15/Topbp1/Prdm9/Hat1/Fbxo30/Anp32b/Cecr2/Oip5/Zcwpw1/H2az2/Morc4/Trp53/Nasp/Anp32e/Hjurp/Dek/Ptma/Dnmt1/Rhno1/Asf1a/Ss18/Prdm5/Suv39h2/Nfkbi…
GO:0046632	GO:0046632	alpha-beta T cell differentiation	29	0.533187	2.14511	0.000240558	0.00146703	0.000918273	718	tags=59%, list=22%, signal=46%	Hlx/Gimap3/Il18r1/Ccr2/Bcl3/Runx3/Tnfsf18/Nlrp3/Loxl3/Ly9/Ikzf1/Runx1/Slamf6/Nckap1l/Myb/Cd1d1/Tgfb1
GO:1902969	GO:1902969	mitotic DNA replication	12	0.677807	2.1075	0.000243673	0.00148271	0.000928089	335	tags=58%, list=10%, signal=52%	Cdk1/Mcm3/Cdk2/Mcm6/Cdc45/Mcm2/Gins1
GO:0009615	GO:0009615	response to virus	74	0.391353	1.9669	0.000247397	0.00150201	0.000940173	1287	tags=68%, list=40%, signal=42%	Acod1/Mlkl/Bcl3/Slfn9/Nlrp3/Cd86/Nlrp1b/Ifi207/Oas1g/Nmi/Tlr13/Irgm1/Ptprc/Apobec1/Slfn8/Tlr7/Itgax/Trim56/Usp44/Oasl1/Apobec3/Nlrp1a/Wdfy4/Tgfb1/Pmaip1/Mavs/Il10rb/Oasl2/Zc3hav1/Ddx60/Dtx3l/Sting1/Unc93b1/Ifit2/Cd37/Ifi44/Lgals9/Polr3k/Itgb8/Rigi/Samhd1/Traf3ip3/Gbp7/Npc2/Ifngr1/Bst2/Ifih1/Rtp4/Parp9/Eif2ak2
GO:0060759	GO:0060759	regulation of response to cytokine stimulus	36	0.490005	2.08282	0.000249418	0.00151092	0.000945746	632	tags=50%, list=20%, signal=41%	Casp4/Hspa1a/Naip6/Hspa1b/Naip2/Rbm47/Cd24a/Oas1g/Tlr4/Cd74/Axl/Tnfrsf1a/Naip5/Tnfrsf11b/Irgm1/Ptprc/Tlr2/Trim56
GO:0098581	GO:0098581	detection of external biotic stimulus	11	0.699052	2.10716	0.000250344	0.00151317	0.000947153	742	tags=91%, list=23%, signal=70%	Clec4n/Casp4/Naip6/Clec7a/Naip2/Tlr1/Tlr4/Naip5/Tlr2/Nod1
GO:0062208	GO:0062208	positive regulation of pattern recognition receptor signaling pathway	24	0.549644	2.06928	0.000265908	0.00160369	0.00100381	842	tags=67%, list=26%, signal=50%	Casp4/Hspa1a/Hspa1b/P2rx7/Nlrp3/Tlr1/Tlr4/Pik3ap1/Oasl1/Plcg2/Tasl/Mavs/Zc3hav1/Ddx60/Tirap/Sting1
GO:0001508	GO:0001508	action potential	50	-0.388988	-2.17415	0.000269935	0.00162438	0.00101677	1439	tags=86%, list=44%, signal=49%	Kcnh2/Npr2/Slc8a2/Trpm4/Kcnn2/Scn8a/Ptpn3/Ntrk2/Cacna1d/Snta1/Kcnk3/Cntnap1/Cacna1h/Cntnap2/Rapgef4/Gria1/Cacnb4/Kcnc1/Kcnma1/Kcnc2/Trpc4/Kcnq2/Nedd4l/Kcnj11/Kcnb1/Kcnb2/Grin2b/Abcc8/Kcns3/Ryr2/Cacna1i/Kcnmb2/Cacnb3/Kcnq1/Kcnc4/Kcnk4/Grin2a/Kcng2/Hcn4/Cacna1g/Kcnh6/Rnf207/Dsc2
GO:0032613	GO:0032613	interleukin-10 production	19	0.596875	2.1157	0.000271998	0.00162928	0.00101983	1077	tags=84%, list=33%, signal=57%	Inava/Clec7a/Fcgr2b/Bcl3/Rbm47/Tlr4/Cd84/Tlr2/Vsir/Gdnf/Plcg2/Fcer1g/Il20rb/Dll1/Lgals9/Trib2
GO:0032653	GO:0032653	regulation of interleukin-10 production	19	0.596875	2.1157	0.000271998	0.00162928	0.00101983	1077	tags=84%, list=33%, signal=57%	Inava/Clec7a/Fcgr2b/Bcl3/Rbm47/Tlr4/Cd84/Tlr2/Vsir/Gdnf/Plcg2/Fcer1g/Il20rb/Dll1/Lgals9/Trib2
GO:0002456	GO:0002456	T cell mediated immunity	36	0.487971	2.07417	0.000272543	0.00162928	0.00101983	942	tags=61%, list=29%, signal=44%	Ulbp1/Il18r1/Stx11/Ccr2/H2-Q6/H2-Q7/Jag1/P2rx7/Nlrp3/Cd24a/Fcgr4/Ptprc/Ctsc/Nckap1l/Vsir/Cd1d1/H2-Q4/Icam1/Il20rb/Slfn2/Ctsh/Unc93b1
GO:0034501	GO:0034501	protein localization to kinetochore	10	0.735832	2.13584	0.000275266	0.00163837	0.00102553	764	tags=90%, list=24%, signal=69%	Ttk/Cdk1/Kntc1/Knl1/Aurkb/Spdl1/Zwilch/Mtbp/Cenpq
GO:1903083	GO:1903083	protein localization to condensed chromosome	10	0.735832	2.13584	0.000275266	0.00163837	0.00102553	764	tags=90%, list=24%, signal=69%	Ttk/Cdk1/Kntc1/Knl1/Aurkb/Spdl1/Zwilch/Mtbp/Cenpq
GO:0032465	GO:0032465	regulation of cytokinesis	21	0.593847	2.17251	0.00027673	0.00164168	0.00102759	549	tags=62%, list=17%, signal=52%	Kif14/Ect2/E2f8/Kif20b/E2f7/Aurkb/Birc5/Cdca8/Aurka/Kif23/Cdc6/Racgap1/Cdc14a
GO:0007162	GO:0007162	negative regulation of cell adhesion	69	0.404154	2.0143	0.000277025	0.00164168	0.00102759	1005	tags=58%, list=31%, signal=41%	Hlx/Gimap3/Cdkn2a/Erbb3/Rgcc/Hspg2/Spry4/Runx3/Hoxa7/Havcr2/Tnfsf18/Jag1/Trpv4/Cd86/Loxl3/Myo1f/Cd24a/Akna/Cd74/Swap70/Runx1/Crtam/Notch1/Spi1/Ptprc/Vsir/Ptprz1/Gpnmb/Plxnb3/Jam2/Tgfb1/Kank1/Ptpn6/Nrarp/Il20rb/Fzd7/Cd37/Lpxn/Lgals9/Laptm5
GO:0051053	GO:0051053	negative regulation of DNA metabolic process	25	0.540214	2.06815	0.00029333	0.00173453	0.00108571	647	tags=48%, list=20%, signal=39%	Pif1/Rmi2/Parpbp/H1f3/Ankle1/Radx/H1f5/Fbxo5/Gmnn/Cdt1/H1f0/Timeless
GO:0002824	GO:0002824	positive regulation of adaptive immune response based on somatic recombination of immune receptors built from immunoglobulin superfamily domains	37	0.471999	2.03961	0.000294139	0.00173555	0.00108635	1384	tags=81%, list=43%, signal=47%	Clec4n/Ulbp1/Gimap3/Il18r1/Ccr2/H2-Q6/Clec7a/H2-Q7/Prkcq/P2rx7/Nlrp3/Cd24a/Ptprc/Cd1d1/Tgfb1/Fcer1g/H2-Q4/Fcgr1/Pla2g4a/Slc11a1/Nectin2/Fcgr3/Tap2/Il18/Atad5/Arid5a/Mad2l2/Hspd1/Nfkbiz/Btk
GO:1903707	GO:1903707	negative regulation of hemopoiesis	28	0.539148	2.14018	0.00029653	0.00174588	0.00109282	1181	tags=86%, list=36%, signal=55%	Hlx/Cdkn2a/Myc/Runx3/Hoxa7/Tnfsf18/Lilrb4a/Gata2/Loxl3/Tmem176b/Tmem176a/Cd74/Runx1/Tnfrsf11b/Irgm1/Tnfaip6/Inpp5d/Nrarp/C1qc/Trib1/Mafb/Tjp2/Cbfb/Fbxo7
GO:0043523	GO:0043523	regulation of neuron apoptotic process	67	0.395349	1.95472	0.000323663	0.00190152	0.00119024	920	tags=48%, list=28%, signal=35%	Kif14/En1/Tfap2a/Casp4/Nes/Hmox1/Birc5/Casp12/En2/Erbb3/Hspg2/Fcgr2b/Casp8/Ccnd1/Pou4f1/F2r/Axl/Tnfrsf1a/Ptprz1/Myb/Gdnf/Ccr5/Pmaip1/Fzd9/Ascl1/Jun/Six4/Casp7/Xrcc2/Fzd1/Tgfb2/Mybl2
GO:0080135	GO:0080135	regulation of cellular response to stress	90	0.363464	1.90745	0.000330258	0.00193609	0.00121188	1429	tags=67%, list=44%, signal=38%	Inava/Rmi2/Pbk/Fignl1/Knl1/Cdkn2a/Bard1/Parpbp/Brca1/Foxm1/Hspa1a/Radx/Clec7a/Fcgr2b/Rad51ap1/Creb3l1/Tlr4/Ddx11/Cd74/Chek2/Sox4/Ddias/Il1a/Dhfr/Spidr/Timeless/Nod1/Fignl2/Pmaip1/Rpa2/Steap3/Pcna/Dusp10/Tgfb2/Mdc1/Chek1/Suv39h1/Tex15/Mmp14/Cav1/Plk1/Zcwpw1/Sema4c/Fads2/Trp53/Atad5/Dek/Blm/Eif2ak2/Wdr76/Nacc2/Etaa1/Mad2l2/Cntf/Mgmt/Brca2/Npm1/Rad51/Nfe2l2/Rif1
GO:0001959	GO:0001959	regulation of cytokine-mediated signaling pathway	31	0.504432	2.07125	0.000333368	0.00195013	0.00122067	632	tags=52%, list=20%, signal=42%	Casp4/Hspa1a/Naip6/Hspa1b/Naip2/Rbm47/Cd24a/Oas1g/Cd74/Axl/Tnfrsf1a/Naip5/Tnfrsf11b/Irgm1/Ptprc/Trim56
GO:2000516	GO:2000516	positive regulation of CD4-positive, alpha-beta T cell activation	13	0.666419	2.12669	0.000335635	0.00195919	0.00122634	613	tags=69%, list=19%, signal=56%	Hlx/Card11/Gimap3/Ccr2/Prkcq/Nlrp3/Cd24a/Irgm1/Nckap1l
GO:0001906	GO:0001906	cell killing	50	0.438164	2.04449	0.000341488	0.00198909	0.00124505	1073	tags=70%, list=33%, signal=48%	Ulbp1/Gimap3/Stx11/H2-Q6/Vav1/H2-Q7/Fcgr2b/Havcr2/P2rx7/Itgam/Klrk1/Slamf6/Crtam/Fcgr4/Spi1/Ptprc/Ctsc/Nckap1l/Cd1d1/Inpp5d/Gbp3/Tgfb1/Ccr5/Ncf1/Nectin4/H2-Q4/Ptpn6/Fcgr1/Tap1/Ctsh/Lgals9/Masp1/Nectin2/Fcgr3/Bcl2l11
GO:1902806	GO:1902806	regulation of cell cycle G1/S phase transition	50	0.436142	2.03505	0.000360285	0.00209411	0.00131079	788	tags=48%, list=24%, signal=37%	Kif14/Cdkn2c/Haspin/Rrm2/Stil/Cdkn2a/E2f7/Rgcc/Dbf4/Adamts1/Rbl1/Fam83d/Ccnd1/Rrm1/Mlf1/Ddr2/Gas1/Mtbp/Plcg2/Gpnmb/Sox2/Cdkn1b/Rpa2/Ptpn6
GO:0048144	GO:0048144	fibroblast proliferation	36	0.4838	2.05644	0.000361867	0.00209842	0.00131349	833	tags=58%, list=26%, signal=44%	Cdk1/E2f8/Fam114a1/Myc/Cks2/Pdgfra/Cks1b/Tgif1/Ccna2/Cd74/Cdc6/Zfp469/Ddr2/Anxa2/Ptprz1/Myb/Ifi30/Tgfb1/Pmaip1/Ccnb1/Jun
GO:0006909	GO:0006909	phagocytosis	53	0.424757	2.00317	0.000362566	0.00209842	0.00131349	1082	tags=62%, list=33%, signal=42%	Sirpb1c/Knl1/Msr1/Ccr2/Clec7a/Vav1/Fcgr2b/P2rx7/Gata2/Tlr4/Itgam/Axl/Rab20/Ptprc/Tlr2/Irf8/Nckap1l/Plcg2/Bin2/Tgfb1/Rab7b/Itgb2/Fcer1g/Fcgr1/Pld4/Pecam1/Gsn/Arap1/Masp1/Slc11a1/Fcgr3/Dock2/Cyba
GO:0050900	GO:0050900	leukocyte migration	75	0.380122	1.92799	0.000382559	0.00220944	0.00138298	1062	tags=60%, list=33%, signal=41%	Sirpb1c/Ccr1/Ccr2/Vav1/Hoxa7/Tnfsf18/Trpv4/Msn/Ror2/Myo1f/Cd24a/Itgam/Cd74/Klrk1/Itga9/Swap70/Crtam/Spi1/Il1a/Tlr2/Nckap1l/Dock8/Ednrb/Tnfaip6/Gcnt1/Jam2/Tgfb1/F11r/Ccl4/Itgb2/Cxcl16/Fcer1g/Csf3r/Icam1/Tirap/AI182371/Csf1r/Pecam1/Tgfb2/Eps8/Ptafr/Lgals9/Masp1/Fcgr3/Irak4
GO:0002220	GO:0002220	innate immune response activating cell surface receptor signaling pathway	22	0.567835	2.09384	0.000384748	0.00221739	0.00138795	1140	tags=82%, list=35%, signal=53%	Clec4n/Tlr5/Acod1/Clec7a/Oas1g/Nmi/Tlr1/Tlr4/Klrk1/Pik3ap1/Tlr2/Plcg2/Rab7b/Tirap/Ifi35/Irak4/Cyba/Cav1
GO:0046633	GO:0046633	alpha-beta T cell proliferation	17	0.617557	2.12967	0.000388885	0.0022365	0.00139992	1054	tags=88%, list=33%, signal=60%	Card11/Ccr2/Myc/Cd244a/Prkcq/Lilrb4a/Cd24a/Irgm1/Ptprc/Vsir/Elf4/Rasal3/Lgals9/Tgfbr2/Dock2
GO:0019884	GO:0019884	antigen processing and presentation of exogenous antigen	15	0.635771	2.13636	0.000396204	0.00227379	0.00142326	1116	tags=93%, list=34%, signal=61%	Fcgr2b/H2-Eb1/Cd74/Clec4a2/Clec4a1/Cd1d1/Ifi30/Fcer1g/Fcgr1/Ctss/Unc93b1/Mpeg1/Fcgr3/Tap2
GO:0045646	GO:0045646	regulation of erythrocyte differentiation	13	0.663259	2.11661	0.000403327	0.00230981	0.0014458	699	tags=77%, list=22%, signal=61%	Hoxa5/Hspa1a/Hmgb2/Hspa1b/Gata2/Spi1/Nckap1l/Zfp36l1/Ets1/Inpp5d
GO:0043370	GO:0043370	regulation of CD4-positive, alpha-beta T cell differentiation	14	0.644656	2.10519	0.000408547	0.00232505	0.00145534	718	tags=71%, list=22%, signal=56%	Hlx/Gimap3/Ccr2/Runx3/Tnfsf18/Nlrp3/Loxl3/Runx1/Nckap1l/Tgfb1
GO:0002702	GO:0002702	positive regulation of production of molecular mediator of immune response	43	0.453934	2.04483	0.000407966	0.00232505	0.00145534	823	tags=49%, list=25%, signal=37%	Il17f/Inava/Casp4/Gimap3/Il18r1/Clec7a/Cd244a/P2rx7/Nlrp3/Cd86/Tlr4/Cd74/Ptprc/Tlr2/Tlr7/Plcg2/Tgfb1/Nod1/Fcer1g/Mavs/Tirap
GO:0098727	GO:0098727	maintenance of cell number	43	0.453896	2.04466	0.000407966	0.00232505	0.00145534	960	tags=56%, list=30%, signal=40%	Nr5a2/Aspm/Cdkn2a/Phf19/Myc/Wdr62/Bmp7/Jag1/Gata2/Lbh/Notch1/Sox4/Spi1/Rest/Fancd2/Sox2/Wnt7a/Tcf7l1/Lrp5/Sap30/Fzd7/Sall1/Dll1/Vangl2
GO:0050679	GO:0050679	positive regulation of epithelial cell proliferation	43	0.453568	2.04318	0.000427239	0.00242636	0.00151876	894	tags=53%, list=28%, signal=39%	Iqgap3/Hlx/Has2/Hmox1/Erbb3/Hmgb2/Col18a1/Myc/Hspg2/Gata2/Tbx18/Ccnd1/Notch1/Vash2/Gas1/Plxnb3/Wnt7a/Cdc25a/Tgfb1/Tgfa/Nrarp/Jun/Fzd7
GO:0002429	GO:0002429	immune response-activating cell surface receptor signaling pathway	50	0.43428	2.02636	0.000429207	0.00243247	0.00152258	1082	tags=66%, list=33%, signal=45%	Clec4n/Tlr5/Card11/Acod1/Rgcc/Clec7a/Oas1g/Nmi/Tlr1/Tlr4/Itgam/Klhl6/Lcp2/Klrk1/Ptprc/Pik3ap1/Tlr2/Nckap1l/Plcg2/Themis2/Rab7b/Fcer1g/Ptpn6/Tirap/Lat2/Cmtm3/Lpxn/Laptm5/Nectin2/Ifi35/Irak4/Elf1/Cyba
GO:0097191	GO:0097191	extrinsic apoptotic signaling pathway	54	0.430908	2.04144	0.000437531	0.0024745	0.00154889	906	tags=52%, list=28%, signal=38%	Hmox1/Brca1/Hspa1a/Erbb3/Hmgb2/Hspa1b/Runx3/Sfrp2/P2rx7/Atf3/Bcl2a1b/Casp8/Ltbr/Tlr4/Clca3a2/Tnfrsf1a/Spi1/Dab2/Il1a/Ptprc/Gas1/Gdnf/Tnfrsf12a/Tgfb1/Pmaip1/Icam1/Tgfb2/Sp100
GO:0050832	GO:0050832	defense response to fungus	10	0.722248	2.09641	0.000447871	0.00252774	0.00158221	741	tags=90%, list=23%, signal=70%	Clec4n/Clec4d/Clec7a/Spi1/Clec4a2/Clec4a1/Plcg2/Tgfb1/Ncf1
GO:0031401	GO:0031401	positive regulation of protein modification process	45	0.452718	2.06242	0.000475288	0.00267693	0.0016756	454	tags=33%, list=14%, signal=29%	Inava/Kif14/Ect2/Tpx2/Fanci/Cdc20/Cdkn2a/Cenpe/Birc5/Clec7a/Traf4/Spsb4/Nmi/Tlr1/Tlr4
GO:0002474	GO:0002474	antigen processing and presentation of peptide antigen via MHC class I	13	0.658091	2.10011	0.000481849	0.00270829	0.00169523	1116	tags=100%, list=34%, signal=66%	Ulbp1/H2-Q6/H2-Q7/Clec4a2/Clec4a1/Ifi30/Fcer1g/H2-Q4/Fcgr1/Tap1/Mpeg1/Fcgr3/Tap2
GO:0048608	GO:0048608	reproductive structure development	71	0.390852	1.96665	0.000485578	0.00271804	0.00170133	847	tags=45%, list=26%, signal=34%	Gata6/Nr5a2/Dmrta1/Sox3/Aspm/Irx5/Brip1/Kif18a/Hmgb2/Pdgfra/Adamts1/Sfrp2/Bmp7/Jag1/Plaur/Ror2/Ccnd1/Axl/Runx1/Notch1/Rrm1/Inhbb/Il1a/Fanca/Tnfaip6/Sox2/Wnt7a/Cdkn1b/Icam1/Antxr2/Pla2g4a/Six4
GO:0061458	GO:0061458	reproductive system development	71	0.390852	1.96665	0.000485578	0.00271804	0.00170133	847	tags=45%, list=26%, signal=34%	Gata6/Nr5a2/Dmrta1/Sox3/Aspm/Irx5/Brip1/Kif18a/Hmgb2/Pdgfra/Adamts1/Sfrp2/Bmp7/Jag1/Plaur/Ror2/Ccnd1/Axl/Runx1/Notch1/Rrm1/Inhbb/Il1a/Fanca/Tnfaip6/Sox2/Wnt7a/Cdkn1b/Icam1/Antxr2/Pla2g4a/Six4
GO:0046637	GO:0046637	regulation of alpha-beta T cell differentiation	18	0.588843	2.06711	0.000508755	0.00284194	0.00177889	718	tags=67%, list=22%, signal=52%	Hlx/Gimap3/Ccr2/Runx3/Tnfsf18/Nlrp3/Loxl3/Ikzf1/Runx1/Nckap1l/Cd1d1/Tgfb1
GO:0002821	GO:0002821	positive regulation of adaptive immune response	38	0.47548	2.06872	0.000517183	0.00288311	0.00180466	1384	tags=82%, list=43%, signal=47%	Clec4n/Ulbp1/Gimap3/Il18r1/Ccr2/H2-Q6/Clec7a/H2-Q7/Prkcq/P2rx7/Nlrp3/Cd24a/Cd74/Ptprc/Cd1d1/Tgfb1/Fcer1g/H2-Q4/Fcgr1/Pla2g4a/Slc11a1/Nectin2/Fcgr3/Tap2/Il18/Atad5/Arid5a/Mad2l2/Hspd1/Nfkbiz/Btk
GO:0071559	GO:0071559	response to transforming growth factor beta	56	0.408265	1.9466	0.000528465	0.00293999	0.00184026	1234	tags=68%, list=38%, signal=43%	Il17f/Ccr1/Spry1/Hspa1a/Rgcc/Runx3/Atf3/Runx1/Fbn2/Spi1/Dab2/Fos/Ddr2/Zfp36l1/Gdnf/Il17rd/Wnt7a/Tgfb1/Jun/Sap30/Tgfb2/Htra3/Lpxn/Arap1/Lgals9/Tgfbr2/Itgb8/Abcg2/Hpgd/Cav1/Ndp/Onecut1/Gdf11/Epb41l5/Zfp36l2/Trp53/Itgb5/Smad5
GO:0002367	GO:0002367	cytokine production involved in immune response	40	0.465013	2.05237	0.000562155	0.00310838	0.00194567	1333	tags=78%, list=41%, signal=46%	Inava/Casp4/Hmox1/Gimap3/Il18r1/Ccr2/Clec7a/P2rx7/Nlrp3/Tlr4/Cd74/Axl/Tlr2/Tlr7/Vsir/Plcg2/Tgfb1/Nod1/Fcer1g/Mavs/Tirap/Tgfb2/Laptm5/Litaf/Gprc5b/Rigi/Bst2/Il18/Lacc1/Arid5a/Tlr3
GO:0002718	GO:0002718	regulation of cytokine production involved in immune response	40	0.465013	2.05237	0.000562155	0.00310838	0.00194567	1333	tags=78%, list=41%, signal=46%	Inava/Casp4/Hmox1/Gimap3/Il18r1/Ccr2/Clec7a/P2rx7/Nlrp3/Tlr4/Cd74/Axl/Tlr2/Tlr7/Vsir/Plcg2/Tgfb1/Nod1/Fcer1g/Mavs/Tirap/Tgfb2/Laptm5/Litaf/Gprc5b/Rigi/Bst2/Il18/Lacc1/Arid5a/Tlr3
GO:1903900	GO:1903900	regulation of viral life cycle	24	0.534227	2.01124	0.000561676	0.00310838	0.00194567	809	tags=58%, list=25%, signal=44%	Nr5a2/Top2a/Slpi/Ifi207/Oas1g/Cd74/Axl/Notch1/Oasl1/Apobec3/Kpna2/Mavs/Oasl2/Zc3hav1
GO:0002478	GO:0002478	antigen processing and presentation of exogenous peptide antigen	14	0.633792	2.06971	0.000600382	0.00331304	0.00207377	1116	tags=93%, list=34%, signal=61%	Fcgr2b/H2-Eb1/Cd74/Clec4a2/Clec4a1/Ifi30/Fcer1g/Fcgr1/Ctss/Unc93b1/Mpeg1/Fcgr3/Tap2
GO:0031570	GO:0031570	DNA integrity checkpoint signaling	36	0.474186	2.01558	0.000607533	0.00334573	0.00209423	1408	tags=86%, list=43%, signal=49%	Cdk1/Ticrr/Clspn/Bard1/Brca1/Dtl/Eme1/Creb3l1/Ccnd1/Cdc6/Chek2/Cdt1/Timeless/Fancd2/Rpa2/Dna2/Dtx3l/Foxo4/E2f1/Mdc1/Chek1/Topbp1/Plk1/Trp53/Blm/Parp9/Rhno1/Wdr76/Etaa1/Brca2/Rad51
GO:0061640	GO:0061640	cytoskeleton-dependent cytokinesis	27	0.505149	1.98944	0.000611503	0.00334773	0.00209548	484	tags=44%, list=15%, signal=38%	Cep55/Iqgap3/Kif4/Ect2/Ckap2/Kif20b/Aurkb/Birc5/Cenpa/Cdca8/Kif23/Racgap1
GO:0031348	GO:0031348	negative regulation of defense response	51	0.414845	1.94228	0.0006113	0.00334773	0.00209548	891	tags=57%, list=28%, signal=42%	Nr5a2/Pbk/Ccr1/Acod1/Enpp3/Aurkb/Fcgr2b/Havcr2/Nlrp3/Cd24a/Ifi207/Oas1g/Nmi/Tnfrsf1a/Irgm1/Cd33/Tnfaip6/Ets1/Elf4/Inpp5d/Nlrp1a/Tgfb1/Nectin4/Siglech/Ptpn6/Il10ra/Tap1/Il20rb/Dusp10
GO:0048568	GO:0048568	embryonic organ development	123	0.32727	1.81517	0.00061158	0.00334773	0.00209548	1126	tags=51%, list=35%, signal=35%	En1/Hoxa3/Hlx/E2f8/Tfap2a/Hoxa5/Adm/Irx5/Pole/Nes/Stil/E2f7/St14/Hoxa4/En2/Tecta/Myc/Hspg2/Pdgfra/Hoxa7/Bmp7/Syde1/Mdfi/Gata2/Ror2/Tbx18/Clic5/Runx1/Hey2/Fbn2/Notch1/Rest/Vash2/Gas1/Tubb2b/Zfp36l1/Myb/Gdnf/Efna1/Ntn1/Sox2/Tgfb1/Slitrk6/Gab1/Six4/Tgfb2/Palb2/Sall1/Sparc/Dll1/Vangl2/Triobp/Tgfbr2/Vax2/Mafb/Ttpa/Abcg2/Slc39a1/Socs3/Phactr4/Lrig3/Mmp14/Pou3f4
GO:0098609	GO:0098609	cell-cell adhesion	190	0.291901	1.73465	0.000644214	0.00351929	0.00220287	807	tags=38%, list=25%, signal=30%	Nr5a2/Olr1/Hlx/Has2/Card11/Gimap3/Cdkn2a/Ccr2/Rgcc/Clec7a/Vav1/Cd244a/Runx3/Pdgfra/Havcr2/Tnfsf18/Prkcq/Tnfsf9/Mcam/Bmp7/Jag1/Trpv4/Plaur/H2-Eb1/Msn/Nlrp3/Rhoh/Fgfrl1/Cd86/Loxl3/Cd24a/Tbx18/Akna/Ikzf1/Itgam/Cd74/Itga9/Swap70/Entpd1/Runx1/Crtam/Notch1/Sox4/Irgm1/Spi1/Il1a/Itgae/Ptprc/Itgax/Nckap1l/Vsir/Dock8/Zfp36l1/Ets1/Gcnt1/Cd1d1/Gpnmb/Plxnb3/Ntn1/Sox2/Jam2/Tgfb1/F11r/Ccr5/Fermt3/Nectin4/Itgb2/…
GO:0006814	GO:0006814	sodium ion transport	48	-0.364459	-2.02068	0.000645575	0.00351967	0.00220311	1422	tags=79%, list=44%, signal=45%	Slc20a1/Slc8a2/Trpm4/Scn8a/Atp1a3/Ptpn3/Slc17a7/Snta1/Slc9b2/Kcnk3/Sptbn4/Cacna1h/Slc9a2/Trpm2/Grin1/Klhl3/Kcnq2/Nedd4l/Slc24a4/Slc13a3/Slc17a6/Wnk2/Asic2/Fxyd5/Slc6a7/Cacna1i/Kcnq1/Tesc/Hcn2/Grin2a/Hcn4/Cacna1g/Slc9a3/Slc9b1/Slc38a11/Slc6a20a/Fxyd4/Slc6a13
GO:0045621	GO:0045621	positive regulation of lymphocyte differentiation	36	0.472104	2.00673	0.000654011	0.00355855	0.00222744	718	tags=53%, list=22%, signal=42%	Hlx/Gimap3/Ccr2/Runx3/Tnfsf9/Nlrp3/Rhoh/Ikzf1/Cd74/Axl/Runx1/Sox4/Spi1/Ptprc/Nckap1l/Vsir/Cd1d1/Inpp5d/Tgfb1
GO:2000045	GO:2000045	regulation of G1/S transition of mitotic cell cycle	42	0.43695	1.95666	0.000664076	0.00360612	0.00225722	788	tags=45%, list=24%, signal=35%	Kif14/Cdkn2c/Haspin/Rrm2/Stil/Cdkn2a/E2f7/Rgcc/Dbf4/Adamts1/Rbl1/Ccnd1/Rrm1/Ddr2/Mtbp/Gpnmb/Cdkn1b/Rpa2/Ptpn6
GO:0001773	GO:0001773	myeloid dendritic cell activation	15	0.622274	2.09101	0.000678709	0.00367825	0.00230237	1076	tags=87%, list=33%, signal=58%	Clec4d/Gimap3/Cd244a/Havcr2/Tnfsf9/Ltbr/Klrk1/Spi1/Tgfb1/Cd37/Tgfbr2/Dock2/Itgb8
GO:0051130	GO:0051130	positive regulation of cellular component organization	266	0.269123	1.65082	0.000681964	0.00368856	0.00230882	1091	tags=43%, list=34%, signal=31%	Bub1/Cdk1/Ska1/Lpar3/Sgo2a/Cdk2/Ncaph/Frmd7/Casp4/Nes/Ube2c/Stil/Cdc20/Cenpe/Aurkb/Nek2/Gpc2/Hspa1a/Ncapg/Sdc1/Metrn/Rgcc/Myc/Clec7a/Hspa1b/Fcgr2b/Adamts1/Rad51ap1/Prkcq/Aurka/Bmp7/P2rx7/Trpv4/Plaur/Msn/Gata2/Nlrp3/Trim67/Fbxo5/Cd24a/Ikzf1/Tlr4/Ddx11/Smc4/Chek2/Axl/Swap70/Pdlim4/Cyp2j6/Irgm1/Dab2/Il1a/Ptprc/Col16a1/Ddr2/Tlr2/Ska3/Tubb2b/Nckap1l/Lima1/Anxa2/Spidr/Usp44/Rhoc/Ptprz1/Cdc42ep1/Plcg2/T…
GO:0002708	GO:0002708	positive regulation of lymphocyte mediated immunity	35	0.463636	1.96377	0.000687275	0.00370992	0.00232219	799	tags=51%, list=25%, signal=39%	Ulbp1/Gimap3/Il18r1/H2-Q6/Vav1/H2-Q7/P2rx7/Nlrp3/Cd24a/Klrk1/Slamf6/Crtam/Ptprc/Cd1d1/Tgfb1/Fcer1g/H2-Q4/Fcgr1
GO:0050792	GO:0050792	regulation of viral process	28	0.519903	2.06378	0.000689281	0.0037134	0.00232437	1287	tags=79%, list=40%, signal=48%	Nr5a2/Top2a/Mdfic/Slpi/Ifi207/Oas1g/Cd74/Axl/Notch1/Oasl1/Apobec3/Kpna2/Trim14/Mavs/Oasl2/Zc3hav1/Sp100/Nectin2/Gbp7/Bst2/Ifih1/Eif2ak2
GO:0050805	GO:0050805	negative regulation of synaptic transmission	15	-0.569479	-2.11557	0.000704353	0.00378712	0.00237051	1404	tags=100%, list=43%, signal=57%	Stxbp1/Ntrk2/Iqsec2/Ptk2b/Cntnap2/Shank3/Rapgef4/Gria1/Htr2a/Htr6/Kcnb1/Grin2b/Shank2/Arc
GO:0030261	GO:0030261	chromosome condensation	14	0.628529	2.05252	0.000706958	0.00379364	0.00237459	1122	tags=93%, list=35%, signal=61%	Cdk1/Top2a/Ncaph/H1f3/Ncapg/H1f5/Smc4/H1f0/Ccnb1/Smc2/Nusap1/Ncapd2/Fbxo30
GO:0000212	GO:0000212	meiotic spindle organization	11	0.672257	2.02639	0.000716174	0.00383554	0.00240082	601	tags=73%, list=19%, signal=59%	Ska1/Ndc80/Espl1/Aspm/Cenpe/Aurka/Fbxo5/Ska3
GO:0045429	GO:0045429	positive regulation of nitric oxide biosynthetic process	11	0.671166	2.02311	0.000730865	0.0038989	0.00244048	806	tags=82%, list=25%, signal=62%	Tlr5/Ulbp1/Clec7a/Ddah2/Tlr4/Klrk1/Tlr2/Itgb2/Icam1
GO:1904407	GO:1904407	positive regulation of nitric oxide metabolic process	11	0.671166	2.02311	0.000730865	0.0038989	0.00244048	806	tags=82%, list=25%, signal=62%	Tlr5/Ulbp1/Clec7a/Ddah2/Tlr4/Klrk1/Tlr2/Itgb2/Icam1
GO:0032945	GO:0032945	negative regulation of mononuclear cell proliferation	19	0.572397	2.02894	0.000734848	0.00390487	0.00244422	1005	tags=79%, list=31%, signal=55%	Cdkn2a/Fcgr2b/Havcr2/Cd86/Cd24a/Crtam/Vsir/Gpnmb/Inpp5d/Tgfb1/Ptpn6/Il20rb/Cd37/Lgals9/Laptm5
GO:0050672	GO:0050672	negative regulation of lymphocyte proliferation	19	0.572397	2.02894	0.000734848	0.00390487	0.00244422	1005	tags=79%, list=31%, signal=55%	Cdkn2a/Fcgr2b/Havcr2/Cd86/Cd24a/Crtam/Vsir/Gpnmb/Inpp5d/Tgfb1/Ptpn6/Il20rb/Cd37/Lgals9/Laptm5
GO:0007548	GO:0007548	sex differentiation	67	0.379827	1.87798	0.000747793	0.00396592	0.00248243	1340	tags=66%, list=41%, signal=39%	Gata6/Nr5a2/Dmrta1/Sox3/Aspm/Irx5/Brip1/Kif18a/Hmgb2/Pdgfra/Adamts1/Sfrp2/Jag1/Ror2/Dmrtb1/Ccnd1/Axl/Runx1/Notch1/Rrm1/Inhbb/Il1a/Fanca/Tnfaip6/Sox2/Icam1/Pla2g4a/Six4/Tgfb2/Abcb1b/Tex15/Lhfpl2/Dach2/Bcl2l11/Abcg2/Mmp14/Tcf7l2/Casp3/Gfra1/Smad5/Sox8/Idh1/Tlr3/Vegfa
GO:0070664	GO:0070664	negative regulation of leukocyte proliferation	21	0.563859	2.0628	0.00075229	0.00398203	0.00249251	1005	tags=76%, list=31%, signal=53%	Cdkn2a/Enpp3/Fcgr2b/Havcr2/Cd86/Cd24a/Crtam/Vsir/Gpnmb/Inpp5d/Tgfb1/Ptpn6/Il20rb/Cd37/Lgals9/Laptm5
GO:0000018	GO:0000018	regulation of DNA recombination	31	0.486236	1.99653	0.000762901	0.00402062	0.00251667	1429	tags=81%, list=44%, signal=46%	Rmi2/Fignl1/Parpbp/H1f3/Ankle1/Radx/Rad51ap1/H1f5/Ptprc/H1f0/Spidr/Timeless/Tgfb1/Rpa2/Mdc1/Chek1/Tex15/Prdm9/Plk1/Zcwpw1/Atad5/Blm/Mad2l2/Rad51/Rif1
GO:0045137	GO:0045137	development of primary sexual characteristics	56	0.402144	1.91741	0.000764006	0.00402062	0.00251667	650	tags=38%, list=20%, signal=31%	Gata6/Nr5a2/Dmrta1/Sox3/Aspm/Irx5/Brip1/Kif18a/Hmgb2/Pdgfra/Adamts1/Sfrp2/Jag1/Ccnd1/Runx1/Notch1/Rrm1/Inhbb/Il1a/Fanca/Tnfaip6
GO:0033002	GO:0033002	muscle cell proliferation	56	0.401561	1.91463	0.000764006	0.00402062	0.00251667	1147	tags=61%, list=35%, signal=40%	Gata6/Cdk1/Ndc80/Hmox1/S1pr2/Rgcc/Myc/Adamts1/Npr1/Calcrl/Igfbp3/Dsn1/Tlr4/Vipr2/Hey2/Notch1/Fos/Ddr2/Myb/Tgfb1/Cdkn1b/Fes/Ccnb1/Jun/Tgfb2/Ptafr/Tgfbr2/Il6ra/Trib1/Irak4/Cyba/Hpgd/Cav1/Tcf7l2
GO:0033365	GO:0033365	protein localization to organelle	141	0.306044	1.74609	0.000785989	0.00412816	0.00258399	1074	tags=43%, list=33%, signal=30%	Ttk/Cdk1/Kif2c/Kntc1/Ect2/Knl1/Kif20b/Esco2/Haspin/Bub1b/Stil/Cdkn2a/Bard1/Aurkb/Brca1/Spdl1/Cenpa/Hk2/Bcl3/Tram2/Prkcq/Aurka/Mdfic/Neurl3/Msn/Fam83d/Sh3bp4/Scml2/Tnfrsf1a/Trim69/Notch1/Irgm1/Spi1/Zwilch/Mtbp/Kpna2/Tgfb1/Syne2/Cenpq/Rpa2/Mavs/Il10ra/Gpsm2/Dtx3l/Mis18a/Sting1/Six4/Tgfb2/Sp100/Pola2/Mdc1/Timm8a1/Laptm5/Ehd1/Kdelr2/Ccdc14/Disc1/Tex15/Txnip/Topbp1/Mmgt1
GO:1901701	GO:1901701	cellular response to oxygen-containing compound	211	0.278204	1.67506	0.00078747	0.00412816	0.00258399	835	tags=36%, list=26%, signal=29%	Cdk1/Ect2/Cdk2/Cdkn2a/Acod1/Fam114a1/Birc5/Brca1/Vim/Kif18a/Txndc2/Hmgb2/Sox10/Orai1/Fcgr2b/Pdgfra/Havcr2/Shmt1/Calcrl/Prkcq/Lilrb4a/Mrc1/Nlrp3/Cd86/Ly86/Ccna2/Plscr4/Tlr4/Ddx11/Pou4f1/Cdc6/Chek2/Klrk1/Epsti1/Axl/Fcgr4/Sox4/Irgm1/Ddias/Inhbb/Spi1/Il1a/Cd84/Itpr2/Fos/Ddr2/Tlr2/C1qtnf9/Irf8/Dhfr/Ednrb/Spidr/Zfp36l1/Myb/Timeless/Gdnf/Plcg2/Myt1/Pik3cg/Gbp6/Gbp3/Tgfb1/Ccr5/Ncf1/Nod1/Fes/Kank1/Cxcl16/…
GO:0008584	GO:0008584	male gonad development	35	0.4614	1.95431	0.000820722	0.00429422	0.00268793	597	tags=43%, list=18%, signal=35%	Gata6/Nr5a2/Sox3/Aspm/Brip1/Kif18a/Hmgb2/Pdgfra/Sfrp2/Jag1/Ccnd1/Rrm1/Inhbb/Il1a/Fanca
GO:0051445	GO:0051445	regulation of meiotic cell cycle	16	0.602081	2.04759	0.000839231	0.00438265	0.00274328	414	tags=50%, list=13%, signal=44%	Ttk/Cdc25c/Knl1/Aspm/Cdc20/Trip13/Rad51ap1/Fbxo5
GO:0034220	GO:0034220	monoatomic ion transmembrane transport	185	-0.221066	-1.63442	0.000849099	0.00442571	0.00277023	1046	tags=66%, list=32%, signal=47%	Kcnab3/Slc8a2/Trpm4/Kcnn2/Pkd1/Gabrb2/Scn8a/Cacna1a/Atp1a3/Ptpn3/Grin2d/Gabrb3/Cacna1d/Trpv2/Ahr/Kcnj3/Gabrg3/Tmem38a/Gabrb1/Gabrg2/Cacnb1/Snap25/Slc17a7/Ptk2b/Cacna1e/Snta1/Anxa6/Slc9b2/Kcnk3/Cacna1h/Trpc5/Slc9a2/Gria1/Ppif/Cacnb4/Cacng3/Kcnc1/Ano5/Trpm2/Kcnma1/Gabra5/Kcnc2/Grin1/Htr2a/Trpc4/Kcnj12/Tmem150c/Kcnq2/Nedd4l/Kcnj11/Kcnt2/Atp2b2/Sphk2/Kcnb1/Slc26a4/Slc26a8/Ncs1/Kcnb2/Slc24a4/Grin2b/Ab…
GO:0034341	GO:0034341	response to type II interferon	36	0.467334	1.98646	0.000860757	0.00447791	0.00280291	1333	tags=78%, list=41%, signal=46%	Stx11/Acod1/Vim/H2-Q7/Atf3/Mrc1/Tlr4/Cd74/Epsti1/Irgm1/Rab20/Tlr2/Irf8/Gbp6/Gbp3/Rab7b/Cxcl16/Slc22a21/Sp100/Gsn/Slc11a1/Gbp7/Ifngr1/Bst2/Trp53/Parp9/Cdc42ep4/Tlr3
GO:0008406	GO:0008406	gonad development	54	0.418172	1.98111	0.000891857	0.00463086	0.00289865	650	tags=39%, list=20%, signal=32%	Gata6/Nr5a2/Dmrta1/Sox3/Aspm/Irx5/Brip1/Kif18a/Hmgb2/Pdgfra/Adamts1/Sfrp2/Jag1/Ccnd1/Runx1/Notch1/Rrm1/Inhbb/Il1a/Fanca/Tnfaip6
GO:0010934	GO:0010934	macrophage cytokine production	17	0.590685	2.037	0.000922439	0.00476566	0.00298302	1071	tags=88%, list=33%, signal=59%	Casp4/P2rx7/Tlr4/Cd74/Axl/Tlr2/Tlr7/Plcg2/Tgfb1/Nod1/Tirap/Tgfb2/Laptm5/Litaf/Gprc5b
GO:0010935	GO:0010935	regulation of macrophage cytokine production	17	0.590685	2.037	0.000922439	0.00476566	0.00298302	1071	tags=88%, list=33%, signal=59%	Casp4/P2rx7/Tlr4/Cd74/Axl/Tlr2/Tlr7/Plcg2/Tgfb1/Nod1/Tirap/Tgfb2/Laptm5/Litaf/Gprc5b
GO:0007405	GO:0007405	neuroblast proliferation	22	0.546927	2.01674	0.000926559	0.00476566	0.00298302	794	tags=64%, list=25%, signal=48%	Aspm/Cip2a/Sox10/Wdr62/Gata2/Cd24a/Akna/Racgap1/Notch1/Nde1/Sox2/Tgfb1/Fzd9/Ascl1
GO:0032623	GO:0032623	interleukin-2 production	18	0.574346	2.01622	0.000925153	0.00476566	0.00298302	667	tags=61%, list=21%, signal=49%	Il17f/Card11/Ccr2/Clec7a/Havcr2/Prkcq/Runx1/Il1a/Ptprc/Cd1d1/Plcg2
GO:0032663	GO:0032663	regulation of interleukin-2 production	18	0.574346	2.01622	0.000925153	0.00476566	0.00298302	667	tags=61%, list=21%, signal=49%	Il17f/Card11/Ccr2/Clec7a/Havcr2/Prkcq/Runx1/Il1a/Ptprc/Cd1d1/Plcg2
GO:0002761	GO:0002761	regulation of myeloid leukocyte differentiation	34	0.486778	2.0375	0.00093268	0.00478811	0.00299707	1134	tags=74%, list=35%, signal=48%	Ccr1/Myc/Hoxa7/Gata2/Ror2/Casp8/Ikzf1/Itgam/Cd74/Pou4f1/Runx1/Tnfrsf11b/Fos/Zfp36l1/Tnfaip6/Inpp5d/Tgfb1/Fes/Jun/Csf1r/C1qc/Trib1/Mafb/Rassf2/Tjp2
GO:0070665	GO:0070665	positive regulation of leukocyte proliferation	38	0.462609	2.01272	0.000936173	0.00479142	0.00299915	873	tags=55%, list=27%, signal=41%	Nr5a2/Card11/Csf2rb2/Ccr2/Csf2rb/Cd244a/Havcr2/Prkcq/Tnfsf9/Cd86/Cd24a/Tlr4/Cd74/Irgm1/Il1a/Ptprc/Nckap1l/Cd1d1/Tirap/Rasal3/Csf1r
GO:0023057	GO:0023057	negative regulation of signaling	281	0.260484	1.614	0.00093684	0.00479142	0.00299915	963	tags=38%, list=30%, signal=29%	Ska1/Pbk/Tfap2a/Adm/Fignl1/Hmox1/Cdkn2a/Sall3/Acod1/Enpp3/Aurkb/Brca1/Spry1/Foxm1/Dll3/Hspa1a/Erbb3/Hmgb2/Naip6/Sox10/Hspa1b/Spry4/Bcl3/Rnf43/Sfrp2/Igfbp3/Prkcq/Bmp7/Naip2/Tgif1/P2rx7/Plaur/Arhgap30/Creb3l1/Atf3/Mdfi/Gata2/Nlrp3/Rhoh/Fgfrl1/Ror2/Trim67/Sh3bp4/Tbx18/Ifi207/Oas1g/Nmi/Casp8/Tlr4/Cd74/Dok1/Lbh/Chek2/Tnfrsf1a/Naip5/Tnfrsf11b/Hey2/Fbn2/Notch1/Cyp2j6/Irgm1/Ddias/Inhbb/Spi1/Dab2/Rest/Ptp…
GO:0060485	GO:0060485	mesenchyme development	69	0.385894	1.92329	0.000987418	0.00504064	0.00315514	724	tags=42%, list=22%, signal=33%	Has2/Tfap2a/Hoxa5/Spry1/Dll3/Erbb3/Rgcc/Myc/Sox10/Sfrp2/Bmp7/Jag1/Nfatc1/Plaur/Loxl3/Fam83d/Akna/Sema3d/Hey2/Notch1/Sox4/Dab2/Ednrb/Zfp36l1/Gdnf/Il17rd/Efna1/Tgfb1/Adamts5
GO:0098660	GO:0098660	inorganic ion transmembrane transport	173	-0.226396	-1.65367	0.000989909	0.00504391	0.00315719	1439	tags=68%, list=44%, signal=40%	Kcnh2/Ank/Slc20a1/Kcnab3/Slc8a2/Trpm4/Kcnn2/Pkd1/Gabrb2/Scn8a/Cacna1a/Atp1a3/Ptpn3/Grin2d/Gabrb3/Cacna1d/Trpv2/Ahr/Kcnj3/Gabrg3/Tmem38a/Gabrb1/Gabrg2/Cacnb1/Snap25/Slc17a7/Ptk2b/Cacna1e/Snta1/Slc9b2/Kcnk3/Cacna1h/Trpc5/Slc9a2/Ppif/Cacnb4/Cacng3/Kcnc1/Ano5/Trpm2/Kcnma1/Gabra5/Kcnc2/Grin1/Htr2a/Trpc4/Kcnj12/Kcnq2/Nedd4l/Kcnj11/Kcnt2/Atp2b2/Sphk2/Kcnb1/Slc26a4/Slc26a8/Ncs1/Kcnb2/Slc24a4/Grin2b/Abcc8…
GO:0006338	GO:0006338	chromatin remodeling	90	0.348196	1.82732	0.00100417	0.00510703	0.0031967	1599	tags=73%, list=49%, signal=38%	Bub1/Nr5a2/Cdk1/Cenpi/Chaf1b/Cdk2/Uhrf1/Haspin/H1f3/Phf19/Aurkb/Brca1/Cenpa/Hmgb2/Myc/Mis18bp1/Mcm2/Aurka/H1f5/Ifi207/Asf1b/Spi1/Rest/Apobec1/H1f0/Dnmt3b/Dtx3l/Mis18a/Hells/Npm2/Zfp57/Chaf1a/Chek1/Suv39h1/Tex15/Prdm9/Hat1/Anp32b/Cecr2/Oip5/Zcwpw1/H2az2/Trp53/Nasp/Hjurp/Dek/Dnmt1/Asf1a/Ss18/Suv39h2/Nfkbiz/Brca2/Npm1/Primpol/Rif1/Bmi1/Kat2b/Zfp110/Smyd2/Trim27/Smarce1/Macroh2a2/Chtop/Set/Hdac1/Aplf
GO:0035082	GO:0035082	axoneme assembly	22	-0.495662	-2.14658	0.00102766	0.00521677	0.00326539	1421	tags=91%, list=44%, signal=51%	Ttll1/Lrguk/Cfap69/Dnaaf11/Dnah7c/Armc2/Ulk4/Spag16/Odad2/Neurl1a/Odad4/Drc1/Spag6l/Ccdc65/Cfap46/Cfap65/Lrrc23/Rsph1/Cfap157/Dnah1
GO:0042113	GO:0042113	B cell activation	65	0.387035	1.90575	0.00104899	0.00531512	0.00332695	839	tags=45%, list=26%, signal=34%	Exo1/Card11/Cdkn2a/Vav1/Fcgr2b/Bcl3/Lilrb4a/Nfatc1/Cd86/Cd24a/Ikzf1/Tlr4/Cd74/Swap70/Spi1/Samsn1/Ptprc/Irf8/Nckap1l/Zfp36l1/Myb/Plcg2/Themis2/Inpp5d/Tgfb1/Fzd9/Ptpn6/Tirap/Lat2
GO:0051294	GO:0051294	establishment of spindle orientation	14	0.613489	2.00341	0.00107817	0.00545287	0.00341318	612	tags=64%, list=19%, signal=52%	Sapcd2/Ska1/Ndc80/Spdl1/Spry1/Cenpa/Mad2l1/Ska3/Nde1
GO:0002262	GO:0002262	myeloid cell homeostasis	45	0.437959	1.99519	0.00108349	0.00546963	0.00342367	699	tags=44%, list=22%, signal=35%	Hoxa5/Hmox1/Hspa1a/Ccr2/Hmgb2/Hspa1b/Fcgr2b/Lilrb4a/Gata2/Cd24a/Ikzf1/Itgam/Racgap1/Axl/Spi1/Nckap1l/Zfp36l1/Myb/Ets1/Inpp5d
GO:0032479	GO:0032479	regulation of type I interferon production	32	0.474243	1.94884	0.00109777	0.00552124	0.00345597	842	tags=53%, list=26%, signal=40%	Acod1/Hmgb2/Havcr2/Oas1g/Nmi/Tlr4/Irgm1/Tlr2/Tlr7/Irf8/Trim56/Plcg2/Kpna2/Mavs/Zc3hav1/Tirap/Sting1
GO:0032606	GO:0032606	type I interferon production	32	0.474243	1.94884	0.00109777	0.00552124	0.00345597	842	tags=53%, list=26%, signal=40%	Acod1/Hmgb2/Havcr2/Oas1g/Nmi/Tlr4/Irgm1/Tlr2/Tlr7/Irf8/Trim56/Plcg2/Kpna2/Mavs/Zc3hav1/Tirap/Sting1
GO:2001242	GO:2001242	regulation of intrinsic apoptotic signaling pathway	33	0.479863	1.99749	0.00111147	0.00555355	0.0034762	1462	tags=85%, list=45%, signal=47%	Bub1/Fignl1/Knl1/Hspa1a/Myc/Fcgr2b/Plaur/Creb3l1/Cd74/Ddias/Rtkn2/Pmaip1/Steap3/Fzd1/Hells/Bcl2l11/Cav1/Fbxo7/Trp53/Atad5/Siah1b/Nacc2/Mapk7/P4hb/Mcl1/Nfe2l2/Ivns1abp/Prkra
GO:0030198	GO:0030198	extracellular matrix organization	70	0.374405	1.87098	0.00111438	0.00555355	0.0034762	983	tags=53%, list=30%, signal=38%	Adamts14/Has2/Tfap2a/Mmp15/Acan/Rgcc/Col18a1/Lmx1b/Hspg2/Bcl3/Pdgfra/Adamts1/Sfrp2/Creb3l1/Loxl3/Pmp22/Tnfrsf1a/Tnfrsf11b/Notch1/Cyp2j6/Zfp469/Ddr2/Smoc1/Anxa2/Ets1/Matn4/Tgfb1/Adamts5/Adamts7/Aebp1/Ctss/Antxr2/Tgfb2/Ntn4/Phldb1/Adamts12/Vit
GO:0043062	GO:0043062	extracellular structure organization	70	0.374405	1.87098	0.00111438	0.00555355	0.0034762	983	tags=53%, list=30%, signal=38%	Adamts14/Has2/Tfap2a/Mmp15/Acan/Rgcc/Col18a1/Lmx1b/Hspg2/Bcl3/Pdgfra/Adamts1/Sfrp2/Creb3l1/Loxl3/Pmp22/Tnfrsf1a/Tnfrsf11b/Notch1/Cyp2j6/Zfp469/Ddr2/Smoc1/Anxa2/Ets1/Matn4/Tgfb1/Adamts5/Adamts7/Aebp1/Ctss/Antxr2/Tgfb2/Ntn4/Phldb1/Adamts12/Vit
GO:0045229	GO:0045229	external encapsulating structure organization	70	0.374405	1.87098	0.00111438	0.00555355	0.0034762	983	tags=53%, list=30%, signal=38%	Adamts14/Has2/Tfap2a/Mmp15/Acan/Rgcc/Col18a1/Lmx1b/Hspg2/Bcl3/Pdgfra/Adamts1/Sfrp2/Creb3l1/Loxl3/Pmp22/Tnfrsf1a/Tnfrsf11b/Notch1/Cyp2j6/Zfp469/Ddr2/Smoc1/Anxa2/Ets1/Matn4/Tgfb1/Adamts5/Adamts7/Aebp1/Ctss/Antxr2/Tgfb2/Ntn4/Phldb1/Adamts12/Vit
GO:0051247	GO:0051247	positive regulation of protein metabolic process	105	0.335524	1.81484	0.00111246	0.00555355	0.0034762	1341	tags=62%, list=41%, signal=37%	Il17f/Inava/Kif14/Ect2/Tpx2/Uhrf1/Fanci/Cdc20/Cdkn2a/Cenpe/Birc5/Dtl/Hspa1a/Clec7a/Hspa1b/Bcl3/Traf4/Aurka/Spsb4/Neurl3/Msn/Trim67/Nmi/Tlr1/Casp8/Tlr4/Dab2/Ddr2/Ctsc/Anxa2/Gsap/Efna1/Wnt7a/Tgfb1/Rcn3/Cdkn1b/Pld1/Csf1r/Pik3r5/Gsn/Pcbp1/Ptafr/Laptm5/Trib1/Disc1/Snx33/Gprc5b/Trib2/Mmp14/Rigi/Rhbdd1/Cav1/Plk1/Tcf7l2/Nkd2/Casp3/Ifngr1/Il18/Amer1/Capn3/Etaa1/Ripk1/Mapk7/Vegfa/Mad2l2
GO:0010648	GO:0010648	negative regulation of cell communication	283	0.256601	1.59137	0.00111769	0.00555988	0.00348016	963	tags=38%, list=30%, signal=29%	Ska1/Pbk/Tfap2a/Adm/Fignl1/Hmox1/Cdkn2a/Sall3/Acod1/Enpp3/Aurkb/Brca1/Spry1/Foxm1/Dll3/Hspa1a/Erbb3/Hmgb2/Naip6/Sox10/Hspa1b/Spry4/Bcl3/Rnf43/Sfrp2/Igfbp3/Prkcq/Bmp7/Naip2/Tgif1/P2rx7/Plaur/Arhgap30/Creb3l1/Atf3/Mdfi/Gata2/Nlrp3/Rhoh/Fgfrl1/Ror2/Trim67/Sh3bp4/Tbx18/Ifi207/Oas1g/Nmi/Casp8/Tlr4/Cd74/Dok1/Lbh/Chek2/Tnfrsf1a/Naip5/Tnfrsf11b/Hey2/Fbn2/Notch1/Cyp2j6/Irgm1/Ddias/Inhbb/Spi1/Dab2/Rest/Ptp…
GO:0002704	GO:0002704	negative regulation of leukocyte mediated immunity	22	0.541712	1.99751	0.00112162	0.00556928	0.00348604	1116	tags=82%, list=34%, signal=54%	Hmox1/Ccr2/Fcgr2b/Havcr2/Spi1/Ptprc/Cd84/Nckap1l/Vsir/Inpp5d/Tgfb1/Nectin4/Ptpn6/Tap1/Il20rb/Lgals9/Nectin2/Tap2
GO:0048771	GO:0048771	tissue remodeling	48	0.404493	1.86012	0.00114122	0.0056563	0.00354051	1220	tags=67%, list=38%, signal=42%	Hoxa3/Cspg4/Cdkn2a/Fam114a1/Ccr2/Cela1/Jag1/P2rx7/Cd24a/F2r/Axl/Tnfrsf11b/Fcgr4/Il1a/Tns3/Ddr2/Gpnmb/Inpp5d/Lrp5/Ctss/Csf1r/Tgfb2/Mc4r/Arap1/Abcb1b/Rassf2/Abcg2/Mmp14/Cav1/Ndp/Il18/Trp53
GO:0031399	GO:0031399	regulation of protein modification process	75	0.361344	1.83275	0.00114453	0.00566243	0.00354435	593	tags=31%, list=18%, signal=26%	Inava/Kif14/Ect2/Tpx2/Fanci/Cdc20/Cdkn2a/Cenpe/Birc5/Hspa1a/Clec7a/Hspa1b/Traf4/Sfrp2/Spsb4/Fbxo5/Nmi/Tlr1/Tlr4/Samsn1/Ptprc/Ddr2/Mtbp
GO:0002292	GO:0002292	T cell differentiation involved in immune response	22	0.541137	1.99539	0.00114949	0.00567663	0.00355324	776	tags=59%, list=24%, signal=45%	Clec4d/Hlx/Il18r1/Ccr2/Bcl3/Tnfsf18/Nlrp3/Loxl3/Ly9/Slamf6/Myb/Tgfb1/Fcer1g
GO:0072089	GO:0072089	stem cell proliferation	33	0.478242	1.99074	0.00116409	0.00573834	0.00359187	718	tags=52%, list=22%, signal=41%	Cdkn2c/Hoxa3/Nes/Foxm1/Scrg1/Hmgb2/Rnf43/Sfrp2/Nfatc1/Tbx18/Notch1/Irgm1/Dab2/Mki67/Ptprc/Zfp36l1/Tgfb1
GO:0045446	GO:0045446	endothelial cell differentiation	26	0.512144	1.99591	0.00116769	0.0057457	0.00359647	1156	tags=77%, list=36%, signal=50%	S1pr2/Col18a1/Jag1/Msn/Tnfrsf1a/Hey2/Notch1/Ednrb/F11r/Icam1/Amotl2/Pecam1/Arhgef26/Fzd1/Dll1/Abcb1b/Pdpn/Btg1/Tjp2/Ndp
GO:0034101	GO:0034101	erythrocyte homeostasis	35	0.454549	1.92528	0.00118103	0.00580089	0.00363102	699	tags=46%, list=22%, signal=36%	Hoxa5/Hmox1/Hspa1a/Hmgb2/Hspa1b/Gata2/Cd24a/Ikzf1/Racgap1/Axl/Spi1/Nckap1l/Zfp36l1/Myb/Ets1/Inpp5d
GO:0099111	GO:0099111	microtubule-based transport	41	-0.378872	-1.99342	0.00119167	0.00584261	0.00365713	1585	tags=88%, list=49%, signal=45%	Bloc1s5/Invs/Tub/Dync1i2/Hdac6/Sybu/Kif16b/Map1b/Ttll1/Bbs1/Kif21a/Rasgrp1/Madd/Prkcz/Dnaaf11/Dpcd/Ap3b2/Dnah9/Ulk4/Nme5/Spag16/Mak/Dync1i1/Bicdl1/Klc2/Odad4/Drc1/Camsap3/Kifc2/Spag6l/Agbl4/Bsn/Rsph1/Rsph14/Dnah1/Ttc21a
GO:0001913	GO:0001913	T cell mediated cytotoxicity	16	0.590527	2.0083	0.00127647	0.00622479	0.00389635	1116	tags=88%, list=34%, signal=58%	Ulbp1/Stx11/H2-Q6/H2-Q7/P2rx7/Fcgr4/Ptprc/Ctsc/Nckap1l/Cd1d1/H2-Q4/Ctsh/Nectin2/Tap2
GO:0061081	GO:0061081	positive regulation of myeloid leukocyte cytokine production involved in immune response	17	0.579587	1.99873	0.00127451	0.00622479	0.00389635	1121	tags=82%, list=35%, signal=54%	Casp4/P2rx7/Tlr4/Cd74/Tlr2/Tlr7/Plcg2/Nod1/Fcer1g/Mavs/Tirap/Laptm5/Gprc5b/Rigi
GO:0045785	GO:0045785	positive regulation of cell adhesion	111	0.320688	1.74968	0.00127587	0.00622479	0.00389635	1006	tags=50%, list=31%, signal=35%	Nr5a2/Hlx/Has2/Card11/Gimap3/Ccr2/Vav1/Cd244a/Runx3/Havcr2/Tnfsf18/Prkcq/Tnfsf9/Bmp7/Plaur/H2-Eb1/Nlrp3/Rhoh/Cd86/Cd24a/Tbx18/Ikzf1/Cd74/Runx1/Sox4/Irgm1/Dab2/Il1a/Ptprc/Col16a1/Rin2/Smoc1/Nckap1l/Vsir/Dock8/Ets1/Gcnt1/Cd1d1/Sox2/Tgfb1/F11r/Ccr5/Itgb2/Apbb1ip/Ptpn6/Icam1/Rasal3/Dusp10/Tgfb2/Triobp/Vit/Ptafr/Lgals9/Tgfbr2/Il6ra
GO:0009887	GO:0009887	animal organ morphogenesis	211	0.272596	1.6413	0.00128924	0.00627583	0.0039283	1100	tags=45%, list=34%, signal=32%	Gata6/Sapcd2/Nr5a2/Hoxa3/Hlx/Has2/Sox3/Tfap2a/Hoxa5/Irx2/Irx1/Irx5/Stil/Cdkn2a/Col9a1/Hoxa4/Acan/Spry1/Tecta/Myc/Hspg2/Hs3st3b1/Cela1/Pdgfra/Hoxa7/Adamts1/Sfrp2/Etv4/Bmp7/Jag1/P2rx7/Trpv4/Nfatc1/Mdfi/Msn/Gata2/Fgfrl1/Ror2/Tbx18/Ikzf1/Lhx4/Tlr4/Pou4f1/Clic5/Tnfrsf11b/Hey2/Fbn2/Notch1/Gmnn/Sox4/Mki67/Rest/Gas1/Timeless/Fancd2/Gdnf/Gcnt1/Efna1/Ntn1/Sox2/Wnt7a/Tgfb1/Adamts5/Galnt3/Tgfa/Alpl/Slitrk6/C…
GO:0060907	GO:0060907	positive regulation of macrophage cytokine production	12	0.63056	1.96059	0.00130048	0.00631926	0.00395548	1071	tags=92%, list=33%, signal=62%	Casp4/P2rx7/Tlr4/Cd74/Tlr2/Tlr7/Plcg2/Nod1/Tirap/Laptm5/Gprc5b
GO:0048704	GO:0048704	embryonic skeletal system morphogenesis	23	0.521353	1.93553	0.00131668	0.00638661	0.00399764	393	tags=43%, list=12%, signal=38%	Hoxa3/Tfap2a/Hoxa5/Irx5/Hoxa4/Hspg2/Pdgfra/Hoxa7/Bmp7/Mdfi
GO:1903320	GO:1903320	regulation of protein modification by small protein conjugation or removal	27	0.488965	1.92571	0.00132205	0.00640127	0.00400682	428	tags=37%, list=13%, signal=32%	Inava/Fanci/Cdc20/Cdkn2a/Birc5/Hspa1a/Hspa1b/Spsb4/Fbxo5/Nmi
GO:0097530	GO:0097530	granulocyte migration	27	0.488196	1.92267	0.00137533	0.00664743	0.0041609	892	tags=70%, list=28%, signal=51%	Vav1/Tnfsf18/Trpv4/Myo1f/Itgam/Cd74/Itga9/Il1a/Tlr2/Nckap1l/Tnfaip6/Ccl4/Itgb2/Fcer1g/Csf3r/Tirap/Csf1r/Pecam1/Tgfb2
GO:2001236	GO:2001236	regulation of extrinsic apoptotic signaling pathway	34	0.478681	2.00361	0.00142256	0.00686352	0.00429616	906	tags=59%, list=28%, signal=43%	Hmox1/Brca1/Hspa1a/Hmgb2/Hspa1b/Runx3/Sfrp2/Atf3/Casp8/Ltbr/Tlr4/Dab2/Ptprc/Gas1/Gdnf/Tnfrsf12a/Pmaip1/Icam1/Tgfb2/Sp100
GO:0007019	GO:0007019	microtubule depolymerization	15	0.592094	1.98959	0.00146134	0.00703817	0.00440548	369	tags=47%, list=11%, signal=42%	Kif18b/Kif2c/Ckap2/Tpx2/Aurkb/Kif18a/Trpv4
GO:0007179	GO:0007179	transforming growth factor beta receptor signaling pathway	38	0.450748	1.96111	0.0014923	0.00717464	0.0044909	1234	tags=74%, list=38%, signal=46%	Il17f/Spry1/Hspa1a/Rgcc/Atf3/Fbn2/Spi1/Dab2/Fos/Gdnf/Il17rd/Tgfb1/Jun/Sap30/Tgfb2/Htra3/Lpxn/Arap1/Lgals9/Tgfbr2/Itgb8/Hpgd/Ndp/Onecut1/Gdf11/Trp53/Itgb5/Smad5
GO:0070269	GO:0070269	pyroptotic inflammatory response	12	0.62436	1.94131	0.00151631	0.00725168	0.00453912	866	tags=83%, list=27%, signal=61%	Casp4/Naip6/Naip2/Nlrp3/Nlrp1b/Casp8/Naip5/Nlrp1a/Gbp3/Casp7
GO:0007272	GO:0007272	ensheathment of neurons	35	0.447904	1.89714	0.00151544	0.00725168	0.00453912	718	tags=49%, list=22%, signal=38%	Kif14/Zfp488/Olig2/Erbb3/Sox10/Sh3tc2/Pmp22/Bcas1/Ormdl1/Kcnj10/Gjc3/Tlr2/Ctsc/Itgax/Ptprz1/Jam2/Tgfb1
GO:0008366	GO:0008366	axon ensheathment	35	0.447904	1.89714	0.00151544	0.00725168	0.00453912	718	tags=49%, list=22%, signal=38%	Kif14/Zfp488/Olig2/Erbb3/Sox10/Sh3tc2/Pmp22/Bcas1/Ormdl1/Kcnj10/Gjc3/Tlr2/Ctsc/Itgax/Ptprz1/Jam2/Tgfb1
GO:0048870	GO:0048870	cell motility	385	0.246656	1.56435	0.00154039	0.00735397	0.00460315	921	tags=38%, list=28%, signal=31%	Sirpb1c/Kif14/Depdc1b/Has2/Tfap2a/Hoxa5/Kif20b/Aspm/Ccr1/Cspg4/Hmox1/St14/S100a2/Fam114a1/Spdl1/Acan/S1pr2/Gpc2/Ccr2/Vim/Sdc1/Txndc2/Hmgb2/Rgcc/Col18a1/Myc/Clec7a/P2ry1/Sox10/Vav1/Lmx1b/Wdr62/Pdgfra/Hoxa7/Adamts1/Tnfsf18/Sfrp2/Igfbp3/Prkcq/Mcam/Bmp7/Jag1/Syde1/Trpv4/Msn/Gata2/Fam83d/Pmp22/Ror2/Myo1f/Fbxo5/Cd24a/Knstrn/Casp8/Tlr4/Itgam/Cd74/Vcan/Pou4f1/F2r/Sema3d/Klrk1/Itga9/Axl/Swap70/Arhgef39/Ef…
GO:0045664	GO:0045664	regulation of neuron differentiation	52	0.401632	1.8857	0.00158196	0.0075392	0.0047191	800	tags=48%, list=25%, signal=37%	Ect2/Sox3/Tfap2a/Isl2/Aspm/Olig2/Wdr62/Sfrp2/Bmp7/Jag1/Tgif1/Gata2/Cd24a/Nkx2-2/Hey2/Neurog2/Notch1/Rest/Ednrb/Gdnf/Dnmt3b/Sox2/Ccr5/Ascl1/Gpr37l1
GO:0050795	GO:0050795	regulation of behavior	21	-0.4769	-2.04938	0.00158477	0.0075394	0.00471922	579	tags=81%, list=18%, signal=67%	Ahr/Dbn1/Mef2c/Shank3/Gria1/Cntnap4/Slc24a4/Npsr1/Hcrtr2/Crhr2/Ntsr1/Ada/Crhr1/Rspo1/Ceacam2/Uts2/Opn4
GO:0042269	GO:0042269	regulation of natural killer cell mediated cytotoxicity	16	0.583478	1.98433	0.00160171	0.00760671	0.00476136	1116	tags=88%, list=34%, signal=58%	Ulbp1/Gimap3/Vav1/Havcr2/Klrk1/Slamf6/Crtam/Inpp5d/Tgfb1/Nectin4/Tap1/Lgals9/Nectin2/Tap2
GO:0051402	GO:0051402	neuron apoptotic process	81	0.351619	1.81029	0.00161903	0.0076756	0.00480448	920	tags=43%, list=28%, signal=32%	Kif14/En1/Tfap2a/Casp4/Nes/Hmox1/Birc5/Casp12/En2/Erbb3/Hspg2/Fcgr2b/Nlrp1b/Casp8/Ccnd1/Pou4f1/F2r/Axl/Tnfrsf1a/Ptprz1/Myb/Gdnf/Nlrp1a/Tgfb1/Ccr5/Pmaip1/Fzd9/Ascl1/Jun/Six4/Casp7/Xrcc2/Fzd1/Tgfb2/Mybl2
GO:0072332	GO:0072332	intrinsic apoptotic signaling pathway by p53 class mediator	20	0.545892	1.96437	0.00163257	0.00772635	0.00483624	812	tags=60%, list=25%, signal=45%	E2f2/Knl1/Myc/Bcl3/Ifi207/Cd74/Pou4f1/Chek2/Eda2r/Pmaip1/Ifi204/Steap3
GO:0140894	GO:0140894	endolysosomal toll-like receptor signaling pathway	14	0.599083	1.95637	0.00165037	0.00779706	0.0048805	942	tags=71%, list=29%, signal=51%	Havcr2/Cd86/Oas1g/Tlr13/Pik3ap1/Tlr7/Rab7b/Tasl/Tirap/Unc93b1
GO:0007389	GO:0007389	pattern specification process	83	0.346586	1.79407	0.00166783	0.00786592	0.0049236	1014	tags=51%, list=31%, signal=36%	En1/Hoxa3/Tfap2a/Hoxa5/Irx2/Irx1/Stil/Hoxa4/Spry1/Dll3/Lmx1b/Hoxa7/Sfrp2/Aurka/Bmp7/Tgif1/Mdfi/Ror2/Tbx18/Itgam/Nkx2-2/Hey2/Notch1/Gas1/Gdnf/Wnt7a/Nrarp/Tcf7l1/Ascl1/Lrp5/Xrcc2/Gorab/Chrdl1/Palb2/Dll1/Rfx4/Vangl2/Meis1/Lrp4/Tgfbr2/Pcsk6/Vax2
GO:0046546	GO:0046546	development of primary male sexual characteristics	36	0.449284	1.90973	0.00167637	0.00789255	0.00494027	597	tags=42%, list=18%, signal=34%	Gata6/Nr5a2/Sox3/Aspm/Brip1/Kif18a/Hmgb2/Pdgfra/Sfrp2/Jag1/Ccnd1/Rrm1/Inhbb/Il1a/Fanca
GO:2000179	GO:2000179	positive regulation of neural precursor cell proliferation	15	0.587368	1.97371	0.00168401	0.00791485	0.00495423	800	tags=67%, list=25%, signal=50%	Aspm/Nes/Cip2a/Sox10/Wdr62/Notch1/Sox2/Fzd9/Ascl1/Gpr37l1
GO:2000241	GO:2000241	regulation of reproductive process	37	0.436036	1.88421	0.00170956	0.00802108	0.00502073	749	tags=49%, list=23%, signal=38%	Ttk/Cdc25c/Knl1/Aspm/Cdc20/Trip13/P2ry1/Rad51ap1/Aurka/Bmp7/Syde1/Fbxo5/Runx1/Inhbb/Il1a/Ednrb/Cdc25a/Cdkn1b
GO:0008630	GO:0008630	intrinsic apoptotic signaling pathway in response to DNA damage	24	0.508312	1.91368	0.00171891	0.0080511	0.00503951	812	tags=54%, list=25%, signal=41%	Knl1/Hmox1/Brca1/Myc/Bcl3/Bcl2a1b/Cd74/Chek2/Tnfrsf1a/Ddias/Pmaip1/Ifi204/Steap3
GO:0032733	GO:0032733	positive regulation of interleukin-10 production	13	0.625205	1.99517	0.00174462	0.00815754	0.00510614	998	tags=85%, list=31%, signal=59%	Inava/Clec7a/Bcl3/Rbm47/Tlr4/Tlr2/Gdnf/Plcg2/Fcer1g/Il20rb/Lgals9
GO:0048872	GO:0048872	homeostasis of number of cells	83	0.345214	1.78697	0.00175984	0.00820058	0.00513308	776	tags=39%, list=24%, signal=30%	Hoxa5/Chst3/Card11/Hmox1/Gimap3/Hspa1a/Ccr2/Hmgb2/Hspa1b/Fcgr2b/Lilrb4a/P2rx7/Gata2/Cd24a/Ikzf1/Itgam/Cd74/F2r/Racgap1/Epsti1/Axl/Notch1/Sox4/Spi1/Nckap1l/Zfp36l1/Myb/Ets1/Inpp5d/Tgfb1/Pmaip1/Fcer1g
GO:0048871	GO:0048871	multicellular organismal-level homeostasis	165	0.293043	1.70845	0.00175851	0.00820058	0.00513308	1084	tags=46%, list=33%, signal=32%	Inava/Has2/Hoxa5/Chst3/Card11/Hmox1/Gimap3/Il18r1/Col9a1/Hspa1a/Ccr2/Hmgb2/Hspa1b/Fcgr2b/Lilrb4a/P2rx7/Trpv4/Gata2/Cd24a/Oas1g/Ikzf1/Tlr4/Itgam/Cd74/F2r/Racgap1/Epsti1/Axl/Plac8/Clic5/Tnfrsf11b/Notch1/Fcgr4/Sox4/Spi1/Il1a/Tns3/C1qtnf9/Nckap1l/Ednrb/Zfp36l1/Myb/Ets1/Lama4/Inpp5d/Tgfb1/Adamts5/Ccr5/Rcn3/Alpl/Pmaip1/Fcer1g/Il10ra/Ctss/Pla2g4a/Tspan12/Slc22a21/Acadl/Il20rb/Csf1r/Tgfb2/Mc4r/Ctsh/Cybrd…
GO:0051054	GO:0051054	positive regulation of DNA metabolic process	64	0.372213	1.81946	0.00177887	0.00827508	0.00517971	981	tags=45%, list=30%, signal=32%	Cdk1/Cdk2/E2f8/E2f7/Aurkb/Nek2/Brca1/Dscc1/Foxm1/Myc/Dbf4/Rad51ap1/Igfbp3/Prkcq/Nfatc1/Ccna2/Ddx11/Cdt1/Ptprc/Spidr/Timeless/Tgfb1/Dna2/Jun/Pcna/Npm2/Mdc1/Rfc4/Rfc3
GO:0044818	GO:0044818	mitotic G2/M transition checkpoint	16	0.580164	1.97305	0.00180014	0.00832616	0.00521169	476	tags=50%, list=15%, signal=43%	Cdk1/Ticrr/Clspn/Bard1/Brca1/Dtl/Creb3l1/Cdc6
GO:0042130	GO:0042130	negative regulation of T cell proliferation	16	0.580121	1.97291	0.00180014	0.00832616	0.00521169	1005	tags=81%, list=31%, signal=56%	Cdkn2a/Havcr2/Cd86/Cd24a/Crtam/Vsir/Gpnmb/Tgfb1/Ptpn6/Il20rb/Cd37/Lgals9/Laptm5
GO:0070228	GO:0070228	regulation of lymphocyte apoptotic process	17	0.571248	1.96997	0.00179738	0.00832616	0.00521169	662	tags=65%, list=20%, signal=52%	Aurkb/Myc/Bcl3/Prkcq/Gimap8/P2rx7/Cd24a/Casp8/Cd74/Dock8/Efna1
GO:0010972	GO:0010972	negative regulation of G2/M transition of mitotic cell cycle	20	0.543936	1.95733	0.00180292	0.00832616	0.00521169	476	tags=45%, list=15%, signal=39%	Cdk1/Ticrr/Clspn/Bard1/Aurkb/Brca1/Dtl/Creb3l1/Cdc6
GO:0097720	GO:0097720	calcineurin-mediated signaling	12	0.619016	1.9247	0.00180512	0.00832616	0.00521169	667	tags=58%, list=21%, signal=46%	Nr5a2/Erbb3/Clec7a/Orai1/Nfatc1/Lmcd1/Plcg2
GO:0042267	GO:0042267	natural killer cell mediated cytotoxicity	21	0.543572	1.98858	0.00185114	0.00852402	0.00533554	1020	tags=76%, list=31%, signal=53%	Ulbp1/Gimap3/Stx11/Vav1/Havcr2/Klrk1/Slamf6/Crtam/Fcgr4/Inpp5d/Tgfb1/Nectin4/Ptpn6/Tap1/Lgals9/Nectin2
GO:0071479	GO:0071479	cellular response to ionizing radiation	22	0.526955	1.9431	0.00189027	0.00868951	0.00543912	718	tags=55%, list=22%, signal=43%	Ect2/Fignl1/Cdkn2a/Bard1/Brca1/Rad51ap1/Sfrp2/Ifi207/Chek2/Ddias/Spidr/Tgfb1
GO:0045069	GO:0045069	regulation of viral genome replication	19	0.546333	1.93655	0.00192706	0.00881404	0.00551707	809	tags=58%, list=25%, signal=44%	Nr5a2/Top2a/Slpi/Ifi207/Oas1g/Notch1/Oasl1/Apobec3/Mavs/Oasl2/Zc3hav1
GO:0010324	GO:0010324	membrane invagination	19	0.54604	1.93551	0.00192706	0.00881404	0.00551707	1063	tags=79%, list=33%, signal=53%	Msr1/Aurkb/Clec7a/Fcgr2b/Gata2/Itgam/Nckap1l/Plcg2/Bin2/Itgb2/Fcer1g/Fcgr1/Gsn/Fcgr3/Snx33
GO:0099024	GO:0099024	plasma membrane invagination	19	0.54604	1.93551	0.00192706	0.00881404	0.00551707	1063	tags=79%, list=33%, signal=53%	Msr1/Aurkb/Clec7a/Fcgr2b/Gata2/Itgam/Nckap1l/Plcg2/Bin2/Itgb2/Fcer1g/Fcgr1/Gsn/Fcgr3/Snx33
GO:1902808	GO:1902808	positive regulation of cell cycle G1/S phase transition	20	0.540458	1.94482	0.00200166	0.00913991	0.00572105	667	tags=55%, list=21%, signal=44%	Rrm2/Stil/Rgcc/Dbf4/Adamts1/Fam83d/Ccnd1/Rrm1/Ddr2/Mtbp/Plcg2
GO:0002720	GO:0002720	positive regulation of cytokine production involved in immune response	30	0.475261	1.92701	0.00201042	0.00916455	0.00573647	823	tags=53%, list=25%, signal=40%	Inava/Casp4/Gimap3/Il18r1/Clec7a/P2rx7/Nlrp3/Tlr4/Cd74/Tlr2/Tlr7/Plcg2/Nod1/Fcer1g/Mavs/Tirap
GO:0002763	GO:0002763	positive regulation of myeloid leukocyte differentiation	21	0.540014	1.97557	0.00202071	0.00917807	0.00574493	873	tags=67%, list=27%, signal=49%	Ccr1/Ror2/Casp8/Ikzf1/Itgam/Cd74/Pou4f1/Runx1/Fos/Zfp36l1/Tgfb1/Fes/Jun/Csf1r
GO:0051092	GO:0051092	positive regulation of NF-kappaB transcription factor activity	14	0.595295	1.944	0.00202349	0.00917807	0.00574493	751	tags=64%, list=23%, signal=50%	Card11/Il18r1/Tnfsf18/Prkcq/Tlr4/Cd84/Rtkn2/Nod1/Rab7b
GO:2001235	GO:2001235	positive regulation of apoptotic signaling pathway	32	0.460404	1.89197	0.00201917	0.00917807	0.00574493	913	tags=56%, list=28%, signal=41%	Bub1/Knl1/Myc/Runx3/Atf3/Casp8/Ltbr/Tlr4/Inhbb/Ptprc/Ctsc/Tnfrsf12a/Pmaip1/Steap3/Jun/Tgfb2/Ctsh/Bmf
GO:0006813	GO:0006813	potassium ion transport	61	-0.319735	-1.86028	0.00203524	0.00921606	0.00576871	1046	tags=82%, list=32%, signal=57%	Slc12a8/Kcnh2/Kcnab3/Kcnn2/Atp1a3/Cacna1d/Kcnj3/Tmem38a/Snap25/Slc17a7/Ptk2b/Kcnk3/Slc9a2/Kcnc1/Kcnma1/Kcnc2/Htr2a/Kcnj12/Kcnq2/Nedd4l/Kcnj11/Kcnt2/Kcnb1/Kcnb2/Slc24a4/Abcc8/Kcns3/Slc17a6/Wnk2/Kcnab2/Kcnip4/Fxyd5/Kcnj9/Kcnh7/Kcnk12/Kcnmb2/Kcnq1/Kcnc4/Kcnk4/Kcnq4/Hcn2/Kcng2/Kcnt1/Hcn4/Kcnj6/Kcnh6/Slc9a3/Dpp10/Kcnh3/Fxyd4
GO:2000463	GO:2000463	positive regulation of excitatory postsynaptic potential	19	-0.480839	-1.98732	0.00204761	0.00925671	0.00579416	1329	tags=89%, list=41%, signal=53%	Ntrk2/Grin2d/Baiap2/Dbn1/Ptk2b/Prkcz/Stx1a/Shank3/Gria1/Grin1/Grin2b/Prkar1b/Cacnb3/Shank1/Cux2/Grin2a/Grip2
GO:0022411	GO:0022411	cellular component disassembly	76	0.341499	1.73734	0.0020827	0.00939972	0.00588367	1007	tags=46%, list=31%, signal=32%	Kif18b/Pif1/Cdk1/Kif2c/Ckap2/Tpx2/Top2a/Nes/Aurkb/Kif18a/Myc/Igfbp3/Aurka/Trpv4/Cd24a/Itgam/C1ql1/Swap70/Irgm1/Ddr2/Lima1/Plin2/Ets1/Nedd1/Cdc25a/Adamts5/Ctss/Ston1/Tgfb2/C1qc/Eps8/Vangl2/Gsn/Lix1l/Chek1
GO:0002224	GO:0002224	toll-like receptor signaling pathway	17	0.565046	1.94858	0.00216534	0.00968275	0.00606084	942	tags=71%, list=29%, signal=50%	Tlr5/Cd86/Tlr1/Tlr4/Tlr13/Pik3ap1/Tlr2/Tlr7/Plcg2/Tasl/Tirap/Unc93b1
GO:1900087	GO:1900087	positive regulation of G1/S transition of mitotic cell cycle	17	0.564929	1.94818	0.00216534	0.00968275	0.00606084	593	tags=53%, list=18%, signal=43%	Rrm2/Stil/Rgcc/Dbf4/Adamts1/Ccnd1/Rrm1/Ddr2/Mtbp
GO:0060760	GO:0060760	positive regulation of response to cytokine stimulus	19	0.543615	1.92691	0.00218025	0.00968275	0.00606084	1331	tags=89%, list=41%, signal=53%	Casp4/Hspa1a/Hspa1b/Rbm47/Tlr4/Cd74/Axl/Irgm1/Tlr2/Trim56/Mavs/Sting1/Laptm5/Rigi/Ifih1/Parp9/Ripk1
GO:0002752	GO:0002752	cell surface pattern recognition receptor signaling pathway	19	0.543539	1.92665	0.00218025	0.00968275	0.00606084	1140	tags=79%, list=35%, signal=51%	Tlr5/Acod1/Clec7a/Oas1g/Nmi/Tlr1/Tlr4/Pik3ap1/Tlr2/Rab7b/Tirap/Ifi35/Irak4/Cyba/Cav1
GO:0002287	GO:0002287	alpha-beta T cell activation involved in immune response	19	0.543248	1.92561	0.00218025	0.00968275	0.00606084	718	tags=58%, list=22%, signal=45%	Hlx/Il18r1/Ccr2/Bcl3/Tnfsf18/Nlrp3/Loxl3/Ly9/Slamf6/Myb/Tgfb1
GO:0002293	GO:0002293	alpha-beta T cell differentiation involved in immune response	19	0.543248	1.92561	0.00218025	0.00968275	0.00606084	718	tags=58%, list=22%, signal=45%	Hlx/Il18r1/Ccr2/Bcl3/Tnfsf18/Nlrp3/Loxl3/Ly9/Slamf6/Myb/Tgfb1
GO:0002294	GO:0002294	CD4-positive, alpha-beta T cell differentiation involved in immune response	19	0.543248	1.92561	0.00218025	0.00968275	0.00606084	718	tags=58%, list=22%, signal=45%	Hlx/Il18r1/Ccr2/Bcl3/Tnfsf18/Nlrp3/Loxl3/Ly9/Slamf6/Myb/Tgfb1
GO:0042093	GO:0042093	T-helper cell differentiation	19	0.543248	1.92561	0.00218025	0.00968275	0.00606084	718	tags=58%, list=22%, signal=45%	Hlx/Il18r1/Ccr2/Bcl3/Tnfsf18/Nlrp3/Loxl3/Ly9/Slamf6/Myb/Tgfb1
GO:0043368	GO:0043368	positive T cell selection	11	0.633877	1.9107	0.00218093	0.00968275	0.00606084	1054	tags=91%, list=33%, signal=62%	Tnfsf18/Loxl3/Ly9/Cd74/Slamf6/Ptprc/Cd1d1/Tgfb1/Il6ra/Dock2
GO:0040007	GO:0040007	growth	186	0.276852	1.64047	0.00217611	0.00968275	0.00606084	1084	tags=42%, list=33%, signal=30%	Gata6/Kif14/Cdkn2c/Nr5a2/Cdk1/En1/Hlx/Lpar3/Hoxa5/Adm/Aspm/Stil/Cdkn2a/Col9a1/Brca1/Spry1/Hspa1a/Sox10/Lmx1b/Csf2rb/Hspa1b/Cela1/Pdgfra/Sfrp2/Igfbp3/Aurka/Gins1/Rad51b/Pmp22/Sh3bp4/Ikzf1/Tlr4/Garem2/Plac8/Hey2/Notch1/Dab2/Ddr2/Gas1/Ninj2/Zfp36l1/Tnfaip6/Tnfrsf12a/Ntn1/Wnt7a/Tgfb1/Ccr5/Cdkn1b/Fes/Galnt3/Slitrk6/Cxcl16/Fzd9/Ccnb1/Six4/Bcan/Xrcc2/Csf1r/Dusp10/Tgfb2/Fzd7/Palb2/Sall1/Dll1/Dusp6/Vangl2…
GO:0002709	GO:0002709	regulation of T cell mediated immunity	24	0.501888	1.88949	0.00218644	0.00969144	0.00606627	864	tags=58%, list=27%, signal=43%	Ulbp1/Il18r1/Ccr2/H2-Q6/H2-Q7/P2rx7/Nlrp3/Cd24a/Ptprc/Nckap1l/Vsir/Cd1d1/H2-Q4/Il20rb
GO:0045005	GO:0045005	DNA-templated DNA replication maintenance of fidelity	23	0.50799	1.88592	0.00219831	0.00972824	0.00608931	1412	tags=87%, list=44%, signal=49%	Cdk1/Exo1/Pole/Bard1/Brca1/Eme1/Gen1/Ddx11/Timeless/Pold1/Dna2/Pcna/Samhd1/Mcm9/Blm/Asf1a/Etaa1/Brca2/Rad51/Primpol
GO:0051298	GO:0051298	centrosome duplication	21	0.537674	1.96701	0.00221854	0.00980185	0.00613538	1467	tags=95%, list=45%, signal=52%	Ndc80/Cdk2/Stil/Brca1/Wdr62/Gen1/Nde1/Ccnf/Cep152/Sass6/Ccdc15/Cep76/Kifc1/Plk4/Itgb1bp2/Brca2/Npm1/Ppp1r35/Mdm1/Kat2b
GO:0002707	GO:0002707	negative regulation of lymphocyte mediated immunity	16	0.57131	1.94294	0.00225371	0.00994114	0.00622257	1116	tags=88%, list=34%, signal=58%	Fcgr2b/Havcr2/Ptprc/Nckap1l/Vsir/Inpp5d/Tgfb1/Nectin4/Ptpn6/Tap1/Il20rb/Lgals9/Nectin2/Tap2
GO:0031109	GO:0031109	microtubule polymerization or depolymerization	34	0.467338	1.95613	0.00227341	0.0100028	0.00626114	752	tags=50%, list=23%, signal=39%	Kif18b/Cdk1/Ska1/Kif2c/Ckap2/Tpx2/Aurkb/Hspa1a/Kif18a/Hspa1b/Trpv4/Fbxo5/Ska3/Nde1/Nedd1/Cdkn1b/Fes
GO:0001501	GO:0001501	skeletal system development	100	0.331716	1.77441	0.00227502	0.0100028	0.00626114	768	tags=37%, list=24%, signal=29%	Il17f/Nr5a2/Hoxa3/Has2/Tfap2a/Hoxa5/Irx5/Col9a1/Hoxa4/Acan/Dll3/Col18a1/Myc/Hspg2/Runx3/Pdgfra/Hoxa7/Sfrp2/Bmp7/P2rx7/Trpv4/Mdfi/Fgfrl1/Ror2/Tlr4/Vcan/Runx1/Fbn2/Ptprc/Ddr2/Gas1/Anxa2/Wnt7a/Tgfb1/Adamts7/Galnt3/Alpl
GO:0046822	GO:0046822	regulation of nucleocytoplasmic transport	18	0.549465	1.92888	0.00230682	0.0101262	0.00633842	906	tags=67%, list=28%, signal=48%	Cdk1/Ect2/Cdkn2a/Bard1/Brca1/Prkcq/Mdfic/Tnfrsf1a/Ptpn14/Tgfb1/Mavs/Sp100
GO:0019079	GO:0019079	viral genome replication	20	0.533637	1.92028	0.00231397	0.0101413	0.00634786	1287	tags=80%, list=40%, signal=49%	Nr5a2/Top2a/Slpi/Ifi207/Oas1g/Notch1/Oasl1/Apobec3/Mavs/Oasl2/Zc3hav1/Pcbp1/Gbp7/Bst2/Ifih1/Eif2ak2
GO:0071560	GO:0071560	cellular response to transforming growth factor beta stimulus	54	0.398831	1.88948	0.00231899	0.010147	0.00635141	1377	tags=74%, list=43%, signal=43%	Il17f/Ccr1/Spry1/Hspa1a/Rgcc/Atf3/Runx1/Fbn2/Spi1/Dab2/Fos/Ddr2/Zfp36l1/Gdnf/Il17rd/Wnt7a/Tgfb1/Jun/Sap30/Tgfb2/Htra3/Lpxn/Arap1/Lgals9/Tgfbr2/Itgb8/Hpgd/Cav1/Ndp/Onecut1/Gdf11/Epb41l5/Zfp36l2/Trp53/Itgb5/Smad5/Dnmt1/Mapk7/Spry2/Nfkbiz
GO:0071396	GO:0071396	cellular response to lipid	104	0.327772	1.76653	0.00233741	0.0102112	0.00639161	792	tags=42%, list=24%, signal=33%	Acod1/Brca1/Vim/Kif18a/Hmgb2/Sox10/Havcr2/Lilrb4a/Mrc1/Nlrp3/Cd86/Ly86/Ccna2/Plscr4/Tlr4/Pou4f1/Lbh/Klrk1/Epsti1/Axl/Fcgr4/Irgm1/Inhbb/Spi1/Dab2/Il1a/Rest/Cd84/Fos/Irf8/Ednrb/Zfp36l1/Myb/Gdnf/Plcg2/Gbp6/Gbp3/Tgfb1/Ccr5/Ncf1/Fes/Cxcl16/Ptpn6/Ccnb1
GO:0051090	GO:0051090	regulation of DNA-binding transcription factor activity	26	0.494734	1.92806	0.00234691	0.0102268	0.00640137	751	tags=50%, list=23%, signal=39%	Card11/Il18r1/Acod1/Tnfsf18/Prkcq/Tlr4/Pou4f1/Neurog2/Cd84/Ddr2/Rtkn2/Nod1/Rab7b
GO:0007417	GO:0007417	central nervous system development	216	0.265026	1.60293	0.00234849	0.0102268	0.00640137	718	tags=30%, list=22%, signal=25%	Kif14/Cdkn2c/En1/B3gnt5/Sox3/Tfap2a/Isl2/Zfp488/Aspm/Ccr1/Nes/Stil/Sall3/Cenpf/Olig2/Acan/Dll3/Vim/En2/Sox10/Lmx1b/Hspg2/Fcgr2b/Wdr62/Sfrp2/Fabp7/Marcksl1/Bmp7/Tgif1/Olig1/Gata2/Loxl3/Ror2/Akna/Ikzf1/Lhx4/Tlr4/Itgam/Vcan/Pou4f1/Axl/Nkx2-2/Runx1/Kcnj10/Neurog2/Notch1/Rrm1/Sox4/Inhbb/Fos/Gas1/Tlr2/Tubb2b/Nde1/Sox21/Tacc3/Ptprz1/Fancd2/Gdnf/Efna1/Lypd6/Sox2/Wnt7a/Tgfb1
GO:0006911	GO:0006911	phagocytosis, engulfment	16	0.568689	1.93403	0.0024238	0.0105379	0.00659613	1038	tags=81%, list=32%, signal=55%	Msr1/Clec7a/Fcgr2b/Gata2/Itgam/Nckap1l/Plcg2/Bin2/Itgb2/Fcer1g/Fcgr1/Gsn/Fcgr3
GO:0016064	GO:0016064	immunoglobulin mediated immune response	35	0.439303	1.86071	0.00248102	0.0107524	0.00673036	1429	tags=83%, list=44%, signal=47%	Exo1/Gimap3/Csf2rb2/Csf2rb/Fcgr2b/Bcl3/Cd74/Swap70/Fcgr4/Ptprc/C4b/Inpp5d/Tgfb1/Fcer1g/Ptpn6/Fcgr1/AI182371/C1qc/Ung/Nectin2/Fcgr3/C1qa/C1qb/Atad5/Mad2l2/Hspd1/Nfkbiz/Btk/Rif1
GO:0019724	GO:0019724	B cell mediated immunity	35	0.439303	1.86071	0.00248102	0.0107524	0.00673036	1429	tags=83%, list=44%, signal=47%	Exo1/Gimap3/Csf2rb2/Csf2rb/Fcgr2b/Bcl3/Cd74/Swap70/Fcgr4/Ptprc/C4b/Inpp5d/Tgfb1/Fcer1g/Ptpn6/Fcgr1/AI182371/C1qc/Ung/Nectin2/Fcgr3/C1qa/C1qb/Atad5/Mad2l2/Hspd1/Nfkbiz/Btk/Rif1
GO:0045582	GO:0045582	positive regulation of T cell differentiation	31	0.461006	1.89293	0.00251999	0.0109039	0.00682523	718	tags=52%, list=22%, signal=41%	Hlx/Gimap3/Ccr2/Runx3/Tnfsf9/Nlrp3/Rhoh/Ikzf1/Cd74/Runx1/Sox4/Ptprc/Nckap1l/Vsir/Cd1d1/Tgfb1
GO:0032608	GO:0032608	interferon-beta production	19	0.539888	1.91371	0.00254596	0.0109815	0.00687376	1345	tags=84%, list=42%, signal=50%	Hmgb2/Oas1g/Nmi/Tlr4/Tlr2/Tlr7/Trim56/Mavs/Zc3hav1/Tirap/Sting1/Rigi/Traf3ip3/Ifih1/Tlr3/Relb
GO:0032648	GO:0032648	regulation of interferon-beta production	19	0.539888	1.91371	0.00254596	0.0109815	0.00687376	1345	tags=84%, list=42%, signal=50%	Hmgb2/Oas1g/Nmi/Tlr4/Tlr2/Tlr7/Trim56/Mavs/Zc3hav1/Tirap/Sting1/Rigi/Traf3ip3/Ifih1/Tlr3/Relb
GO:0060562	GO:0060562	epithelial tube morphogenesis	75	0.346436	1.75714	0.00258442	0.0111297	0.00696657	960	tags=47%, list=30%, signal=34%	Tfap2a/Hoxa5/Adm/Irx2/Kif20b/Irx1/Stil/St14/Spry1/Myc/Hs3st3b1/Pdgfra/Sfrp2/Etv4/Bmp7/Tgif1/Nfatc1/Casp8/Notch1/Itgax/Lgr5/Timeless/Gdnf/Ntn1/Sox2/Tgfb1/Nrarp/Lrp5/Six4/Tgfb2/Ctsh/Sall1/Dll1/Adamts12/Vangl2
GO:0070371	GO:0070371	ERK1 and ERK2 cascade	65	0.368841	1.81617	0.0026209	0.011269	0.00705375	904	tags=51%, list=28%, signal=37%	Iqgap3/Ccr1/Spry1/Myc/P2ry1/Spry4/Pdgfra/Havcr2/Neurl3/Trpv4/Atf3/Fam83d/Tlr4/Cd74/F2r/Notch1/Dab2/Il1a/Ptprc/Ddr2/Tlr2/Zfp36l1/Gpnmb/Tgfb1/Nod1/Ptpn6/Icam1/Cnksr3/Tirap/Jun/Csf1r/Dusp10/Ctsh
GO:0033157	GO:0033157	regulation of intracellular protein transport	25	0.486756	1.8635	0.00262653	0.0112755	0.00705779	782	tags=52%, list=24%, signal=40%	Cdk1/Ect2/Kif20b/Cdkn2a/Bard1/Brca1/Prkcq/Mdfic/Sh3tc2/Tnfrsf1a/Ptpn14/Tgfb1/Mavs
GO:0032715	GO:0032715	negative regulation of interleukin-6 production	11	0.627106	1.89029	0.00265568	0.0113827	0.00712489	788	tags=82%, list=24%, signal=62%	Havcr2/Cd24a/Tlr4/Tnfrsf1a/Cd84/Nckap1l/Elf4/Inpp5d/Ptpn6
GO:0021915	GO:0021915	neural tube development	40	0.429856	1.8972	0.00268638	0.0114962	0.00719594	1330	tags=70%, list=41%, signal=42%	En1/Tfap2a/Adm/Kif20b/Stil/St14/Sfrp2/Bmp7/Tgif1/Casp8/Notch1/Gas1/Zfp36l1/Tgfb1/Phgdh/Gorab/Tgfb2/Sall1/Vangl2/Marcks/Phactr4/Cecr2/Tcf7l2/Sema4c/Casp3/Smo/Vasp/Gpr161
GO:0046640	GO:0046640	regulation of alpha-beta T cell proliferation	13	0.613048	1.95637	0.00269622	0.0115202	0.00721097	1004	tags=85%, list=31%, signal=59%	Card11/Ccr2/Cd244a/Prkcq/Cd24a/Irgm1/Ptprc/Vsir/Rasal3/Lgals9/Tgfbr2
GO:0045920	GO:0045920	negative regulation of exocytosis	11	0.626686	1.88903	0.00271503	0.0115643	0.00723858	613	tags=64%, list=19%, signal=52%	Hmox1/Ccr2/Notch1/Spi1/Rest/Cd84/Nckap1l
GO:0048598	GO:0048598	embryonic morphogenesis	134	0.299857	1.70092	0.00271152	0.0115643	0.00723858	1147	tags=49%, list=35%, signal=33%	Gata6/En1/Hoxa3/Hlx/Tfap2a/Hoxa5/Adm/Irx2/Kif20b/Irx1/Irx5/Stil/St14/Hoxa4/Mmp15/Tecta/Myc/Lmx1b/Hspg2/Pdgfra/Hoxa7/Sfrp2/Bmp7/Tgif1/Mdfi/Gata2/Ror2/Tbx18/Casp8/Clic5/Fbn2/Notch1/Dab2/Rest/Gas1/Zfp36l1/Gdnf/Efna1/Ntn1/Sox2/Wnt7a/Tgfb1/Slitrk6/Lrp5/Ugdh/Six4/Tgfb2/Fzd7/Sall1/Sparc/Dll1/Vangl2/Triobp/Lrp4/Tgfbr2/Vax2/Mafb/Bcl2l11/Slc39a1/Socs3/Phactr4/Lrig3/Mmp14/Pou3f4/Cecr2/Tcf7l2
GO:0030856	GO:0030856	regulation of epithelial cell differentiation	38	0.436789	1.90038	0.00273854	0.0116463	0.00728988	951	tags=61%, list=29%, signal=43%	S1pr2/Spry1/Hoxa7/Etv4/Bmp7/Jag1/Cd24a/Ccnd1/Nkx2-2/Tnfrsf1a/Hey2/Notch1/Il1a/Zfp36l1/Gdnf/Sox2/F11r/Cdkn1b/Ascl1/Csf1r/Tgfb2/Sall1/Dll1
GO:0042552	GO:0042552	myelination	34	0.460328	1.92679	0.00285916	0.0121403	0.00759911	718	tags=50%, list=22%, signal=39%	Kif14/Zfp488/Olig2/Erbb3/Sox10/Sh3tc2/Pmp22/Bcas1/Ormdl1/Kcnj10/Gjc3/Tlr2/Ctsc/Itgax/Ptprz1/Jam2/Tgfb1
GO:0007612	GO:0007612	learning	43	-0.330997	-1.76665	0.00287285	0.0121606	0.00761179	1352	tags=84%, list=42%, signal=49%	Clstn3/Slc8a2/Atp1a3/Ntrk2/Gabrb3/Ahr/Snap25/Cacna1e/Mapk8ip2/Atxn1/Cntnap2/Shank3/Gria1/Srcin1/Gabra5/Neurod2/Grin1/Htr2a/Htr6/Kcnq2/Pak6/Grin2b/Abcc8/Kalrn/D130043K22Rik/Synpo/Rgs14/Shank2/Shank1/Grin2a/Ntsr1/Jph3/Clstn2/Rin1/Chrd/Crhr1
GO:0003002	GO:0003002	regionalization	75	0.344397	1.7468	0.00286894	0.0121606	0.00761179	1014	tags=51%, list=31%, signal=36%	En1/Hoxa3/Hoxa5/Irx2/Irx1/Stil/Hoxa4/Spry1/Dll3/Lmx1b/Hoxa7/Sfrp2/Aurka/Tgif1/Mdfi/Ror2/Tbx18/Itgam/Nkx2-2/Hey2/Notch1/Gas1/Gdnf/Wnt7a/Nrarp/Tcf7l1/Ascl1/Lrp5/Xrcc2/Gorab/Palb2/Dll1/Rfx4/Vangl2/Lrp4/Tgfbr2/Pcsk6/Vax2
GO:1902750	GO:1902750	negative regulation of cell cycle G2/M phase transition	21	0.529938	1.93871	0.00292535	0.0123444	0.0077269	1162	tags=76%, list=36%, signal=49%	Cdk1/Ticrr/Clspn/Bard1/Aurkb/Brca1/Dtl/Creb3l1/Cdc6/Pkmyt1/Foxo4/Chek1/Atf5/Topbp1/Plk1/Wee1
GO:0038061	GO:0038061	non-canonical NF-kappaB signal transduction	31	0.458489	1.8826	0.00292103	0.0123444	0.0077269	1345	tags=77%, list=42%, signal=46%	Il18r1/Bcl3/Havcr2/Nlrp3/Cd86/Nmi/Tlr1/Tlr4/Tnfrsf1a/Spi1/Trim56/Rtkn2/Kpna2/Nod1/Laptm5/Litaf/Ifi35/Irak4/Rassf2/Il18/Nfkbia/Eif2ak2/Ripk1/Relb
GO:0061614	GO:0061614	miRNA transcription	20	0.528938	1.90337	0.00293887	0.0123823	0.00775061	892	tags=65%, list=28%, signal=47%	Gata6/Olr1/Myc/Ddx43/Gata2/Spi1/Rest/Fos/Myb/Ets1/Tgfb1/Jun/Tgfb2
GO:1901875	GO:1901875	positive regulation of post-translational protein modification	16	0.557888	1.8973	0.00310528	0.0130431	0.00816424	428	tags=44%, list=13%, signal=38%	Inava/Fanci/Cdc20/Cdkn2a/Birc5/Spsb4/Nmi
GO:1903322	GO:1903322	positive regulation of protein modification by small protein conjugation or removal	16	0.557888	1.8973	0.00310528	0.0130431	0.00816424	428	tags=44%, list=13%, signal=38%	Inava/Fanci/Cdc20/Cdkn2a/Birc5/Spsb4/Nmi
GO:0007610	GO:0007610	behavior	146	-0.224555	-1.60182	0.00312165	0.0130917	0.00819465	1411	tags=68%, list=44%, signal=40%	Bbs1/Adcy8/Dab1/Slc8a2/Trpm4/Scn8a/Prkcg/Cacna1a/Crtc1/Atp1a3/Ntrk2/Grin2d/Gabrb3/Cfap69/Ahr/Gabrg2/Homer2/Snap25/Dbn1/Slc17a7/Prkcz/Cacna1e/Mef2c/Mmp17/Mapk8ip2/Sptbn2/Sptbn4/Atxn1/Cntnap2/Pgr/Shank3/Apba2/Thrb/Efr3b/Gria1/Ulk4/Cacnb4/Srcin1/Kcnma1/Gabra5/Sez6l/Neurod2/B4galnt1/Grin1/Htr2a/Atp8a2/Sobp/Htr6/Kcnq2/Adcy1/Atp2b2/Cntnap4/Pak6/Slc24a4/Kctd16/Grin2b/Abcc8/Ace/Zic1/Cacna1b/Kalrn/Rogdi/C…
GO:0000077	GO:0000077	DNA damage checkpoint signaling	31	0.457574	1.87884	0.00318901	0.0133537	0.00835861	1408	tags=84%, list=43%, signal=48%	Cdk1/Ticrr/Clspn/Bard1/Brca1/Dtl/Eme1/Creb3l1/Ccnd1/Chek2/Fancd2/Rpa2/Dtx3l/Foxo4/E2f1/Chek1/Topbp1/Plk1/Trp53/Blm/Parp9/Rhno1/Wdr76/Etaa1/Brca2/Rad51
GO:0001503	GO:0001503	ossification	86	0.334163	1.74313	0.00319745	0.0133685	0.00836789	898	tags=44%, list=28%, signal=33%	Hoxa3/Tfap2a/Fignl1/Ccr1/Clic1/Hspg2/Runx3/Sfrp2/Igfbp3/Bmp7/Jag1/P2rx7/Nfatc1/Creb3l1/Fbxo5/Runx1/Fbn2/Notch1/Rest/Ddr2/Smoc1/Tnfaip6/Clec5a/Gpnmb/Sox2/Tgfb1/Adamts7/Tent5a/Galnt3/Alpl/Fzd9/Ifi204/Limd1/Lrp5/Csf1r/Chrdl1/Fzd1/Cebpd
GO:0002526	GO:0002526	acute inflammatory response	17	0.549888	1.89631	0.00321429	0.0134183	0.00839907	864	tags=71%, list=27%, signal=52%	Vwf/Fcgr2b/Nlrp3/Fcgr4/Il1a/Ednrb/Pik3cg/Ccr5/Fcer1g/Fcgr1/Icam1/Il20rb
GO:0032506	GO:0032506	cytokinetic process	11	0.619381	1.86701	0.00325029	0.0135272	0.00846722	183	tags=45%, list=6%, signal=43%	Cep55/Iqgap3/Ect2/Kif20b/Aurkb
GO:0016567	GO:0016567	protein ubiquitination	101	0.319788	1.71549	0.0032491	0.0135272	0.00846722	521	tags=25%, list=16%, signal=21%	Inava/Lrr1/Uhrf1/Cdca3/Fanci/Ube2c/Ube2t/Cdc20/Cdkn2a/Bard1/Birc5/Brca1/Dtl/Hspa1a/Hspa1b/Mkrn3/Rnf43/Rnf122/Spsb4/Neurl3/Fbxo5/Nmi/Chek2/Tnfrsf1a/Trim69
GO:0040011	GO:0040011	locomotion	269	0.256595	1.57937	0.00327144	0.0135944	0.00850932	906	tags=39%, list=28%, signal=31%	Kif14/Has2/Tfap2a/Kif20b/Ccr1/Hmox1/S100a4/Acan/S1pr2/Ccr2/Vim/Hmgb2/Rgcc/Col18a1/Myc/Clec7a/Vav1/Wdr62/Pdgfra/Hoxa7/Adamts1/Tnfsf18/Sfrp2/Igfbp3/Prkcq/Mcam/Bmp7/Jag1/Syde1/Trpv4/Msn/Gata2/Ror2/Myo1f/Fbxo5/Casp8/Tlr4/Itgam/Cd74/F2r/Sema3d/Klrk1/Itga9/Swap70/Arhgef39/Fbn2/Notch1/Spi1/Dab2/Il1a/Ptprc/Abi3/Rin2/Ddr2/Tlr2/Itgax/Tubb2b/Nckap1l/Lima1/Vsir/Dock8/Ednrb/Rhoc/Ptprz1/Tnfaip6/Ets1/Gcnt1/Lama…
GO:0002820	GO:0002820	negative regulation of adaptive immune response	13	0.605973	1.93379	0.00333261	0.0138275	0.00865522	864	tags=77%, list=27%, signal=57%	Fcgr2b/Havcr2/Tnfsf18/Loxl3/Samsn1/Ptprc/Nckap1l/Vsir/Ptpn6/Il20rb
GO:0140895	GO:0140895	cell surface toll-like receptor signaling pathway	18	0.536522	1.88344	0.00334386	0.0138531	0.00867125	1239	tags=83%, list=38%, signal=52%	Tlr5/Acod1/Oas1g/Nmi/Tlr1/Tlr4/Pik3ap1/Tlr2/Rab7b/Tirap/Ifi35/Irak4/Cyba/Cav1/Nfkbia
GO:0022603	GO:0022603	regulation of anatomical structure morphogenesis	184	0.276253	1.63669	0.00335699	0.0138864	0.00869209	971	tags=40%, list=30%, signal=30%	Il17f/Gata6/Sapcd2/Lpar3/Hoxa5/Adm/E2f2/Hmox1/Brca1/Spry1/Ccr2/Vim/Metrn/Rgcc/P2ry1/Hk2/Cela1/Pdgfra/Adamts1/Sfrp2/Aurka/Bmp7/Jag1/Tgif1/Creb3l1/Msn/Gata2/Sema3d/Tnfrsf1a/Runx1/Tnfrsf11b/Notch1/Irgm1/Il1a/Stab1/Vash2/Abi3/Itgax/Ptprz1/Ets1/Gdnf/Cdc42ep1/Efna1/Pik3cg/Tnfrsf12a/Plxnb3/Ntn1/Wnt7a/Tgfb1/F11r/Ccr5/Fmnl3/Fes/Kank1/Itgb2/Ptpn6/Limd1/Icam1/Gab1/Six4/Tspan12/Csf1r/Tgfb2/Foxo4/Ntn4/Sp100/Z…
GO:0001889	GO:0001889	liver development	36	0.432014	1.83632	0.0033693	0.0138952	0.00869756	835	tags=47%, list=26%, signal=35%	Gata6/Hlx/E2f8/Hmox1/Cdkn2a/E2f7/Foxm1/Vwf/Aurka/Ccnd1/Runx1/Notch1/Mki67/Tgfb1/Tgfa/Jun/Pcna
GO:0061008	GO:0061008	hepaticobiliary system development	36	0.432014	1.83632	0.0033693	0.0138952	0.00869756	835	tags=47%, list=26%, signal=35%	Gata6/Hlx/E2f8/Hmox1/Cdkn2a/E2f7/Foxm1/Vwf/Aurka/Ccnd1/Runx1/Notch1/Mki67/Tgfb1/Tgfa/Jun/Pcna
GO:0002228	GO:0002228	natural killer cell mediated immunity	22	0.510417	1.88211	0.00340523	0.0140221	0.00877703	813	tags=64%, list=25%, signal=48%	Ulbp1/Gimap3/Stx11/Vav1/Havcr2/Klrk1/Slamf6/Crtam/Fcgr4/Inpp5d/Tgfb1/Nectin4/Ptpn6/Tap1
GO:0032386	GO:0032386	regulation of intracellular transport	39	0.421106	1.84306	0.00341664	0.0140479	0.00879315	906	tags=49%, list=28%, signal=36%	Cdk1/Ect2/Kif20b/Cdkn2a/Bard1/Brca1/Prkcq/Mdfic/Sh3tc2/Msn/Tnfrsf1a/Dab2/Gas1/Anxa2/Ptpn14/Tgfb1/Mavs/Ehd2/Sp100
GO:0033555	GO:0033555	multicellular organismal response to stress	23	-0.438952	-1.96931	0.003455	0.0141629	0.00886514	1377	tags=91%, list=43%, signal=53%	Prkcg/Cacna1a/Atp1a3/Cacna1e/Mef2c/Mapk8ip2/Cntnap2/Shank3/Gria1/Gabra5/Neurod2/Kctd16/Grin2b/Cacna1b/D130043K22Rik/Prkar1b/Htr7/Adam11/Col6a1/Ntsr1/Crhr1
GO:1905314	GO:1905314	semi-lunar valve development	12	0.598471	1.86082	0.00345393	0.0141629	0.00886514	1004	tags=83%, list=31%, signal=58%	Jag1/Nfatc1/Tnfrsf1a/Hey2/Notch1/Efna1/Tgfb1/Adamts5/Tgfb2/Tgfbr2
GO:0045910	GO:0045910	negative regulation of DNA recombination	13	0.603263	1.92515	0.00350648	0.0143523	0.00898372	378	tags=46%, list=12%, signal=41%	Rmi2/Parpbp/H1f3/Ankle1/Radx/H1f5
GO:2000106	GO:2000106	regulation of leukocyte apoptotic process	25	0.479212	1.83461	0.00352848	0.0144207	0.00902653	776	tags=60%, list=24%, signal=46%	Aurkb/Myc/Fcgr2b/Bcl3/Prkcq/Gimap8/P2rx7/Cd24a/Casp8/Cd74/Axl/Dock8/Efna1/Ccr5/Fcer1g
GO:2001238	GO:2001238	positive regulation of extrinsic apoptotic signaling pathway	12	0.597873	1.85896	0.00357002	0.0145687	0.00911914	892	tags=75%, list=28%, signal=55%	Runx3/Atf3/Casp8/Ltbr/Tlr4/Ptprc/Tnfrsf12a/Pmaip1/Tgfb2
GO:0051653	GO:0051653	spindle localization	19	0.529395	1.87651	0.00364699	0.0148605	0.00930182	612	tags=53%, list=19%, signal=43%	Sapcd2/Ska1/Ndc80/Aspm/Spdl1/Spry1/Cenpa/Mad2l1/Ska3/Nde1
GO:0051216	GO:0051216	cartilage development	42	0.408067	1.82732	0.00367227	0.0149412	0.00935232	755	tags=43%, list=23%, signal=33%	Il17f/Nr5a2/Hoxa3/Hoxa5/Col9a1/Acan/Hspg2/Runx3/Sfrp2/Bmp7/Trpv4/Ror2/Tlr4/Runx1/Wnt7a/Tgfb1/Adamts7/Galnt3
GO:0007131	GO:0007131	reciprocal meiotic recombination	22	0.509061	1.87711	0.00368664	0.0149551	0.00936098	306	tags=36%, list=9%, signal=33%	Top2a/Brip1/Trip13/Rad54b/Ankle1/Msh5/Eme1/Rad51ap1
GO:0140527	GO:0140527	reciprocal homologous recombination	22	0.509061	1.87711	0.00368664	0.0149551	0.00936098	306	tags=36%, list=9%, signal=33%	Top2a/Brip1/Trip13/Rad54b/Ankle1/Msh5/Eme1/Rad51ap1
GO:0042596	GO:0042596	fear response	12	-0.585064	-2.00665	0.00372076	0.0150487	0.00941957	1352	tags=100%, list=42%, signal=58%	Cacna1e/Mef2c/Mapk8ip2/Shank3/Gabra5/Neurod2/Kctd16/Grin2b/Prkar1b/Ntsr1/Crhr1
GO:0048589	GO:0048589	developmental growth	149	0.286843	1.64472	0.00371671	0.0150487	0.00941957	1044	tags=43%, list=32%, signal=31%	Gata6/Nr5a2/Cdk1/En1/Hlx/Lpar3/Hoxa5/Adm/Aspm/Stil/Col9a1/Spry1/Sox10/Lmx1b/Cela1/Pdgfra/Sfrp2/Aurka/Gins1/Rad51b/Pmp22/Ikzf1/Tlr4/Garem2/Plac8/Hey2/Notch1/Ddr2/Gas1/Ninj2/Zfp36l1/Tnfaip6/Tnfrsf12a/Ntn1/Wnt7a/Tgfb1/Ccr5/Cdkn1b/Fes/Galnt3/Slitrk6/Fzd9/Ccnb1/Six4/Bcan/Xrcc2/Csf1r/Dusp10/Tgfb2/Fzd7/Palb2/Sall1/Dll1/Dusp6/Vangl2/Meis1/Lrp4/Tgfbr2/Il6ra/Chek1/Atf5/Abcb1b/Disc1/Suv39h1
GO:0010569	GO:0010569	regulation of double-strand break repair via homologous recombination	17	0.54297	1.87245	0.00372629	0.0150487	0.00941959	1429	tags=94%, list=44%, signal=53%	Rmi2/Fignl1/Parpbp/Radx/Rad51ap1/Spidr/Timeless/Rpa2/Mdc1/Chek1/Tex15/Plk1/Blm/Mad2l2/Rad51/Rif1
GO:0001578	GO:0001578	microtubule bundle formation	28	-0.404857	-1.90808	0.00386553	0.0155879	0.00975712	1455	tags=82%, list=45%, signal=46%	Clip1/Map1b/Ttll1/Lrguk/Cfap69/Dnaaf11/Dnah7c/Armc2/Ulk4/Spag16/Odad2/Neurl1a/Odad4/Drc1/Spag6l/Ccdc65/Cfap46/Cfap65/Lrrc23/Rsph1/Cfap157/Gas2l2/Dnah1
GO:0003170	GO:0003170	heart valve development	19	0.528085	1.87187	0.00387315	0.0155956	0.00976193	1004	tags=74%, list=31%, signal=51%	Fam114a1/Jag1/Nfatc1/Fgfrl1/Tnfrsf1a/Hey2/Notch1/Sox4/Efna1/Tgfb1/Adamts5/Tgfb2/Lix1l/Tgfbr2
GO:0002275	GO:0002275	myeloid cell activation involved in immune response	33	0.451847	1.88087	0.00390544	0.0157024	0.00982877	1054	tags=64%, list=33%, signal=43%	Hmox1/Stx11/Enpp3/Ccr2/Havcr2/Lilrb4a/Gata2/Myo1f/Nmi/Itgam/Spi1/Cd84/Plcg2/Fes/Itgb2/Fcer1g/Ptpn6/Lat2/Ptafr/Ifi35/Dock2
GO:0032946	GO:0032946	positive regulation of mononuclear cell proliferation	34	0.453341	1.89755	0.00392798	0.0157466	0.00985643	873	tags=56%, list=27%, signal=41%	Nr5a2/Card11/Ccr2/Cd244a/Havcr2/Prkcq/Tnfsf9/Cd86/Cd24a/Tlr4/Cd74/Irgm1/Il1a/Ptprc/Nckap1l/Cd1d1/Tirap/Rasal3/Csf1r
GO:0050671	GO:0050671	positive regulation of lymphocyte proliferation	34	0.453341	1.89755	0.00392798	0.0157466	0.00985643	873	tags=56%, list=27%, signal=41%	Nr5a2/Card11/Ccr2/Cd244a/Havcr2/Prkcq/Tnfsf9/Cd86/Cd24a/Tlr4/Cd74/Irgm1/Il1a/Ptprc/Nckap1l/Cd1d1/Tirap/Rasal3/Csf1r
GO:0001776	GO:0001776	leukocyte homeostasis	33	0.45059	1.87564	0.00395857	0.0157995	0.00988956	892	tags=55%, list=28%, signal=40%	Chst3/Gimap3/Ccr2/Fcgr2b/Lilrb4a/P2rx7/Cd24a/Itgam/Cd74/F2r/Axl/Nckap1l/Tgfb1/Pmaip1/Fcer1g/Il20rb/Csf1r/Tgfb2
GO:0071214	GO:0071214	cellular response to abiotic stimulus	77	0.334733	1.70214	0.00395452	0.0157995	0.00988956	1408	tags=66%, list=43%, signal=38%	Pbk/Ect2/Fignl1/Cdkn2a/Bard1/Aurkb/Brca1/Myc/Rad51ap1/Sfrp2/Trpv4/Nlrp3/Nlrp1b/Ifi207/Ltbr/Tlr4/Chek2/Tnfrsf1a/Ddias/Rest/Tlr7/Spidr/Zfp36l1/Pold1/Nlrp1a/Tgfb1/F11r/Ascl1/Pcna/Pecam1/Bmf/Prkg2/Chek1/Mylk/Cyba/Rhbdd1/Cav1/Casp3/Trp53/Polh/Piezo1/Xrcc5/Net1/Blm/Capn3/Rhno1/Tlr3/Relb/Brca2/Npm1/Rad51
GO:0104004	GO:0104004	cellular response to environmental stimulus	77	0.334733	1.70214	0.00395452	0.0157995	0.00988956	1408	tags=66%, list=43%, signal=38%	Pbk/Ect2/Fignl1/Cdkn2a/Bard1/Aurkb/Brca1/Myc/Rad51ap1/Sfrp2/Trpv4/Nlrp3/Nlrp1b/Ifi207/Ltbr/Tlr4/Chek2/Tnfrsf1a/Ddias/Rest/Tlr7/Spidr/Zfp36l1/Pold1/Nlrp1a/Tgfb1/F11r/Ascl1/Pcna/Pecam1/Bmf/Prkg2/Chek1/Mylk/Cyba/Rhbdd1/Cav1/Casp3/Trp53/Polh/Piezo1/Xrcc5/Net1/Blm/Capn3/Rhno1/Tlr3/Relb/Brca2/Npm1/Rad51
GO:0001911	GO:0001911	negative regulation of leukocyte mediated cytotoxicity	10	0.657479	1.90841	0.00400299	0.0159301	0.00997134	1116	tags=100%, list=34%, signal=66%	Havcr2/Ptprc/Nckap1l/Inpp5d/Tgfb1/Nectin4/Tap1/Lgals9/Nectin2/Tap2
GO:0031342	GO:0031342	negative regulation of cell killing	10	0.657479	1.90841	0.00400299	0.0159301	0.00997134	1116	tags=100%, list=34%, signal=66%	Havcr2/Ptprc/Nckap1l/Inpp5d/Tgfb1/Nectin4/Tap1/Lgals9/Nectin2/Tap2
GO:0000731	GO:0000731	DNA synthesis involved in DNA repair	11	0.614849	1.85335	0.00402557	0.0159967	0.010013	835	tags=73%, list=26%, signal=54%	Hrob/Pole/Dtl/Rrm1/Pole2/Pold1/Pclaf/Pcna
GO:0002823	GO:0002823	negative regulation of adaptive immune response based on somatic recombination of immune receptors built from immunoglobulin superfamily domains	12	0.594097	1.84722	0.00403441	0.0160084	0.0100203	864	tags=75%, list=27%, signal=55%	Fcgr2b/Havcr2/Tnfsf18/Loxl3/Ptprc/Nckap1l/Vsir/Ptpn6/Il20rb
GO:0035456	GO:0035456	response to interferon-beta	19	0.525424	1.86243	0.00404278	0.0160183	0.0100265	1394	tags=95%, list=43%, signal=54%	Acod1/Ifi207/Oas1g/Irgm1/Ifi213/Ifi209/Gbp6/Gbp3/Ifi206/Mavs/Ifi204/Sting1/Traf3ip3/Gbp7/Mndal/Bst2/Tlr3/Ifnar2
GO:0001961	GO:0001961	positive regulation of cytokine-mediated signaling pathway	15	0.565527	1.90032	0.00405597	0.0160473	0.0100447	842	tags=67%, list=26%, signal=50%	Casp4/Hspa1a/Hspa1b/Rbm47/Cd74/Axl/Irgm1/Trim56/Mavs/Sting1
GO:0032984	GO:0032984	protein-containing complex disassembly	37	0.416063	1.7979	0.00406548	0.0160616	0.0100536	663	tags=38%, list=20%, signal=30%	Kif18b/Pif1/Kif2c/Ckap2/Tpx2/Nes/Aurkb/Kif18a/Myc/Trpv4/Swap70/Irgm1/Lima1/Nedd1
GO:0043933	GO:0043933	protein-containing complex organization	291	0.248614	1.54406	0.00407224	0.016065	0.0100558	842	tags=31%, list=26%, signal=25%	Kif18b/Kif14/Pnlip/Dlgap5/Pif1/Cdk1/Ska1/Cenpi/Kif2c/Kntc1/Ect2/Chaf1b/Ckap2/Tpx2/Card11/Casp4/Cenph/Nes/Ube2c/Rrm2/Cenpe/H1f3/Aurkb/Cdc45/Cenpk/Cenpa/Hspa1a/Kif18a/Mlkl/Myc/Clec7a/Hspa1b/Mis18bp1/Mcm2/Tnfsf18/Shmt1/Kctd12b/P2rx7/Trpv4/H1f5/H2-Eb1/Msn/Nlrp3/Cenpw/Fbxo5/Cd24a/Nlrp1b/Ifi207/Oas1g/Ikzf1/Tlr4/Cd74/Swap70/Hey2/Asf1b/Rrm1/Gmnn/Irgm1/Cdt1/Dab2/Tns3/Col16a1/Tlr2/Nde1/Nckap1l/Lima1/Micall…
GO:0046638	GO:0046638	positive regulation of alpha-beta T cell differentiation	15	0.56457	1.89711	0.00411192	0.0161981	0.0101391	657	tags=60%, list=20%, signal=48%	Hlx/Gimap3/Ccr2/Runx3/Nlrp3/Ikzf1/Runx1/Nckap1l/Cd1d1
GO:0045665	GO:0045665	negative regulation of neuron differentiation	23	0.486135	1.80478	0.00413691	0.0162731	0.010186	975	tags=65%, list=30%, signal=46%	Sox3/Isl2/Aspm/Olig2/Bmp7/Jag1/Cd24a/Nkx2-2/Notch1/Rest/Sox2/Ascl1/Gpr37l1/Dll1/Meis1
GO:0051785	GO:0051785	positive regulation of nuclear division	19	0.524796	1.86021	0.00415586	0.016324	0.0102179	1080	tags=74%, list=33%, signal=49%	Ska1/Ube2c/Cdc20/Cenpe/Rad51ap1/Fbxo5/Il1a/Ska3/Usp44/Tgfa/Lrp5/Npm2/Nusap1/Prdm9
GO:0030855	GO:0030855	epithelial cell differentiation	140	0.284194	1.62458	0.00416645	0.0163421	0.0102292	1174	tags=51%, list=36%, signal=34%	Gata6/Nr5a2/Cdk1/Sox3/E2f8/Tfap2a/Hoxa5/Cdkn2a/E2f7/St14/S1pr2/Spry1/Vim/Tecta/Col18a1/Hoxa7/Etv4/Tagln2/Bmp7/Jag1/Plaur/Msn/Gata2/Cd24a/Ccnd1/Lbh/Clic5/Nkx2-2/Tnfrsf1a/Hey2/Notch1/Sox4/Dab2/Il1a/Rest/Ednrb/Zfp36l1/Gdnf/Sox2/Tgfb1/F11r/Cdkn1b/Cep152/Slitrk6/Ascl1/Icam1/Amotl2/Jun/Pcna/Csf1r/Pecam1/Arhgef26/Fzd1/Tgfb2/Fzd7/Sall1/Dll1/Triobp/Cnn3/Cpt1a/Abcb1b/Pdpn/Mafb/Txnip/Btg1/Tjp2/Cav1/Ndp/Onec…
GO:0031396	GO:0031396	regulation of protein ubiquitination	25	0.474657	1.81717	0.00423963	0.0166052	0.0103939	428	tags=36%, list=13%, signal=31%	Inava/Fanci/Cdc20/Birc5/Hspa1a/Hspa1b/Spsb4/Fbxo5/Nmi
GO:0046641	GO:0046641	positive regulation of alpha-beta T cell proliferation	11	0.610681	1.84078	0.00426412	0.0166772	0.0104389	567	tags=64%, list=18%, signal=53%	Card11/Ccr2/Cd244a/Prkcq/Cd24a/Irgm1/Ptprc
GO:0007611	GO:0007611	learning or memory	72	-0.28019	-1.68144	0.00428055	0.0167175	0.0104641	1449	tags=78%, list=45%, signal=44%	Egfr/Clstn3/Cc2d1a/Adcy8/Slc8a2/Trpm4/Prkcg/Crtc1/Atp1a3/Ntrk2/Gabrb3/Ahr/Snap25/Slc17a7/Prkcz/Cacna1e/Mef2c/Mapk8ip2/Atxn1/Cntnap2/Shank3/Gria1/Ulk4/Srcin1/Gabra5/Neurod2/Grin1/Htr2a/Htr6/Kcnq2/Adcy1/Pak6/Kctd16/Grin2b/Abcc8/Kalrn/Rogdi/D130043K22Rik/Prkar1b/Htr7/Synpo/Rgs14/Shank2/Shank1/Cux2/Grin2a/Ntsr1/Itga3/Itga5/Foxo6/Jph3/Clstn2/Rin1/Chrd/Arc/Crhr1
GO:0045740	GO:0045740	positive regulation of DNA replication	16	0.546471	1.85847	0.00430178	0.0167763	0.010501	897	tags=62%, list=28%, signal=45%	Cdk1/Cdk2/E2f8/E2f7/Dbf4/Cdt1/Dna2/Jun/Pcna/Npm2
GO:0007095	GO:0007095	mitotic G2 DNA damage checkpoint signaling	12	0.591565	1.83935	0.00432465	0.0168414	0.0105417	388	tags=50%, list=12%, signal=44%	Cdk1/Ticrr/Clspn/Brca1/Dtl/Creb3l1
GO:0002437	GO:0002437	inflammatory response to antigenic stimulus	14	0.575461	1.87922	0.00435539	0.0169369	0.0106015	864	tags=71%, list=27%, signal=53%	Hmgb2/Fcgr2b/Lilrb4a/Cd24a/Notch1/Fcgr4/Fcer1g/Fcgr1/Icam1/Il20rb
GO:0050764	GO:0050764	regulation of phagocytosis	24	0.477909	1.79922	0.00439447	0.0170646	0.0106814	1082	tags=67%, list=33%, signal=45%	Sirpb1c/Clec7a/Fcgr2b/Gata2/Ptprc/Tlr2/Nckap1l/Plcg2/Tgfb1/Fcer1g/Fcgr1/Arap1/Slc11a1/Fcgr3/Dock2/Cyba
GO:0051293	GO:0051293	establishment of spindle localization	17	0.539266	1.85968	0.00446584	0.017317	0.0108395	612	tags=53%, list=19%, signal=43%	Sapcd2/Ska1/Ndc80/Spdl1/Spry1/Cenpa/Mad2l1/Ska3/Nde1
GO:0032204	GO:0032204	regulation of telomere maintenance	15	0.562027	1.88856	0.00450352	0.0174136	0.0108999	318	tags=33%, list=10%, signal=30%	Pif1/Aurkb/Nek2/Myc/Prkcq
GO:0010971	GO:0010971	positive regulation of G2/M transition of mitotic cell cycle	15	0.560978	1.88504	0.00450352	0.0174136	0.0108999	792	tags=60%, list=24%, signal=46%	Cdc25c/Cdk1/Dtl/Rad51b/Fbxo5/Ccnd1/Rrm1/Cdc25a/Ccnb1
GO:1901873	GO:1901873	regulation of post-translational protein modification	28	0.473599	1.87998	0.00456857	0.0176401	0.0110417	428	tags=36%, list=13%, signal=31%	Inava/Fanci/Cdc20/Cdkn2a/Birc5/Hspa1a/Hspa1b/Spsb4/Fbxo5/Nmi
GO:0070227	GO:0070227	lymphocyte apoptotic process	22	0.504885	1.86171	0.00458718	0.0176869	0.011071	1377	tags=91%, list=43%, signal=53%	Aurkb/Myc/Bcl3/Prkcq/Gimap8/P2rx7/Cd24a/Casp8/Cd74/Chek2/Dock8/Efna1/Casp7/Tgfb2/Bcl2l11/Trp53/Blm/Ebf4/Ripk1/Nfkbiz
GO:0045840	GO:0045840	positive regulation of mitotic nuclear division	13	0.592736	1.89155	0.00460766	0.0177408	0.0111047	807	tags=69%, list=25%, signal=52%	Ska1/Ube2c/Cdc20/Cenpe/Il1a/Ska3/Usp44/Tgfa/Lrp5
GO:0044774	GO:0044774	mitotic DNA integrity checkpoint signaling	23	0.482645	1.79183	0.00464347	0.0178534	0.0111752	483	tags=43%, list=15%, signal=37%	Cdk1/Ticrr/Clspn/Brca1/Dtl/Eme1/Creb3l1/Ccnd1/Cdc6/Chek2
GO:0000132	GO:0000132	establishment of mitotic spindle orientation	11	0.604437	1.82196	0.00468158	0.0179746	0.0112511	612	tags=64%, list=19%, signal=52%	Sapcd2/Ndc80/Spdl1/Spry1/Cenpa/Mad2l1/Nde1
GO:0071478	GO:0071478	cellular response to radiation	41	0.411029	1.82829	0.00470081	0.0180231	0.0112814	718	tags=44%, list=22%, signal=35%	Pbk/Ect2/Fignl1/Cdkn2a/Bard1/Aurkb/Brca1/Myc/Rad51ap1/Sfrp2/Nlrp1b/Ifi207/Chek2/Ddias/Spidr/Pold1/Nlrp1a/Tgfb1
GO:0048524	GO:0048524	positive regulation of viral process	13	0.591635	1.88804	0.00472358	0.0180663	0.0113084	702	tags=54%, list=22%, signal=42%	Nr5a2/Top2a/Mdfic/Cd74/Axl/Notch1/Kpna2
GO:0036294	GO:0036294	cellular response to decreased oxygen levels	25	0.47187	1.8065	0.00473197	0.0180663	0.0113084	1360	tags=80%, list=42%, signal=47%	Gata6/Rgcc/Myc/Ccna2/Ccnd1/Notch1/Fos/Ddr2/Zfp36l1/Tgfb1/Ccnb1/Jun/E2f1/Suv39h1/Ndp/Eif4ebp1/Trp53/Vegfa/Suv39h2/P4hb
GO:0071456	GO:0071456	cellular response to hypoxia	25	0.47187	1.8065	0.00473197	0.0180663	0.0113084	1360	tags=80%, list=42%, signal=47%	Gata6/Rgcc/Myc/Ccna2/Ccnd1/Notch1/Fos/Ddr2/Zfp36l1/Tgfb1/Ccnb1/Jun/E2f1/Suv39h1/Ndp/Eif4ebp1/Trp53/Vegfa/Suv39h2/P4hb
GO:0010586	GO:0010586	miRNA metabolic process	21	0.517546	1.89337	0.004743	0.0180831	0.011319	892	tags=62%, list=28%, signal=45%	Gata6/Olr1/Myc/Ddx43/Gata2/Spi1/Rest/Fos/Myb/Ets1/Tgfb1/Jun/Tgfb2
GO:0071453	GO:0071453	cellular response to oxygen levels	27	0.459388	1.80922	0.00475016	0.0180851	0.0113202	1360	tags=78%, list=42%, signal=45%	Gata6/Rgcc/Myc/Ccna2/Ccnd1/Notch1/Fos/Ddr2/Zfp36l1/Tgfb1/Ccnb1/Jun/E2f1/Suv39h1/Cav1/Ndp/Eif4ebp1/Trp53/Vegfa/Suv39h2/P4hb
GO:0002064	GO:0002064	epithelial cell development	48	0.375688	1.72766	0.0047646	0.0181148	0.0113388	889	tags=46%, list=27%, signal=34%	Nr5a2/Sox3/Tfap2a/Hoxa5/St14/S1pr2/Vim/Col18a1/Jag1/Msn/Gata2/Nkx2-2/Tnfrsf1a/Notch1/Il1a/Ednrb/Tgfb1/F11r/Icam1/Amotl2/Pecam1/Arhgef26
GO:0070848	GO:0070848	response to growth factor	141	0.279308	1.59356	0.00477502	0.0181291	0.0113478	1377	tags=60%, list=43%, signal=36%	Il17f/Gata6/Has2/Shcbp1/Ccr1/Spry1/Hspa1a/Rgcc/P2ry1/Spry4/Runx3/Pdgfra/Sfrp2/Bmp7/Tgif1/Creb3l1/Atf3/Fgfrl1/Ror2/Knstrn/Ccna2/Tlr4/Runx1/Fbn2/Notch1/Spi1/Dab2/Fos/Ddr2/Vsir/Zfp36l1/Tnfaip6/Gdnf/Il17rd/Sox2/Mtss2/Wnt7a/Tgfb1/Adamts7/Ascl1/Gab1/Jun/Ehd4/Sap30/Chrdl1/Fzd1/Tgfb2/Sparc/E2f1/Htra3/Dll1/Dusp6/Adamts12/Lpxn/Arap1/Lgals9/Tgfbr2/Ehd1/Itgb8/Abcg2/Hpgd/Cav1/Tcf7l2/Ndp/Onecut1/Gdf11/Epb41l5/…
GO:0043524	GO:0043524	negative regulation of neuron apoptotic process	43	0.400088	1.80227	0.004825	0.0182934	0.0114506	890	tags=47%, list=27%, signal=34%	Kif14/En1/Tfap2a/Nes/Hmox1/Birc5/En2/Erbb3/Hspg2/Ccnd1/Pou4f1/F2r/Axl/Ptprz1/Gdnf/Fzd9/Jun/Six4/Xrcc2/Fzd1
GO:0071887	GO:0071887	leukocyte apoptotic process	33	0.445995	1.85651	0.00486186	0.0184075	0.011522	1377	tags=85%, list=43%, signal=49%	Aurkb/Myc/Fcgr2b/Bcl3/Prkcq/Gimap8/P2rx7/Cd24a/Casp8/Itgam/Cd74/Chek2/Axl/Dock8/Efna1/Ccr5/Fcer1g/Casp7/Tgfb2/Bcl2l11/Plekho2/Casp3/Il18/Trp53/Blm/Ebf4/Ripk1/Nfkbiz
GO:0072091	GO:0072091	regulation of stem cell proliferation	20	0.513654	1.84837	0.00487905	0.018447	0.0115467	718	tags=55%, list=22%, signal=43%	Cdkn2c/Hoxa3/Foxm1/Hmgb2/Nfatc1/Tbx18/Notch1/Irgm1/Ptprc/Zfp36l1/Tgfb1
GO:1902692	GO:1902692	regulation of neuroblast proliferation	15	0.557483	1.87329	0.00489513	0.0184822	0.0115687	1340	tags=93%, list=41%, signal=55%	Aspm/Cip2a/Sox10/Wdr62/Gata2/Cd24a/Notch1/Sox2/Tgfb1/Sall1/Disc1/Trp53/Smo/Vegfa
GO:0003351	GO:0003351	epithelial cilium movement involved in extracellular fluid movement	15	-0.508039	-1.88733	0.00490472	0.0184928	0.0115754	1219	tags=80%, list=38%, signal=50%	Dnaaf11/Dpcd/Dnah9/Ulk4/Nme5/Spag16/Odad4/Drc1/Spag6l/Rsph1/Rsph14/Dnah1
GO:0045620	GO:0045620	negative regulation of lymphocyte differentiation	13	0.590155	1.88332	0.00501337	0.0188763	0.0118154	515	tags=62%, list=16%, signal=52%	Hlx/Cdkn2a/Runx3/Tnfsf18/Lilrb4a/Loxl3/Cd74/Runx1
GO:0099565	GO:0099565	chemical synaptic transmission, postsynaptic	37	-0.357763	-1.81614	0.00507354	0.0190765	0.0119408	1403	tags=86%, list=43%, signal=50%	Insyn1/Slc8a2/Ntrk2/Grin2d/Gabrb3/Baiap2/Dbn1/Slc17a7/Ptk2b/Prkcz/Mef2c/Mapk8ip2/Atxn1/Stx1a/Cntnap2/Shank3/Gria1/Grin1/Unc13b/Syt1/Grin2b/Begain/Glra2/Prkar1b/Celf4/Cacnb3/Shank1/Cux2/Grin2a/Ntsr1/Grip2/Tmem25
GO:0002715	GO:0002715	regulation of natural killer cell mediated immunity	17	0.53633	1.84956	0.00509162	0.0191181	0.0119668	1116	tags=82%, list=34%, signal=54%	Ulbp1/Gimap3/Vav1/Havcr2/Klrk1/Slamf6/Crtam/Inpp5d/Tgfb1/Nectin4/Tap1/Lgals9/Nectin2/Tap2
GO:0035458	GO:0035458	cellular response to interferon-beta	18	0.525285	1.84399	0.0051984	0.0194655	0.0121842	842	tags=67%, list=26%, signal=50%	Acod1/Ifi207/Oas1g/Irgm1/Ifi213/Ifi209/Gbp6/Gbp3/Ifi206/Mavs/Ifi204/Sting1
GO:0048562	GO:0048562	embryonic organ morphogenesis	75	0.334156	1.69485	0.00519437	0.0194655	0.0121842	1147	tags=55%, list=35%, signal=36%	Hoxa3/Hlx/Tfap2a/Hoxa5/Irx5/Stil/Hoxa4/Tecta/Myc/Hspg2/Pdgfra/Hoxa7/Bmp7/Mdfi/Gata2/Ror2/Tbx18/Clic5/Fbn2/Notch1/Rest/Gas1/Efna1/Ntn1/Sox2/Slitrk6/Six4/Tgfb2/Sparc/Dll1/Vangl2/Triobp/Tgfbr2/Vax2/Mafb/Slc39a1/Phactr4/Lrig3/Mmp14/Pou3f4/Tcf7l2
GO:0043687	GO:0043687	post-translational protein modification	131	0.28905	1.62425	0.00525276	0.019642	0.0122947	521	tags=23%, list=16%, signal=20%	Inava/Cdk1/Lrr1/Cdk2/Uhrf1/Cdca3/Fanci/Ube2c/Ube2t/Cdc20/Cdkn2a/Bard1/Aurkb/Birc5/Brca1/Dtl/Dscc1/Hspa1a/Hspa1b/Mkrn3/Rnf43/Rnf122/Spsb4/Neurl3/Fbxo5/Nmi/Ccna2/Chek2/Tnfrsf1a/Trim69
GO:0003179	GO:0003179	heart valve morphogenesis	16	0.540679	1.83877	0.00527038	0.0196809	0.0123191	1004	tags=75%, list=31%, signal=52%	Fam114a1/Jag1/Nfatc1/Fgfrl1/Hey2/Notch1/Sox4/Efna1/Tgfb1/Adamts5/Tgfb2/Tgfbr2
GO:0060079	GO:0060079	excitatory postsynaptic potential	31	-0.371417	-1.77686	0.00536207	0.0199959	0.0125163	1329	tags=84%, list=41%, signal=50%	Ntrk2/Grin2d/Baiap2/Dbn1/Slc17a7/Ptk2b/Prkcz/Mef2c/Mapk8ip2/Atxn1/Stx1a/Cntnap2/Shank3/Gria1/Grin1/Grin2b/Begain/Glra2/Prkar1b/Celf4/Cacnb3/Shank1/Cux2/Grin2a/Grip2/Tmem25
GO:0030595	GO:0030595	leukocyte chemotaxis	42	0.397915	1.78186	0.0053917	0.0200789	0.0125682	892	tags=55%, list=28%, signal=40%	Ccr1/Ccr2/Vav1/Tnfsf18/Trpv4/Itgam/Cd74/Klrk1/Itga9/Swap70/Spi1/Nckap1l/Ednrb/Tnfaip6/Ccl4/Itgb2/Cxcl16/Fcer1g/Csf3r/Tirap/AI182371/Csf1r/Tgfb2
GO:0006858	GO:0006858	extracellular transport	16	-0.513467	-1.98227	0.00541855	0.0201514	0.0126136	1219	tags=81%, list=38%, signal=51%	Dnaaf11/Arrdc1/Dpcd/Dnah9/Ulk4/Nme5/Spag16/Odad4/Drc1/Spag6l/Rsph1/Rsph14/Dnah1
GO:0048762	GO:0048762	mesenchymal cell differentiation	57	0.363817	1.73878	0.00543297	0.0201775	0.0126299	1376	tags=68%, list=42%, signal=40%	Has2/Tfap2a/Spry1/Rgcc/Sox10/Sfrp2/Bmp7/Jag1/Nfatc1/Plaur/Loxl3/Fam83d/Akna/Sema3d/Hey2/Notch1/Dab2/Ednrb/Gdnf/Il17rd/Efna1/Tgfb1/Tgfb2/Vangl2/Tgfbr2/Pdpn/Phactr4/Tcf7l2/Epb41l5/Hnrnpab/Sema4c/Amer1/Sema6a/Smo/Sox8/Vegfa/Mad2l2/Spry2/Hes1
GO:0036230	GO:0036230	granulocyte activation	15	0.5517	1.85386	0.00545457	0.0202073	0.0126486	788	tags=67%, list=24%, signal=51%	Stx11/Enpp3/Ccr2/Myo1f/Itgam/Fcgr4/Spi1/Itgb2/Fcer1g/Ptpn6
GO:1904018	GO:1904018	positive regulation of vasculature development	32	0.428485	1.7608	0.00545582	0.0202073	0.0126486	828	tags=56%, list=26%, signal=42%	Gata6/Adm/Hmox1/Brca1/Hk2/Cela1/Sfrp2/Gata2/Tnfrsf1a/Runx1/Il1a/Vash2/Itgax/Ets1/Tgfb1/Itgb2/Ptpn6/Gab1
GO:0045638	GO:0045638	negative regulation of myeloid cell differentiation	22	0.499485	1.8418	0.00548772	0.0202979	0.0127053	1134	tags=77%, list=35%, signal=51%	Hoxa5/Myc/Hoxa7/Gata2/Runx1/Tnfrsf11b/Zfp36l1/Myb/Tnfaip6/Inpp5d/Csf1r/C1qc/Dll1/Meis1/Trib1/Mafb/Tjp2
GO:0002065	GO:0002065	columnar/cuboidal epithelial cell differentiation	23	0.477298	1.77198	0.00554401	0.0204783	0.0128182	794	tags=52%, list=25%, signal=40%	Gata6/Nr5a2/Hoxa5/Bmp7/Jag1/Gata2/Nkx2-2/Notch1/Sox4/Tgfb1/Cep152/Ascl1
GO:0001892	GO:0001892	embryonic placenta development	23	0.476521	1.76909	0.00560029	0.0206582	0.0129308	638	tags=48%, list=20%, signal=39%	E2f8/Adm/E2f7/St14/Bmp7/Syde1/Mdfi/Gata2/Hey2/Vash2/Zfp36l1
GO:1902893	GO:1902893	regulation of miRNA transcription	19	0.514198	1.82264	0.00562594	0.0206968	0.012955	892	tags=63%, list=28%, signal=46%	Gata6/Olr1/Myc/Gata2/Spi1/Rest/Fos/Myb/Ets1/Tgfb1/Jun/Tgfb2
GO:2000628	GO:2000628	regulation of miRNA metabolic process	19	0.514198	1.82264	0.00562594	0.0206968	0.012955	892	tags=63%, list=28%, signal=46%	Gata6/Olr1/Myc/Gata2/Spi1/Rest/Fos/Myb/Ets1/Tgfb1/Jun/Tgfb2
GO:0061383	GO:0061383	trabecula morphogenesis	11	0.598332	1.80356	0.00563578	0.020705	0.0129601	536	tags=55%, list=17%, signal=46%	Adamts1/Bmp7/Nfatc1/Hey2/Fbn2/Notch1
GO:0007616	GO:0007616	long-term memory	12	-0.568949	-1.95139	0.00564689	0.0207179	0.0129682	1404	tags=100%, list=43%, signal=57%	Trpm4/Ntrk2/Snap25/Slc17a7/Prkcz/Gria1/Grin1/Adcy1/Rgs14/Shank1/Arc
GO:0032728	GO:0032728	positive regulation of interferon-beta production	15	0.550094	1.84846	0.00567834	0.0208053	0.0130229	1333	tags=87%, list=41%, signal=51%	Hmgb2/Oas1g/Tlr4/Tlr2/Tlr7/Trim56/Mavs/Zc3hav1/Sting1/Rigi/Traf3ip3/Ifih1/Tlr3
GO:0016072	GO:0016072	rRNA metabolic process	35	0.415495	1.75987	0.0056884	0.0208142	0.0130285	1707	tags=91%, list=53%, signal=44%	Cdkn2a/Myc/Slfn9/Ddx11/Rexo5/Slfn8/Slfn2/Suv39h1/Eri1/Utp14b/Trp53/Rrs1/Lsm6/Ncl/Npm1/Kat2b/Polr1d/Lyar/C1d/Pa2g4/Nsun4/Emg1/Wdr12/Macroh2a2/Utp25/Utp6/Trir/Ddx21/Wdr75/Polr1f/Pes1/Srfbp1
GO:0050766	GO:0050766	positive regulation of phagocytosis	19	0.513443	1.81997	0.00573903	0.0209693	0.0131256	1082	tags=74%, list=33%, signal=49%	Clec7a/Fcgr2b/Gata2/Ptprc/Tlr2/Nckap1l/Plcg2/Fcer1g/Fcgr1/Arap1/Slc11a1/Fcgr3/Dock2/Cyba
GO:0016331	GO:0016331	morphogenesis of embryonic epithelium	37	0.408253	1.76415	0.00574618	0.0209693	0.0131256	433	tags=32%, list=13%, signal=28%	Tfap2a/Adm/Irx2/Kif20b/Irx1/Stil/St14/Sfrp2/Bmp7/Tgif1/Tbx18/Casp8
GO:0002009	GO:0002009	morphogenesis of an epithelium	110	0.307333	1.67596	0.00579965	0.0211361	0.01323	960	tags=45%, list=30%, signal=32%	Sapcd2/Tfap2a/Hoxa5/Adm/Irx2/Kif20b/Irx1/Stil/St14/Spry1/Myc/Sox10/Hs3st3b1/Runx3/Pdgfra/Sfrp2/Etv4/Bmp7/Jag1/Tgif1/Nfatc1/Msn/Tbx18/Casp8/Greb1/Runx1/Notch1/Itgax/Lgr5/Rhoc/Timeless/Gdnf/Ntn1/Sox2/Wnt7a/Tgfb1/Fignl2/Nrarp/Lrp5/Six4/Gorab/Tgfb2/Ntn4/Ctsh/Arhgap24/Sall1/Dll1/Adamts12/Vangl2
GO:0043266	GO:0043266	regulation of potassium ion transport	17	-0.498702	-1.98189	0.00585603	0.0212847	0.013323	1439	tags=94%, list=44%, signal=53%	Kcnh2/Kcnab3/Kcnn2/Cacna1d/Ptk2b/Kcnc1/Kcnc2/Htr2a/Nedd4l/Abcc8/Wnk2/Kcnab2/Kcnip4/Kcnq1/Kcng2/Dpp10
GO:0120316	GO:0120316	sperm flagellum assembly	12	-0.5676	-1.94676	0.00585037	0.0212847	0.013323	1103	tags=100%, list=34%, signal=66%	Cfap69/Armc2/Cfap70/Spag16/Ccdc159/Neurl1a/Drc1/Spag6l/Cfap65/Cfap157/Dnah1
GO:0045576	GO:0045576	mast cell activation	25	0.463055	1.77276	0.00610227	0.0221502	0.0138647	839	tags=56%, list=26%, signal=42%	Hmox1/Enpp3/Lilrb4b/Lilrb4a/Gata2/Rhoh/Cd48/Tlr4/Lcp2/Cd84/Fes/Fcer1g/Ptpn6/Lat2
GO:0006836	GO:0006836	neurotransmitter transport	55	-0.293073	-1.66466	0.00617594	0.0223878	0.0140134	1392	tags=78%, list=43%, signal=45%	Stxbp1/Prkcg/Cacna1a/Stx3/Syt12/Ntrk2/Cacna1d/Mctp1/Snap25/Slc17a7/Cacna1e/Erc2/Stxbp2/Mef2c/Sptbn2/Stxbp5l/Stx1a/Ptprn2/Cacnb4/Htr6/Ppfia3/Rims4/Unc13b/Syt1/Ncs1/Abcc8/Slc17a6/Tspoap1/Cadps2/Syt7/Unc13a/Cacna1b/Syt13/Slc6a7/Rimbp2/Grm8/Kcnc4/Camk2a/Septin5/Rims3/Rph3a/Lin7b/Slc6a13
GO:0042092	GO:0042092	type 2 immune response	13	0.583989	1.86364	0.00623218	0.0225617	0.0141223	645	tags=62%, list=20%, signal=49%	Hlx/Ccr2/Bcl3/Lilrb4a/Nlrp3/Bcl6b/Cd74/Myb
GO:0071346	GO:0071346	cellular response to type II interferon	28	0.462424	1.83562	0.00624833	0.0225901	0.0141401	751	tags=50%, list=23%, signal=39%	Stx11/Acod1/Vim/H2-Q7/Mrc1/Tlr4/Epsti1/Irgm1/Rab20/Tlr2/Irf8/Gbp6/Gbp3/Rab7b
GO:0050864	GO:0050864	regulation of B cell activation	34	0.43881	1.83672	0.00628361	0.0226876	0.0142011	823	tags=50%, list=25%, signal=38%	Card11/Cdkn2a/Fcgr2b/Lilrb4a/Cd24a/Tlr4/Cd74/Spi1/Samsn1/Ptprc/Nckap1l/Zfp36l1/Themis2/Inpp5d/Tgfb1/Ptpn6/Tirap
GO:0001890	GO:0001890	placenta development	36	0.415033	1.76414	0.00633848	0.0228302	0.0142904	837	tags=50%, list=26%, signal=37%	E2f8/Adm/E2f7/St14/Vwf/Bmp7/Syde1/Mdfi/Gata2/Lhx4/Hey2/Fbn2/Vash2/Zfp36l1/Ccnf/Cdkn1b/Gab1/Pla2g4a
GO:0007416	GO:0007416	synapse assembly	85	-0.254609	-1.60682	0.00633986	0.0228302	0.0142904	1527	tags=78%, list=47%, signal=42%	Ptprs/Cyfip2/Adgrb2/Clstn1/Palm/Sema4d/Srgap3/L1cam/Numbl/Clstn3/Map1b/Cc2d1a/Gabrb2/Cacna1a/Ntrk2/Gabrb3/Gabrg3/Adgrb1/Cntn5/Add2/Gabrg2/Crmp1/Nectin1/Iqsec2/Ptk2b/Lrrc24/Mef2c/Flrt2/Sptbn2/Adgrl2/Cntnap2/Lzts1/Plxnd1/Shank3/Nckipsd/Gria1/Srcin1/Gabra5/Sema4a/Grin1/Plxna1/Pdgfb/Ptprd/Sdk2/Lrfn5/Neurl1a/Lingo2/Il1rapl2/Asic2/Nrg3/Flrt1/Psd/Iqsec1/Efna5/Shank2/Bsn/Plxna4/Prickle1/Ntng2/Cux2/Eef1a2…
GO:0030330	GO:0030330	DNA damage response, signal transduction by p53 class mediator	18	0.516732	1.81397	0.0063819	0.0229513	0.0143661	939	tags=61%, list=29%, signal=44%	Cdkn2a/E2f7/Foxm1/Bcl3/Cd74/Chek2/Sox4/Pmaip1/Sp100/Tfap4/Rbm38
GO:0002244	GO:0002244	hematopoietic progenitor cell differentiation	40	0.41047	1.81164	0.00644767	0.0231289	0.0144773	919	tags=55%, list=28%, signal=40%	Top2a/Esco2/Ankle1/Pdgfra/Rbm47/Gata2/Runx1/Notch1/Sox4/Spi1/Rest/Mlf1/Ptprc/Ptprz1/Myb/Apobec3/Tgfb1/Ptpn6/Pld4/Anln/Cebpd/Thsd1
GO:0051246	GO:0051246	regulation of protein metabolic process	183	0.266375	1.58024	0.00644825	0.0231289	0.0144773	662	tags=27%, list=20%, signal=23%	Il17f/Inava/Kif14/Pbk/Ect2/Tpx2/Uhrf1/Fanci/Cdc20/Cdkn2a/Cenpe/Birc5/Dtl/Hspa1a/Clec7a/Hspa1b/Hspg2/Bcl3/Traf4/Shmt1/Sfrp2/Aurka/Spsb4/Neurl3/Plaur/Tyms/Msn/Fam83d/Trim67/Fbxo5/Nmi/Tlr1/Casp8/Tlr4/Chek2/Mad2l1/Inhbb/Dab2/Samsn1/Ptprc/Cd84/Ddr2/Gas1/Mtbp/Ctsc/Ednrb/Anxa2/Zfp36l1/Gsap/Efna1
GO:0030225	GO:0030225	macrophage differentiation	20	0.499686	1.7981	0.00648023	0.0231522	0.0144919	1469	tags=90%, list=45%, signal=49%	Gata2/Ror2/Casp8/Tlr4/Itgam/Epsti1/Spi1/Tlr2/Tgfb1/Csf1r/C1qc/Trib1/Abcg2/Ndp/Ripk1/Vegfa/Npm1/Il33
GO:0044346	GO:0044346	fibroblast apoptotic process	12	0.57825	1.79795	0.00647529	0.0231522	0.0144919	1220	tags=92%, list=38%, signal=57%	Casp12/Stk17b/Ddias/Pik3cg/Pmaip1/Casp7/Xrcc2/Bcl2l11/Btg1/Casp3/Trp53
GO:0042306	GO:0042306	regulation of protein import into nucleus	12	0.578071	1.79739	0.00647529	0.0231522	0.0144919	782	tags=67%, list=24%, signal=51%	Cdk1/Ect2/Brca1/Prkcq/Mdfic/Tnfrsf1a/Tgfb1/Mavs
GO:0000723	GO:0000723	telomere maintenance	32	0.424881	1.74599	0.00653615	0.0232909	0.0145787	1540	tags=81%, list=48%, signal=43%	Pif1/Cdk2/Aurkb/Nek2/Hspa1a/Myc/Prkcq/Rpa2/Dna2/Pcna/Sp100/Recql4/Dclre1b/Trp53/Xrcc5/Blm/Mad2l2/Brca2/Rad51/Rad51c/Rif1/Rpa1/Hnrnpa2b1/Pot1b/Cct8/Hnrnpa1
GO:0032200	GO:0032200	telomere organization	32	0.424881	1.74599	0.00653615	0.0232909	0.0145787	1540	tags=81%, list=48%, signal=43%	Pif1/Cdk2/Aurkb/Nek2/Hspa1a/Myc/Prkcq/Rpa2/Dna2/Pcna/Sp100/Recql4/Dclre1b/Trp53/Xrcc5/Blm/Mad2l2/Brca2/Rad51/Rad51c/Rif1/Rpa1/Hnrnpa2b1/Pot1b/Cct8/Hnrnpa1
GO:0034612	GO:0034612	response to tumor necrosis factor	43	0.390934	1.76103	0.0065525	0.0233187	0.0145961	772	tags=44%, list=24%, signal=34%	Has2/Ccr1/Acod1/Brca1/Hspa1a/Naip6/Hspa1b/Tnfsf18/Naip2/Casp8/Tnfrsf1a/Naip5/Tnfrsf11b/Eda2r/Fos/Zfp36l1/Gbp3/Adamts7/Cxcl16
GO:0045956	GO:0045956	positive regulation of calcium ion-dependent exocytosis	10	-0.594626	-1.92826	0.0065934	0.0234336	0.0146681	1115	tags=90%, list=34%, signal=59%	Cacna1h/Stx1a/Kcnb1/Syt1/Syt7/Cacna1b/Cacna1i/Rph3a/Cacna1g
GO:0051091	GO:0051091	positive regulation of DNA-binding transcription factor activity	23	0.472916	1.75571	0.00661784	0.0234593	0.0146842	751	tags=48%, list=23%, signal=37%	Card11/Il18r1/Tnfsf18/Prkcq/Tlr4/Neurog2/Cd84/Ddr2/Rtkn2/Nod1/Rab7b
GO:0048729	GO:0048729	tissue morphogenesis	127	0.298123	1.66692	0.00661555	0.0234593	0.0146842	960	tags=44%, list=30%, signal=32%	Sapcd2/Tfap2a/Hoxa5/Adm/Irx2/Kif20b/Irx1/Stil/St14/Spry1/Myc/Sox10/Hs3st3b1/Runx3/Pdgfra/Sfrp2/Etv4/Bmp7/Jag1/Tgif1/Nfatc1/Msn/Tbx18/Casp8/Tlr4/Pou4f1/Greb1/Runx1/Hey2/Notch1/Itgax/Lgr5/Rhoc/Timeless/Gdnf/Gcnt1/Ntn1/Sox2/Wnt7a/Tgfb1/Adamts5/Fignl2/Nrarp/Tcf7l1/Lrp5/Six4/Gorab/Fzd1/Tgfb2/Ntn4/Ctsh/Arhgap24/Sall1/Dll1/Adamts12/Vangl2
GO:0045058	GO:0045058	T cell selection	13	0.581383	1.85532	0.00669813	0.0237131	0.014843	718	tags=69%, list=22%, signal=54%	Card11/Tnfsf18/Loxl3/Ly9/Cd74/Slamf6/Ptprc/Cd1d1/Tgfb1
GO:0051347	GO:0051347	positive regulation of transferase activity	25	0.458501	1.75532	0.00676195	0.023908	0.014965	589	tags=40%, list=18%, signal=33%	Kif14/Ect2/Tpx2/Cdc20/Cenpe/Dscc1/Traf4/Tlr1/Tlr4/Ddr2
GO:0007269	GO:0007269	neurotransmitter secretion	46	-0.322804	-1.75823	0.00678765	0.0239368	0.014983	1392	tags=83%, list=43%, signal=48%	Stxbp1/Prkcg/Cacna1a/Syt12/Ntrk2/Cacna1d/Mctp1/Snap25/Cacna1e/Erc2/Stxbp2/Mef2c/Sptbn2/Stxbp5l/Stx1a/Ptprn2/Cacnb4/Htr6/Ppfia3/Rims4/Unc13b/Syt1/Ncs1/Abcc8/Tspoap1/Cadps2/Syt7/Unc13a/Cacna1b/Syt13/Rimbp2/Grm8/Kcnc4/Camk2a/Septin5/Rims3/Rph3a/Lin7b
GO:0099643	GO:0099643	signal release from synapse	46	-0.322804	-1.75823	0.00678765	0.0239368	0.014983	1392	tags=83%, list=43%, signal=48%	Stxbp1/Prkcg/Cacna1a/Syt12/Ntrk2/Cacna1d/Mctp1/Snap25/Cacna1e/Erc2/Stxbp2/Mef2c/Sptbn2/Stxbp5l/Stx1a/Ptprn2/Cacnb4/Htr6/Ppfia3/Rims4/Unc13b/Syt1/Ncs1/Abcc8/Tspoap1/Cadps2/Syt7/Unc13a/Cacna1b/Syt13/Rimbp2/Grm8/Kcnc4/Camk2a/Septin5/Rims3/Rph3a/Lin7b
GO:0014020	GO:0014020	primary neural tube formation	24	0.465925	1.7541	0.0068326	0.0240642	0.0150628	352	tags=33%, list=11%, signal=30%	Tfap2a/Adm/Kif20b/Stil/St14/Sfrp2/Bmp7/Tgif1
GO:0035019	GO:0035019	somatic stem cell population maintenance	26	0.464064	1.80853	0.00688022	0.0242006	0.0151482	960	tags=58%, list=30%, signal=41%	Nr5a2/Cdkn2a/Myc/Bmp7/Gata2/Lbh/Sox4/Spi1/Rest/Sox2/Wnt7a/Tcf7l1/Lrp5/Sall1/Vangl2
GO:0048706	GO:0048706	embryonic skeletal system development	29	0.447713	1.80124	0.0069104	0.0242754	0.015195	393	tags=34%, list=12%, signal=31%	Hoxa3/Tfap2a/Hoxa5/Irx5/Hoxa4/Hspg2/Pdgfra/Hoxa7/Bmp7/Mdfi
GO:0006284	GO:0006284	base-excision repair	13	0.580749	1.8533	0.0069311	0.0243168	0.0152209	969	tags=77%, list=30%, signal=54%	Neil3/Pole/Pold1/Lig1/Rpa2/Dna2/Pcna/Mutyh/Fen1/Ung
GO:0032446	GO:0032446	protein modification by small protein conjugation	106	0.304809	1.64878	0.00700414	0.0245415	0.0153615	521	tags=24%, list=16%, signal=20%	Inava/Lrr1/Uhrf1/Cdca3/Fanci/Ube2c/Ube2t/Cdc20/Cdkn2a/Bard1/Birc5/Brca1/Dtl/Hspa1a/Hspa1b/Mkrn3/Rnf43/Rnf122/Spsb4/Neurl3/Fbxo5/Nmi/Chek2/Tnfrsf1a/Trim69
GO:0002920	GO:0002920	regulation of humoral immune response	12	0.57716	1.79456	0.00705863	0.024695	0.0154576	1008	tags=75%, list=31%, signal=52%	Il17f/Gata6/Gimap3/Acod1/Fcgr2b/Ptprc/Ptpn6/Cd37/Masp1
GO:0043409	GO:0043409	negative regulation of MAPK cascade	27	0.445369	1.75401	0.00706606	0.024695	0.0154576	1355	tags=78%, list=42%, signal=46%	Pbk/Spry1/Foxm1/Spry4/P2rx7/Atf3/Tlr4/Dok1/Dab2/Ptprc/Efna1/Ptpn6/Cnksr3/Dusp10/Dusp6/Trib1/Cav1/Sema6a/Cdc42se1/Mapk7/Spry2
GO:0001837	GO:0001837	epithelial to mesenchymal transition	37	0.402134	1.73771	0.00722222	0.0251762	0.0157588	1182	tags=62%, list=36%, signal=40%	Has2/Spry1/Rgcc/Sfrp2/Bmp7/Jag1/Nfatc1/Loxl3/Fam83d/Akna/Hey2/Notch1/Dab2/Il17rd/Efna1/Tgfb1/Tgfb2/Vangl2/Tgfbr2/Pdpn/Tcf7l2/Epb41l5/Hnrnpab
GO:1901698	GO:1901698	response to nitrogen compound	173	0.270019	1.58896	0.00721883	0.0251762	0.0157588	900	tags=37%, list=28%, signal=28%	Inava/Cdk1/En1/Cdk2/Ampd1/Fam114a1/Brca1/Vim/Myc/P2ry1/Orai1/Fcgr2b/Shmt1/Prkcq/Bmp7/Jag1/P2rx7/Trpv4/Rftn2/Nlrp3/Oas1g/Ccna2/Tlr4/Ddx11/Cdc6/Notch1/Inhbb/Cacng4/Itpr2/Fos/Ddr2/Tlr2/Tlr7/C1qtnf9/Dhfr/Ednrb/Spidr/Zfp36l1/Timeless/Gcnt1/Plcg2/Pik3cg/Nlrp1a/Tgfb1/Rcn3/Nod1/Kank1/Itgb2/Alpl/Pmaip1/Fcer1g/Mavs/Ascl1/Icam1/Lrp5/Zc3hav1/Jun/Pcna/Sting1/Cdo1/Casp7/Pld1/Foxo4/Mc4r
GO:0048525	GO:0048525	negative regulation of viral process	15	0.544387	1.82929	0.00725249	0.0252494	0.0158046	1287	tags=87%, list=40%, signal=52%	Slpi/Ifi207/Oas1g/Oasl1/Apobec3/Trim14/Mavs/Oasl2/Zc3hav1/Sp100/Bst2/Ifih1/Eif2ak2
GO:0003158	GO:0003158	endothelium development	31	0.436493	1.79228	0.00727128	0.0252825	0.0158254	1156	tags=71%, list=36%, signal=46%	S1pr2/Col18a1/Jag1/Msn/Tnfrsf1a/Hey2/Notch1/Itgax/Ednrb/F11r/Icam1/Amotl2/Pecam1/Arhgef26/Fzd1/Dll1/Adamts12/Abcb1b/Pdpn/Btg1/Tjp2/Ndp
GO:0071356	GO:0071356	cellular response to tumor necrosis factor	38	0.411679	1.79113	0.00728637	0.0253027	0.015838	737	tags=45%, list=23%, signal=35%	Has2/Ccr1/Acod1/Brca1/Hspa1a/Naip6/Hspa1b/Tnfsf18/Naip2/Tnfrsf1a/Naip5/Tnfrsf11b/Eda2r/Fos/Zfp36l1/Gbp3/Adamts7
GO:0009057	GO:0009057	macromolecule catabolic process	199	0.258644	1.54874	0.00730687	0.0253416	0.0158624	1218	tags=47%, list=38%, signal=31%	Kif14/Pbk/Hmmr/Uhrf1/Ube2c/Cdc20/Cdkn2a/St14/Casp12/Dtl/Hspa1a/Vim/Neu4/Myc/Hspa1b/Tent5c/Cela1/Traf4/Slfn9/Rnf43/Igfbp3/Aurka/Rnf122/Spsb4/Rbm47/Neurl3/P2rx7/Msn/Fam83d/Pmp22/Trim67/Nlrp1b/Casp8/Klhl6/Chek2/Mad2l1/Fbxo48/Notch1/Irgm1/Dab2/Apobec1/Slfn8/Ctsc/Anxa2/Usp44/Zfp36l1/Gdnf/Efna1/Psmb8/Tgfb1/Rcn3/Adamts7/Ccnf/Tent5a/Cdkn1b/Pmaip1/Zc3hav1/Ctss/Dna2/Tirap/Dtx3l/Casp7/Slfn2/Foxo4/Ctsh/Midn/…
GO:0071897	GO:0071897	DNA biosynthetic process	41	0.400762	1.78262	0.00736011	0.0254938	0.0159576	1007	tags=49%, list=31%, signal=34%	Pif1/Cdk1/Hrob/Cdk2/Pole/Dtl/Dscc1/Nfatc1/Ccna2/Lin9/Rrm1/Pole2/Pold1/Pclaf/Lig1/Pcna/Tk1/Rfc4/Rfc3/Chek1
GO:0001914	GO:0001914	regulation of T cell mediated cytotoxicity	11	0.590121	1.77881	0.00737173	0.0255017	0.0159626	1116	tags=91%, list=34%, signal=60%	Ulbp1/H2-Q6/H2-Q7/P2rx7/Ptprc/Nckap1l/Cd1d1/H2-Q4/Nectin2/Tap2
GO:0031297	GO:0031297	replication fork processing	20	0.49707	1.78869	0.00739776	0.0255593	0.0159986	1412	tags=85%, list=44%, signal=48%	Cdk1/Exo1/Bard1/Brca1/Eme1/Gen1/Ddx11/Timeless/Dna2/Pcna/Samhd1/Blm/Asf1a/Etaa1/Brca2/Rad51/Primpol
GO:0072175	GO:0072175	epithelial tube formation	35	0.407032	1.72402	0.00742196	0.0256105	0.0160306	433	tags=31%, list=13%, signal=28%	Tfap2a/Adm/Irx2/Kif20b/Irx1/Stil/St14/Sfrp2/Bmp7/Tgif1/Casp8
GO:0061138	GO:0061138	morphogenesis of a branching epithelium	46	0.389426	1.78233	0.00748492	0.0257951	0.0161462	1004	tags=54%, list=31%, signal=38%	Hoxa5/Adm/St14/Spry1/Myc/Sox10/Hs3st3b1/Pdgfra/Sfrp2/Etv4/Bmp7/Nfatc1/Notch1/Timeless/Gdnf/Sox2/Tgfb1/Nrarp/Lrp5/Six4/Ntn4/Ctsh/Sall1/Vangl2/Tgfbr2
GO:0046330	GO:0046330	positive regulation of JNK cascade	25	0.453389	1.73575	0.00753159	0.0259231	0.0162264	823	tags=56%, list=25%, signal=42%	Naip6/Fcgr2b/Traf4/Naip2/Trpv4/Ltbr/Tlr4/Naip5/Eda2r/Dab2/Il1a/Wnt7a/Nod1/Tirap
GO:0010803	GO:0010803	regulation of tumor necrosis factor-mediated signaling pathway	13	0.57521	1.83562	0.00763002	0.0262288	0.0164177	516	tags=54%, list=16%, signal=45%	Hspa1a/Naip6/Hspa1b/Naip2/Tnfrsf1a/Naip5/Tnfrsf11b
GO:0050890	GO:0050890	cognition	78	-0.270241	-1.6608	0.00767774	0.0263596	0.0164996	1449	tags=77%, list=45%, signal=44%	Egfr/Clstn3/Cc2d1a/Rtl4/Dop1b/Adcy8/Slc8a2/Trpm4/Prkcg/Crtc1/Atp1a3/Ntrk2/Gabrb3/Ahr/Snap25/Slc17a7/Prkcz/Cacna1e/Mef2c/Mapk8ip2/Atxn1/Cntnap2/Shank3/Gria1/Ulk4/Srcin1/Gabra5/Neurod2/Grin1/Htr2a/Sobp/Htr6/Kcnq2/Adcy1/Pak6/Kctd16/Grin2b/Abcc8/Kalrn/Rogdi/D130043K22Rik/Prkar1b/Jakmip1/Htr7/Synpo/Rgs14/Shank2/Shank1/Cux2/Grin2a/Ntsr1/Itga3/Itga5/Foxo6/Jph3/Clstn2/Rin1/Chrd/Arc/Crhr1
GO:0007163	GO:0007163	establishment or maintenance of cell polarity	46	0.387384	1.77298	0.00789788	0.0270813	0.0169513	1162	tags=61%, list=36%, signal=40%	Sapcd2/Ska1/Kif2c/Ndc80/Kif20b/Spdl1/Spry1/Cenpa/Msn/Mad2l1/Crtam/Ska3/Nde1/Nckap1l/Dock8/Wnt7a/Syne2/Kank1/Gpsm2/Amotl2/Nek3/Vangl2/Gsn/Dock2/Ska2/Amotl1/Plk1/Wee1
GO:0001763	GO:0001763	morphogenesis of a branching structure	49	0.368656	1.70306	0.00791984	0.0271225	0.0169771	1004	tags=53%, list=31%, signal=37%	Hoxa5/Adm/St14/Spry1/Myc/Sox10/Hs3st3b1/Pdgfra/Sfrp2/Etv4/Bmp7/Nfatc1/Notch1/Timeless/Gdnf/Sox2/Tgfb1/Fignl2/Nrarp/Lrp5/Six4/Ntn4/Ctsh/Sall1/Vangl2/Tgfbr2
GO:0035148	GO:0035148	tube formation	39	0.400067	1.75098	0.00802024	0.0274318	0.0171707	1197	tags=62%, list=37%, signal=39%	Tfap2a/Adm/Irx2/Kif20b/Irx1/Stil/St14/Sfrp2/Bmp7/Tgif1/Casp8/Notch1/Gdnf/Tgfb1/Six4/Tgfb2/Sall1/Vangl2/Bcl2l11/Abcg2/Phactr4/Cecr2/Sema4c/Casp3
GO:0001838	GO:0001838	embryonic epithelial tube formation	33	0.433547	1.80469	0.00806303	0.0275436	0.0172407	1197	tags=64%, list=37%, signal=41%	Tfap2a/Adm/Irx2/Kif20b/Irx1/Stil/St14/Sfrp2/Bmp7/Tgif1/Casp8/Gdnf/Tgfb1/Six4/Tgfb2/Sall1/Vangl2/Phactr4/Cecr2/Sema4c/Casp3
GO:0030968	GO:0030968	endoplasmic reticulum unfolded protein response	10	0.632598	1.83619	0.00816835	0.0278685	0.017444	467	tags=50%, list=14%, signal=43%	Casp12/Hspa1a/Creb3l1/Atf3/Ccnd1
GO:0050829	GO:0050829	defense response to Gram-negative bacterium	12	0.571667	1.77748	0.00834199	0.0284253	0.0177926	1016	tags=75%, list=31%, signal=52%	Il17f/Adm/Hmgb2/Tlr4/Naip5/Irgm1/Nod1/Mpeg1/Slc11a1
GO:1900182	GO:1900182	positive regulation of protein localization to nucleus	19	0.501601	1.77799	0.00835277	0.0284265	0.0177933	892	tags=58%, list=28%, signal=42%	Cdk1/Ect2/Cdkn2a/Brca1/Prkcq/Tnfrsf1a/Irgm1/Tgfb1/Mavs/Dtx3l/Tgfb2
GO:0042116	GO:0042116	macrophage activation	28	0.449232	1.78325	0.00842161	0.0286251	0.0179176	1120	tags=71%, list=35%, signal=47%	Ulbp1/Havcr2/Nmi/Tlr1/Tlr4/Itgam/Epsti1/Irgm1/Cd84/Tlr2/Ctsc/Cd1d1/Plcg2/Jun/Pla2g4a/Csf1r/Lgals9/Slc11a1/Ifi35/C1qa
GO:0045577	GO:0045577	regulation of B cell differentiation	12	0.571316	1.77639	0.00845866	0.0287152	0.017974	788	tags=67%, list=24%, signal=51%	Card11/Lilrb4a/Cd24a/Spi1/Nckap1l/Zfp36l1/Inpp5d/Ptpn6
GO:0046661	GO:0046661	male sex differentiation	42	0.3806	1.70433	0.00853241	0.0288578	0.0180633	597	tags=36%, list=18%, signal=30%	Gata6/Nr5a2/Sox3/Aspm/Brip1/Kif18a/Hmgb2/Pdgfra/Sfrp2/Jag1/Ccnd1/Rrm1/Inhbb/Il1a/Fanca
GO:0010562	GO:0010562	positive regulation of phosphorus metabolic process	42	0.38051	1.70392	0.00853241	0.0288578	0.0180633	454	tags=29%, list=14%, signal=25%	Kif14/Ect2/Tpx2/Cenpe/Myc/Clec7a/P2ry1/Cd244a/Traf4/P2rx7/Tlr1/Tlr4
GO:0045937	GO:0045937	positive regulation of phosphate metabolic process	42	0.38051	1.70392	0.00853241	0.0288578	0.0180633	454	tags=29%, list=14%, signal=25%	Kif14/Ect2/Tpx2/Cenpe/Myc/Clec7a/P2ry1/Cd244a/Traf4/P2rx7/Tlr1/Tlr4
GO:0035821	GO:0035821	modulation of process of another organism	13	0.567472	1.81093	0.00856191	0.0288597	0.0180645	1073	tags=77%, list=33%, signal=52%	Slpi/Cd74/Rest/Trim56/Jun/Csf1r/Tfap4/Gsn/Trim59/Bcl2l11
GO:0032620	GO:0032620	interleukin-17 production	12	0.57042	1.7736	0.00857533	0.0288597	0.0180645	718	tags=67%, list=22%, signal=52%	Prkcq/Ly9/Tlr4/Slamf6/Tlr2/Nckap1l/Vsir/Tgfb1
GO:0032660	GO:0032660	regulation of interleukin-17 production	12	0.57042	1.7736	0.00857533	0.0288597	0.0180645	718	tags=67%, list=22%, signal=52%	Prkcq/Ly9/Tlr4/Slamf6/Tlr2/Nckap1l/Vsir/Tgfb1
GO:0006401	GO:0006401	RNA catabolic process	43	0.384708	1.73299	0.00854443	0.0288597	0.0180645	1698	tags=91%, list=52%, signal=44%	Hspa1a/Vim/Hspa1b/Tent5c/Slfn9/Rbm47/Apobec1/Slfn8/Zfp36l1/Gdnf/Tent5a/Zc3hav1/Dna2/Tirap/Slfn2/Rbm38/E2f1/Fen1/Slc11a1/Lsm2/Mex3d/Hnrnpab/Hnrnpa0/Zfp36l2/Lsm6/Arid5a/Vegfa/Ints4/Npm1/Cryz/Nsun4/Ints2/Zc3h4/Mlh1/Trir/Srsf1/Eloc/Ints14/Upf3b
GO:0001841	GO:0001841	neural tube formation	26	0.452063	1.76176	0.00861379	0.0289534	0.0181231	433	tags=35%, list=13%, signal=30%	Tfap2a/Adm/Kif20b/Stil/St14/Sfrp2/Bmp7/Tgif1/Casp8
GO:0035235	GO:0035235	ionotropic glutamate receptor signaling pathway	10	-0.584701	-1.89608	0.00865088	0.0290422	0.0181787	1352	tags=100%, list=42%, signal=58%	Grin2d/Ptk2b/Mef2c/Gria1/Grin1/Grin2b/Shank1/Camk2a/Grin2a
GO:0097150	GO:0097150	neuronal stem cell population maintenance	11	0.584901	1.76308	0.00869022	0.0291384	0.0182389	701	tags=64%, list=22%, signal=50%	Aspm/Wdr62/Jag1/Notch1/Rest/Fancd2/Sox2
GO:0043525	GO:0043525	positive regulation of neuron apoptotic process	24	0.459382	1.72947	0.00872125	0.0292065	0.0182816	1220	tags=75%, list=38%, signal=47%	Tfap2a/Casp4/Casp12/Casp8/Pou4f1/Tnfrsf1a/Myb/Ccr5/Pmaip1/Ascl1/Jun/Casp7/Tgfb2/Mybl2/Bcl2l11/Casp3/Il18/Trp53
GO:0045071	GO:0045071	negative regulation of viral genome replication	12	0.569467	1.77064	0.00880867	0.0294631	0.0184422	1287	tags=92%, list=40%, signal=55%	Slpi/Ifi207/Oas1g/Oasl1/Apobec3/Mavs/Oasl2/Zc3hav1/Bst2/Ifih1/Eif2ak2
GO:0043627	GO:0043627	response to estrogen	12	0.569244	1.76994	0.00892534	0.0297075	0.0185952	1140	tags=83%, list=35%, signal=54%	Gata6/Hmox1/Naip6/Naip2/Cd24a/Ccnd1/Wnt7a/Tgfb2/Mmp14/Cav1
GO:0051851	GO:0051851	host-mediated perturbation of symbiont process	12	0.568307	1.76703	0.00892534	0.0297075	0.0185952	1046	tags=75%, list=32%, signal=51%	Slpi/Cd74/Rest/Trim56/Jun/Csf1r/Tfap4/Gsn/Trim59
GO:0040001	GO:0040001	establishment of mitotic spindle localization	12	0.568098	1.76638	0.00892534	0.0297075	0.0185952	612	tags=58%, list=19%, signal=47%	Sapcd2/Ndc80/Spdl1/Spry1/Cenpa/Mad2l1/Nde1
GO:0048754	GO:0048754	branching morphogenesis of an epithelial tube	37	0.396743	1.71441	0.00890914	0.0297075	0.0185952	1004	tags=57%, list=31%, signal=40%	Hoxa5/Spry1/Myc/Hs3st3b1/Pdgfra/Sfrp2/Etv4/Bmp7/Nfatc1/Notch1/Timeless/Gdnf/Sox2/Tgfb1/Nrarp/Lrp5/Six4/Ctsh/Sall1/Vangl2/Tgfbr2
GO:0002711	GO:0002711	positive regulation of T cell mediated immunity	18	0.505066	1.77301	0.00897978	0.0298485	0.0186834	785	tags=56%, list=24%, signal=42%	Ulbp1/Il18r1/H2-Q6/H2-Q7/P2rx7/Nlrp3/Cd24a/Ptprc/Cd1d1/H2-Q4
GO:0097028	GO:0097028	dendritic cell differentiation	16	0.519482	1.76668	0.0089896	0.0298485	0.0186834	718	tags=56%, list=22%, signal=44%	Gimap3/Tnfsf9/Ltbr/Tmem176b/Tmem176a/Axl/Spi1/Irf8/Tgfb1
GO:0060292	GO:0060292	long-term synaptic depression	11	-0.568773	-1.89464	0.00908867	0.0301408	0.0188664	1404	tags=100%, list=43%, signal=57%	Stxbp1/Ntrk2/Iqsec2/Ptk2b/Shank3/Gria1/Kcnb1/Grin2b/Shank2/Arc
GO:0014855	GO:0014855	striated muscle cell proliferation	19	0.494231	1.75187	0.00914826	0.0303015	0.018967	1004	tags=63%, list=31%, signal=44%	Gata6/Cdk1/Ndc80/Dsn1/Hey2/Notch1/Fos/Myb/Fes/Ccnb1/Tgfb2/Tgfbr2
GO:0002347	GO:0002347	response to tumor cell	16	0.518041	1.76178	0.00921863	0.0304976	0.0190897	1067	tags=75%, list=33%, signal=51%	Ulbp1/Havcr2/Cd24a/Klrk1/Crtam/Notch1/Spi1/Abi3/Tgfb1/Laptm5/Nectin2/Txnip
GO:0044458	GO:0044458	motile cilium assembly	16	-0.487248	-1.88105	0.00952182	0.0314624	0.0196936	1421	tags=94%, list=44%, signal=53%	Ttll1/Atmin/Cfap69/Dnaaf11/Armc2/Ulk4/Cfap70/Spag16/Ccdc159/Neurl1a/Drc1/Spag6l/Cfap65/Cfap157/Dnah1
GO:0140374	GO:0140374	antiviral innate immune response	17	0.521054	1.79687	0.00954749	0.031509	0.0197228	1287	tags=82%, list=40%, signal=50%	Nlrp1b/Oas1g/Usp44/Oasl1/Apobec3/Nlrp1a/Mavs/Oasl2/Sting1/Ifit2/Rigi/Traf3ip3/Ifih1/Eif2ak2
GO:0034620	GO:0034620	cellular response to unfolded protein	14	0.54992	1.79582	0.00956539	0.0315299	0.0197359	467	tags=43%, list=14%, signal=37%	Casp12/Hspa1a/Creb3l1/Atf3/Pmp22/Ccnd1
GO:0033674	GO:0033674	positive regulation of kinase activity	18	0.501601	1.76085	0.00965749	0.0317567	0.0198778	589	tags=44%, list=18%, signal=37%	Kif14/Ect2/Tpx2/Cenpe/Traf4/Tlr1/Tlr4/Ddr2
GO:0045860	GO:0045860	positive regulation of protein kinase activity	18	0.501601	1.76085	0.00965749	0.0317567	0.0198778	589	tags=44%, list=18%, signal=37%	Kif14/Ect2/Tpx2/Cenpe/Traf4/Tlr1/Tlr4/Ddr2
GO:0046605	GO:0046605	regulation of centrosome cycle	14	0.549457	1.79431	0.00968133	0.0317968	0.0199029	1467	tags=100%, list=45%, signal=55%	Stil/Wdr62/Gen1/Ccnf/Atf5/Sass6/Ccdc15/Cep76/Kifc1/Plk4/Npm1/Ppp1r35/Mdm1/Kat2b
GO:0032872	GO:0032872	regulation of stress-activated MAPK cascade	13	0.55959	1.78577	0.00995976	0.0326326	0.0204261	892	tags=69%, list=28%, signal=50%	Inava/Pbk/Foxm1/Clec7a/Tlr4/Il1a/Nod1/Dusp10/Tgfb2
GO:0070302	GO:0070302	regulation of stress-activated protein kinase signaling cascade	13	0.55959	1.78577	0.00995976	0.0326326	0.0204261	892	tags=69%, list=28%, signal=50%	Inava/Pbk/Foxm1/Clec7a/Tlr4/Il1a/Nod1/Dusp10/Tgfb2
GO:0001701	GO:0001701	in utero embryonic development	104	0.298403	1.60825	0.00999224	0.0326997	0.0204681	1101	tags=45%, list=34%, signal=31%	Gata6/Nr5a2/E2f8/Adm/Rrm2/Stil/E2f7/St14/Nek2/Dll3/Sox10/Tent5c/Pdgfra/9130008F23Rik/Gins1/Bmp7/Syde1/Rad51b/Mdfi/Gata2/Runx1/Hey2/Asf1b/Notch1/Dab2/Plpp4/Vash2/Zfp36l1/Myb/Sox2/Ccnb1/Gab1/Rcn1/Xrcc2/Palb2/Npm2/Cmtm3/Dll1/Tgfbr2/Chek1/Suv39h1/Mafb/Bcl2l11/Ttpa/Slc39a1/Socs3/Ptpn18
GO:0007218	GO:0007218	neuropeptide signaling pathway	12	-0.54067	-1.85439	0.0102253	0.0334224	0.0209205	737	tags=75%, list=23%, signal=58%	Glra2/Oprd1/Npsr1/Hcrtr2/Ntsr1/Tac2/Cmklr2/Crhr1/Npffr1
GO:0030010	GO:0030010	establishment of cell polarity	42	0.375208	1.68018	0.0108366	0.0353781	0.0221446	1162	tags=60%, list=36%, signal=39%	Sapcd2/Ska1/Ndc80/Kif20b/Spdl1/Spry1/Cenpa/Msn/Mad2l1/Crtam/Ska3/Nde1/Dock8/Wnt7a/Kank1/Gpsm2/Amotl2/Nek3/Vangl2/Gsn/Dock2/Ska2/Amotl1/Plk1/Wee1
GO:1901224	GO:1901224	positive regulation of non-canonical NF-kappaB signal transduction	15	0.529766	1.78016	0.0108506	0.0353811	0.0221465	1331	tags=87%, list=41%, signal=51%	Il18r1/Havcr2/Nlrp3/Cd86/Nmi/Trim56/Rtkn2/Nod1/Laptm5/Ifi35/Il18/Eif2ak2/Ripk1
GO:0042698	GO:0042698	ovulation cycle	18	0.496626	1.74339	0.0109	0.0354997	0.0222208	837	tags=56%, list=26%, signal=41%	Nr5a2/Has2/Pdgfra/Adamts1/Axl/Runx1/Notch1/Tnfaip6/Pcna/Pla2g4a
GO:0007507	GO:0007507	heart development	128	0.278226	1.56161	0.0109183	0.0355171	0.0222316	1004	tags=41%, list=31%, signal=30%	Gata6/Cdk1/Has2/Tfap2a/Adm/Stil/Fam114a1/Acan/Spry1/Erbb3/Hspg2/Prokr1/Pdgfra/Adamts1/Sfrp2/Calcrl/Bmp7/Jag1/Nfatc1/Fgfrl1/Tbx18/Casp8/Vcan/Pou4f1/Pdlim4/Tnfrsf1a/Hey2/Notch1/Sox4/Rest/Kif7/Zfp36l1/Efna1/Tgfb1/Adamts5/Cdkn1b/Fes/Ccnb1/Ascl1/Gab1/Jun/Pcna/Casp7/Fzd1/Tgfb2/Fzd7/Sall1/Dll1/Dusp6/Vangl2/Meis1/Lix1l/Tgfbr2
GO:0050850	GO:0050850	positive regulation of calcium-mediated signaling	14	0.542443	1.7714	0.0109567	0.0355995	0.0222832	667	tags=57%, list=21%, signal=46%	Car8/Erbb3/Clec7a/Pdgfra/Cd24a/Lmcd1/Ptprc/Plcg2
GO:0002762	GO:0002762	negative regulation of myeloid leukocyte differentiation	13	0.551923	1.76131	0.0110081	0.035695	0.022343	1134	tags=85%, list=35%, signal=55%	Myc/Hoxa7/Gata2/Runx1/Tnfrsf11b/Tnfaip6/Inpp5d/C1qc/Trib1/Mafb/Tjp2
GO:0032206	GO:0032206	positive regulation of telomere maintenance	12	0.560693	1.74335	0.0110254	0.035695	0.022343	318	tags=33%, list=10%, signal=30%	Aurkb/Nek2/Myc/Prkcq
GO:0061180	GO:0061180	mammary gland epithelium development	18	0.4949	1.73733	0.0110129	0.035695	0.022343	807	tags=56%, list=25%, signal=42%	Iqgap3/Hoxa5/Cdkn2a/Orai1/Etv4/Ccnd1/Lbh/Ntn1/Tgfb1/Lrp5
GO:0030218	GO:0030218	erythrocyte differentiation	33	0.426072	1.77358	0.0110543	0.0357462	0.022375	699	tags=42%, list=22%, signal=34%	Hoxa5/Hmox1/Hspa1a/Hmgb2/Hspa1b/Gata2/Ikzf1/Racgap1/Spi1/Nckap1l/Zfp36l1/Myb/Ets1/Inpp5d
GO:0070372	GO:0070372	regulation of ERK1 and ERK2 cascade	57	0.34451	1.6465	0.0111237	0.0358854	0.0224622	891	tags=49%, list=28%, signal=36%	Ccr1/Spry1/P2ry1/Spry4/Pdgfra/Havcr2/Trpv4/Atf3/Fam83d/Tlr4/Cd74/F2r/Notch1/Dab2/Il1a/Ptprc/Ddr2/Tlr2/Gpnmb/Tgfb1/Nod1/Ptpn6/Icam1/Cnksr3/Tirap/Jun/Csf1r/Dusp10
GO:0009314	GO:0009314	response to radiation	94	0.302017	1.59123	0.0111132	0.0358854	0.0224622	867	tags=39%, list=27%, signal=30%	Ticrr/Pbk/Ect2/Gucy2f/Fignl1/Cdkn2a/Bard1/Aurkb/Rad54b/Brca1/Dtl/Myc/Bcl3/Rad51ap1/Sfrp2/Nlrp1b/Ifi207/Ccnd1/Chek2/Rrm1/Ddias/Ptprc/Apobec1/Fos/Spidr/Fancd2/Rad54l/Pold1/Nlrp1a/Cdc25a/Tgfb1/Pclaf/Pmaip1/Gpsm2/Pcna/Casp7/Xrcc2
GO:0070374	GO:0070374	positive regulation of ERK1 and ERK2 cascade	37	0.389338	1.68241	0.0113372	0.036531	0.0228662	873	tags=54%, list=27%, signal=40%	Ccr1/P2ry1/Pdgfra/Havcr2/Trpv4/Tlr4/Cd74/F2r/Notch1/Il1a/Ptprc/Ddr2/Tlr2/Gpnmb/Tgfb1/Nod1/Icam1/Tirap/Jun/Csf1r
GO:1902373	GO:1902373	negative regulation of mRNA catabolic process	15	0.527905	1.7739	0.0114128	0.036731	0.0229915	1340	tags=87%, list=41%, signal=51%	Tent5c/Rbm47/Apobec1/Gdnf/Tent5a/Tirap/Rbm38/E2f1/Slc11a1/Hnrnpab/Hnrnpa0/Arid5a/Vegfa
GO:0062197	GO:0062197	cellular response to chemical stress	53	0.350892	1.65481	0.0114849	0.0369196	0.0231095	1467	tags=70%, list=45%, signal=39%	Cdk1/Ect2/Cdkn2a/Txndc2/Pdgfra/Trpv4/Slc25a24/Nlrp3/Axl/Ddias/Fos/Ddr2/Dhfr/Zfp36l1/Myb/Fancd2/Gpr37l1/Pcna/Foxo4/Prkg2/Mylk/Cav1/Casp3/Fads2/Trp53/Xrcc5/Net1/Capn3/Ripk1/Mapk7/Relb/Btk/Vrk2/Nfe2l2/Coq7/Prkra/Kat2b
GO:1902751	GO:1902751	positive regulation of cell cycle G2/M phase transition	17	0.514451	1.77411	0.0116056	0.0372637	0.0233249	1417	tags=88%, list=44%, signal=50%	Cdc25c/Cdk1/Dtl/Rad51b/Fbxo5/Ccnd1/Rrm1/Cdc25a/Ccnb1/Chek1/Wee1/Atad5/Npm1/Rcc2/Rad51c
GO:0044093	GO:0044093	positive regulation of molecular function	78	0.324284	1.65478	0.011796	0.0378305	0.0236797	1331	tags=58%, list=41%, signal=35%	Kif14/Ect2/Tpx2/Arhgap11a/Card11/Cdc20/Cenpe/Il18r1/Dscc1/Orai1/Traf4/Tnfsf18/Prkcq/Syde1/Tlr1/Tlr4/Ddx11/Pou4f1/Neurog2/Asap3/Cd84/Ddr2/Rtkn2/Rcn3/Nod1/Rab7b/Ctss/Pcna/Tgfb2/Pik3r5/Rfc4/Rfc3/Lgals9/Gprc5b/Phactr4/Btg1/Plk1/Chtf18/Il18/Dock10/Net1/Eif2ak2/Plxnb1/Etaa1/Ripk1
GO:0001885	GO:0001885	endothelial cell development	17	0.513771	1.77176	0.0118354	0.0379123	0.0237308	1340	tags=82%, list=41%, signal=49%	S1pr2/Col18a1/Msn/Tnfrsf1a/Ednrb/F11r/Icam1/Amotl2/Pecam1/Arhgef26/Abcb1b/Tjp2/Vezf1/Vegfa
GO:0009628	GO:0009628	response to abiotic stimulus	229	0.239254	1.45252	0.0119519	0.0382405	0.0239363	877	tags=34%, list=27%, signal=27%	Gata6/Ticrr/Pbk/Ect2/Cdk2/Gucy2f/Fignl1/Hmox1/Cdkn2a/Bard1/Aurkb/Rad54b/Brca1/Dtl/Hspa1a/Rgcc/Myc/P2ry1/Hspa1b/Hk2/Bcl3/Rad51ap1/Sfrp2/Gucy1b2/P2rx7/Trpv4/Nlrp3/Pmp22/Cd24a/Nlrp1b/Ifi207/Ccna2/Ltbr/Tlr4/Ccnd1/Chek2/Plac8/Tnfrsf1a/Notch1/Rrm1/Sox4/Ddias/Il1a/Lct/Rest/Ptprc/Apobec1/Itpr2/Fos/Ddr2/Tlr7/Spidr/Tacc3/Zfp36l1/Myb/Fancd2/Rad54l/Pold1/Sox2/Nlrp1a/Cdc25a/Tgfb1/F11r/Pclaf/Slitrk6/Pmaip1/Ccn…
GO:0007632	GO:0007632	visual behavior	13	-0.512701	-1.81044	0.011996	0.0383365	0.0239964	1352	tags=85%, list=42%, signal=49%	Atp1a3/Cacna1e/Atxn1/Grin1/Abcc8/Synpo/Rgs14/Grin2a/Chrd/Crhr1/Opn4
GO:0033173	GO:0033173	calcineurin-NFAT signaling cascade	10	0.613631	1.78114	0.0122217	0.0390075	0.0244164	667	tags=60%, list=21%, signal=48%	Erbb3/Clec7a/Orai1/Nfatc1/Lmcd1/Plcg2
GO:0043299	GO:0043299	leukocyte degranulation	27	0.427698	1.68442	0.0122505	0.0390075	0.0244164	998	tags=59%, list=31%, signal=41%	Hmox1/Stx11/Ccr2/Gata2/Myo1f/Itgam/Fcgr4/Spi1/Cd84/Nckap1l/Fes/Itgb2/Fcer1g/Lat2/Ptafr/Lgals9
GO:0050680	GO:0050680	negative regulation of epithelial cell proliferation	27	0.427598	1.68402	0.0122505	0.0390075	0.0244164	929	tags=56%, list=29%, signal=40%	Gata6/Cdkn2a/Rgcc/Runx3/Sfrp2/Etv4/Nfatc1/Notch1/Dab2/Gas1/Tgfb1/Cdkn1b/Dusp10/Tgfb2/Sparc
GO:0006812	GO:0006812	monoatomic cation transport	191	-0.196585	-1.47237	0.0122632	0.0390075	0.0244164	1046	tags=48%, list=32%, signal=35%	Slc9a2/Ppif/Cacnb4/Cacng3/Kcnc1/Trpm2/Kcnma1/Kcnc2/Grin1/Htr2a/Trpc4/Kcnj12/Klhl3/Tmem150c/Kcnq2/Pdgfb/Nedd4l/Kcnj11/Kcnt2/Atp2b2/Sphk2/Kcnb1/Ncs1/Kcnb2/Slc24a4/Grin2b/Abcc8/Kcns3/Atp2b3/Slc13a3/Stac2/Slc17a6/Ace/Wnk2/Coro1a/Asic2/Panx2/Pdgfrb/Cacna1b/Kcnab2/Kcnip4/Fxyd5/Kcnj9/Kcnh7/Kcnk12/Slc6a7/Ryr2/Tmem63c/Cemip/Atp6v1c2/Cacna1i/Kcnmb2/Oprd1/Cacnb3/Kcnq1/Cacng2/Tesc/Kcnc4/Npsr1/Camk2a/Kcnk4/Sc…
GO:0001824	GO:0001824	blastocyst development	23	0.458024	1.70042	0.0123916	0.03937	0.0246433	1101	tags=65%, list=34%, signal=43%	Nr5a2/Rrm2/Nek2/9130008F23Rik/Gins1/Rad51b/Asf1b/Plpp4/Sox2/Palb2/Npm2/Cmtm3/Chek1/Suv39h1/Ptpn18
GO:0001649	GO:0001649	osteoblast differentiation	50	0.363393	1.6956	0.0124331	0.0394559	0.0246971	898	tags=48%, list=28%, signal=35%	Fignl1/Clic1/Sfrp2/Igfbp3/Bmp7/Jag1/Nfatc1/Creb3l1/Fbxo5/Fbn2/Notch1/Rest/Ddr2/Smoc1/Tnfaip6/Clec5a/Gpnmb/Sox2/Tent5a/Ifi204/Limd1/Lrp5/Fzd1/Cebpd
GO:1990266	GO:1990266	neutrophil migration	21	0.480988	1.75963	0.0127351	0.0403672	0.0252675	1062	tags=81%, list=33%, signal=55%	Vav1/Myo1f/Itgam/Cd74/Itga9/Il1a/Tlr2/Nckap1l/Tnfaip6/Itgb2/Fcer1g/Csf3r/Tirap/Pecam1/Tgfb2/Fcgr3/Irak4
GO:0072593	GO:0072593	reactive oxygen species metabolic process	40	0.388966	1.71673	0.012959	0.0410293	0.025682	773	tags=42%, list=24%, signal=33%	Inava/Tfap2a/Acod1/Brca1/Foxm1/Clec7a/Vav1/Hk2/P2rx7/Tlr4/Itgam/Dhfr/Plcg2/Tgfb1/Ncf1/Itgb2/Pmaip1
GO:0031398	GO:0031398	positive regulation of protein ubiquitination	15	0.522316	1.75512	0.0129947	0.0410946	0.0257228	428	tags=40%, list=13%, signal=35%	Inava/Fanci/Cdc20/Birc5/Spsb4/Nmi
GO:2001244	GO:2001244	positive regulation of intrinsic apoptotic signaling pathway	12	0.550666	1.71218	0.0130145	0.0411096	0.0257322	1462	tags=100%, list=45%, signal=55%	Bub1/Knl1/Myc/Pmaip1/Steap3/Bcl2l11/Cav1/Trp53/Siah1b/Nacc2/Mcl1/Prkra
GO:0048659	GO:0048659	smooth muscle cell proliferation	41	0.380678	1.69329	0.0131143	0.041329	0.0258695	1292	tags=68%, list=40%, signal=42%	Hmox1/S1pr2/Rgcc/Myc/Adamts1/Npr1/Calcrl/Igfbp3/Tlr4/Vipr2/Ddr2/Myb/Tgfb1/Cdkn1b/Jun/Ptafr/Tgfbr2/Il6ra/Trib1/Irak4/Cyba/Hpgd/Cav1/Tcf7l2/Il18/Trp53/Xrcc5/Dnmt1
GO:0048660	GO:0048660	regulation of smooth muscle cell proliferation	41	0.380678	1.69329	0.0131143	0.041329	0.0258695	1292	tags=68%, list=40%, signal=42%	Hmox1/S1pr2/Rgcc/Myc/Adamts1/Npr1/Calcrl/Igfbp3/Tlr4/Vipr2/Ddr2/Myb/Tgfb1/Cdkn1b/Jun/Ptafr/Tgfbr2/Il6ra/Trib1/Irak4/Cyba/Hpgd/Cav1/Tcf7l2/Il18/Trp53/Xrcc5/Dnmt1
GO:0009952	GO:0009952	anterior/posterior pattern specification	37	0.384128	1.6599	0.0134562	0.0423576	0.0265134	1009	tags=54%, list=31%, signal=38%	En1/Hoxa3/Hoxa5/Hoxa4/Dll3/Hoxa7/Sfrp2/Aurka/Ror2/Tbx18/Hey2/Notch1/Nrarp/Tcf7l1/Lrp5/Xrcc2/Palb2/Dll1/Vangl2/Pcsk6
GO:0090594	GO:0090594	inflammatory response to wounding	11	0.56884	1.71466	0.0136117	0.0427976	0.0267888	788	tags=64%, list=24%, signal=48%	Hmox1/Ccr2/Cd24a/Tlr4/F2r/Il1a/Ptpn6
GO:0030224	GO:0030224	monocyte differentiation	13	0.53939	1.72131	0.0136965	0.0428845	0.0268432	833	tags=62%, list=26%, signal=46%	Myc/Hoxa7/Ifi207/Cd74/Zfp36l1/Inpp5d/Fes/Jun
GO:0043489	GO:0043489	RNA stabilization	16	0.504961	1.7173	0.0136949	0.0428845	0.0268432	1340	tags=81%, list=41%, signal=48%	Tent5c/Rbm47/Apobec1/Gdnf/Tent5a/Tirap/Slfn2/Rbm38/E2f1/Slc11a1/Hnrnpa0/Arid5a/Vegfa
GO:0010824	GO:0010824	regulation of centrosome duplication	12	0.549117	1.70736	0.013718	0.0428845	0.0268432	1467	tags=100%, list=45%, signal=55%	Stil/Gen1/Ccnf/Sass6/Ccdc15/Cep76/Kifc1/Plk4/Npm1/Ppp1r35/Mdm1/Kat2b
GO:1902041	GO:1902041	regulation of extrinsic apoptotic signaling pathway via death domain receptors	12	0.547249	1.70155	0.013718	0.0428845	0.0268432	906	tags=67%, list=28%, signal=48%	Hmox1/Brca1/Hmgb2/Sfrp2/Atf3/Pmaip1/Icam1/Sp100
GO:0032102	GO:0032102	negative regulation of response to external stimulus	78	0.320785	1.63692	0.013714	0.0428845	0.0268432	891	tags=46%, list=28%, signal=34%	Nr5a2/Pbk/Ccr1/Acod1/Enpp3/Aurkb/Fcgr2b/Pdgfra/Havcr2/Fabp7/Plaur/Nlrp3/Cd24a/Ifi207/Oas1g/Nmi/Klrk1/Tnfrsf1a/Notch1/Irgm1/Cd33/Anxa2/Tnfaip6/Ets1/Elf4/Inpp5d/Tgfb1/Fignl2/Nectin4/Siglech/Ptpn6/Il10ra/Tap1/AI182371/Il20rb/Dusp10
GO:0045766	GO:0045766	positive regulation of angiogenesis	31	0.419178	1.72119	0.0137483	0.0429301	0.0268717	828	tags=55%, list=26%, signal=41%	Gata6/Adm/Hmox1/Brca1/Hk2/Cela1/Sfrp2/Gata2/Tnfrsf1a/Runx1/Il1a/Vash2/Itgax/Ets1/Itgb2/Ptpn6/Gab1
GO:0042063	GO:0042063	gliogenesis	92	0.298112	1.57302	0.0139277	0.0434404	0.0271911	951	tags=40%, list=29%, signal=29%	Cdkn2c/Zfp488/Cspg4/Olig2/Dll3/Ccr2/Vim/Erbb3/Metrn/Myc/P2ry1/Sox10/Sh3tc2/Olig1/Pmp22/Ror2/Tlr4/Itgam/Vcan/Nkx2-2/Kcnj10/Notch1/Sox4/Tlr2/Ptprz1/Myb/Ntn1/Tgfb1/Syne2/Ascl1/Gpr37l1/Phgdh/Csf1r/Dusp10/Tgfb2/E2f1/Dll1
GO:0008625	GO:0008625	extrinsic apoptotic signaling pathway via death domain receptors	19	0.479176	1.6985	0.0140472	0.043763	0.027393	906	tags=58%, list=28%, signal=42%	Hmox1/Brca1/Hmgb2/Sfrp2/Atf3/Casp8/Tnfrsf1a/Spi1/Pmaip1/Icam1/Sp100
GO:0046824	GO:0046824	positive regulation of nucleocytoplasmic transport	10	0.606579	1.76067	0.0141955	0.0441746	0.0276507	782	tags=70%, list=24%, signal=53%	Cdk1/Ect2/Brca1/Prkcq/Tnfrsf1a/Tgfb1/Mavs
GO:1902369	GO:1902369	negative regulation of RNA catabolic process	17	0.509017	1.75536	0.0143633	0.0446458	0.0279456	1340	tags=82%, list=41%, signal=49%	Tent5c/Rbm47/Apobec1/Gdnf/Tent5a/Tirap/Slfn2/Rbm38/E2f1/Slc11a1/Hnrnpab/Hnrnpa0/Arid5a/Vegfa
GO:0098815	GO:0098815	modulation of excitatory postsynaptic potential	24	-0.389512	-1.76774	0.0144613	0.0448992	0.0281042	1400	tags=88%, list=43%, signal=50%	Slc8a2/Ntrk2/Grin2d/Baiap2/Dbn1/Ptk2b/Prkcz/Mapk8ip2/Stx1a/Shank3/Gria1/Grin1/Grin2b/Prkar1b/Celf4/Cacnb3/Shank1/Cux2/Grin2a/Grip2/Tmem25
GO:0022616	GO:0022616	DNA strand elongation	12	0.545216	1.69523	0.014656	0.0454518	0.0284502	1286	tags=83%, list=40%, signal=50%	Mcm3/Pole/Gins1/Lig1/Dna2/Pcna/Mcm4/Rfc3/Dclre1b/Mcm7
GO:0141091	GO:0141091	transforming growth factor beta receptor superfamily signaling pathway	67	0.322109	1.5926	0.0147822	0.0457912	0.0286626	1234	tags=61%, list=38%, signal=39%	Il17f/Gata6/Spry1/Hspa1a/Rgcc/Sfrp2/Bmp7/Tgif1/Atf3/Ror2/Fbn2/Notch1/Inhbb/Spi1/Dab2/Fos/Vsir/Tnfaip6/Gdnf/Il17rd/Tgfb1/Jun/Sap30/Chrdl1/Fzd1/Tgfb2/Htra3/Lpxn/Arap1/Lgals9/Tgfbr2/Itgb8/Hpgd/Cav1/Tcf7l2/Ndp/Onecut1/Gdf11/Trp53/Itgb5/Smad5
GO:0009953	GO:0009953	dorsal/ventral pattern formation	18	0.485726	1.70512	0.01487	0.0460109	0.0288001	1014	tags=67%, list=31%, signal=46%	En1/Lmx1b/Tgif1/Mdfi/Nkx2-2/Gas1/Wnt7a/Ascl1/Gorab/Rfx4/Lrp4/Vax2
GO:0043032	GO:0043032	positive regulation of macrophage activation	10	0.604354	1.75421	0.0149361	0.0461631	0.0288954	998	tags=80%, list=31%, signal=56%	Ulbp1/Havcr2/Tlr4/Irgm1/Ctsc/Cd1d1/Pla2g4a/Lgals9
GO:0030888	GO:0030888	regulation of B cell proliferation	17	0.508229	1.75265	0.0150527	0.0464708	0.029088	823	tags=59%, list=25%, signal=44%	Card11/Cdkn2a/Fcgr2b/Cd24a/Tlr4/Cd74/Ptprc/Nckap1l/Inpp5d/Tirap
GO:0070167	GO:0070167	regulation of biomineral tissue development	22	0.47317	1.74477	0.0153473	0.0473266	0.0296237	873	tags=59%, list=27%, signal=43%	Tfap2a/Ccr1/Bmp7/P2rx7/Fbxo5/Hey2/Fbn2/Notch1/Ddr2/Tgfb1/Tent5a/Fzd9/Csf1r
GO:0002888	GO:0002888	positive regulation of myeloid leukocyte mediated immunity	11	0.564375	1.7012	0.015539	0.0478096	0.029926	1121	tags=82%, list=35%, signal=54%	Itgam/Spi1/Itgb2/Fcer1g/Mavs/Fcgr1/Ptafr/Fcgr3/Rigi
GO:0051865	GO:0051865	protein autoubiquitination	11	0.563934	1.69987	0.015539	0.0478096	0.029926	337	tags=36%, list=10%, signal=33%	Uhrf1/Ube2t/Brca1/Rnf122
GO:0003206	GO:0003206	cardiac chamber morphogenesis	29	0.426532	1.71602	0.0156388	0.0479764	0.0300304	1004	tags=55%, list=31%, signal=38%	Gata6/Adamts1/Sfrp2/Bmp7/Jag1/Nfatc1/Fgfrl1/Pou4f1/Hey2/Notch1/Sox4/Tgfb1/Fzd1/Tgfb2/Vangl2/Tgfbr2
GO:2000779	GO:2000779	regulation of double-strand break repair	28	0.428794	1.70212	0.015616	0.0479764	0.0300304	1429	tags=75%, list=44%, signal=42%	Rmi2/Fignl1/Parpbp/Foxm1/Radx/Rad51ap1/Ddx11/Spidr/Timeless/Rpa2/Mdc1/Chek1/Tex15/Plk1/Zcwpw1/Dek/Blm/Mad2l2/Mgmt/Rad51/Rif1
GO:0060411	GO:0060411	cardiac septum morphogenesis	19	0.476175	1.68786	0.015646	0.0479764	0.0300304	1004	tags=63%, list=31%, signal=44%	Gata6/Bmp7/Jag1/Nfatc1/Fgfrl1/Hey2/Notch1/Sox4/Fzd1/Tgfb2/Vangl2/Tgfbr2
GO:0006897	GO:0006897	endocytosis	135	0.265807	1.51223	0.0156689	0.0479927	0.0300406	1082	tags=46%, list=33%, signal=32%	Sirpb1c/Hmmr/Adm/Knl1/Msr1/Ccr2/Sdc1/Clec7a/Vav1/Hspg2/Fcgr2b/Calcrl/Neurl3/P2rx7/Gata2/Mrc1/Myo1f/Sh3bp4/Cd24a/Tlr4/Itgam/Axl/Fcgr4/Rab20/Dab2/Ptprc/Stab1/Rin2/Tlr2/Irf8/Nckap1l/Anxa2/Plcg2/Pik3cg/Bin2/Tgfb1/Rab7b/Itgb2/Cxcl16/Fcer1g/Siglech/Fcgr1/Il10ra/Pld4/Lrp5/Ehd4/Ston1/Pecam1/Ehd2/Dll1/Gsn/Arap1/Lrp4/Tgfbr2/Masp1/Ehd1/Slc11a1/Mylk/Fcgr3/Dock2/Snx33/Cyba
GO:0048168	GO:0048168	regulation of neuronal synaptic plasticity	24	-0.383854	-1.74207	0.0158065	0.0483597	0.0302703	1426	tags=88%, list=44%, signal=49%	Syngr1/Slc8a2/Kcnn2/Shisa9/Atp1a3/Grin2d/Rasgrf1/Shank3/Grin1/Ppfia3/Gsg1l/Neurl1a/Unc13b/Grin2b/Unc13a/Synpo/Camk2a/Grin2a/Jph3/Chrd/Arc
GO:0019722	GO:0019722	calcium-mediated signaling	46	0.366621	1.67795	0.0162887	0.0497793	0.0311589	839	tags=41%, list=26%, signal=31%	Nr5a2/Car8/Ccr1/Ccr2/Erbb3/Clec7a/Orai1/Pdgfra/Nfatc1/Cd24a/Lmcd1/Irgm1/Ptprc/Itpr2/Ednrb/Plcg2/Ccr5/Jpt2/Lat2
GO:0140888	GO:0140888	interferon-mediated signaling pathway	16	0.497867	1.69317	0.0164568	0.0501805	0.03141	1394	tags=88%, list=43%, signal=50%	Rbm47/Oas1g/Irgm1/Trim56/Oasl1/Mavs/Oasl2/Sting1/Samhd1/Ifngr1/Trp53/Ifih1/Parp9/Ifnar2
GO:0035967	GO:0035967	cellular response to topologically incorrect protein	16	0.497171	1.69081	0.0164568	0.0501805	0.03141	467	tags=38%, list=14%, signal=32%	Casp12/Hspa1a/Creb3l1/Atf3/Pmp22/Ccnd1
GO:0019730	GO:0019730	antimicrobial humoral response	12	0.542041	1.68536	0.0167664	0.0510672	0.0319651	401	tags=50%, list=12%, signal=44%	Il17f/Gata6/Adm/Acod1/Bcl3/Slpi
GO:0031334	GO:0031334	positive regulation of protein-containing complex assembly	51	0.341652	1.59959	0.0167927	0.0510902	0.0319795	823	tags=43%, list=25%, signal=33%	Ska1/Casp4/Hspa1a/Clec7a/Hspa1b/P2rx7/Msn/Nlrp3/Cd24a/Ikzf1/Tlr4/Nckap1l/Spidr/Rhoc/Cdc42ep1/Plcg2/Tgfb1/Cdkn1b/Fes/Mavs/Icam1/Tirap
GO:0034614	GO:0034614	cellular response to reactive oxygen species	26	0.431585	1.68196	0.0168771	0.0512899	0.0321045	835	tags=46%, list=26%, signal=35%	Cdk1/Ect2/Cdkn2a/Txndc2/Pdgfra/Axl/Fos/Ddr2/Dhfr/Myb/Gpr37l1/Pcna
GO:0001843	GO:0001843	neural tube closure	23	0.44438	1.64977	0.0169389	0.0514202	0.032186	1197	tags=65%, list=37%, signal=41%	Tfap2a/Adm/Kif20b/Stil/St14/Sfrp2/Tgif1/Tgfb1/Tgfb2/Sall1/Vangl2/Phactr4/Cecr2/Sema4c/Casp3
GO:0007099	GO:0007099	centriole replication	13	0.526128	1.67899	0.0172084	0.0521223	0.0326255	1467	tags=92%, list=45%, signal=51%	Cdk2/Stil/Wdr62/Cep152/Sass6/Ccdc15/Cep76/Plk4/Npm1/Ppp1r35/Mdm1/Kat2b
GO:0098534	GO:0098534	centriole assembly	13	0.526128	1.67899	0.0172084	0.0521223	0.0326255	1467	tags=92%, list=45%, signal=51%	Cdk2/Stil/Wdr62/Cep152/Sass6/Ccdc15/Cep76/Plk4/Npm1/Ppp1r35/Mdm1/Kat2b
GO:0140962	GO:0140962	multicellular organismal-level chemical homeostasis	13	0.525905	1.67828	0.0174425	0.0527728	0.0330327	1016	tags=77%, list=31%, signal=53%	Has2/Hmox1/Trpv4/Oas1g/Tgfb1/Rcn3/Pla2g4a/Ctsh/Cybrd1/Slc11a1
GO:0045667	GO:0045667	regulation of osteoblast differentiation	36	0.383119	1.62849	0.0175304	0.05298	0.0331623	898	tags=53%, list=28%, signal=39%	Clic1/Sfrp2/Bmp7/Jag1/Nfatc1/Fbxo5/Fbn2/Notch1/Rest/Ddr2/Smoc1/Tnfaip6/Sox2/Tent5a/Ifi204/Limd1/Lrp5/Fzd1/Cebpd
GO:0019538	GO:0019538	protein metabolic process	486	0.210195	1.3581	0.017569	0.0530378	0.0331985	755	tags=26%, list=23%, signal=23%	Il17f/Inava/Kif14/Olr1/Cdk1/Adamts14/Pbk/Espl1/Lrr1/Ect2/B3gnt5/Tpx2/Cdk2/Uhrf1/Chst3/Casp4/Cdca3/Haspin/Fanci/Ube2c/Ube2t/Cdc20/Cdkn2a/Cenpe/Bard1/Melk/St14/Aurkb/Birc5/Mmp15/Casp12/Brca1/Acan/Dtl/Dscc1/Hspa1a/Neu4/Myc/Clec7a/Hspa1b/Hspg2/Hs3st3b1/Bcl3/Clca3a1/Cela1/Runx3/Pdgfra/Adamts1/Traf4/Shmt1/Mkrn3/Rnf43/Sfrp2/Prkcq/Aurka/Rnf122/Spsb4/Neurl3/Stk17b/P2rx7/Plaur/Tyms/Msn/Nlrp3/Loxl3/Fam83d/P…
GO:0048255	GO:0048255	mRNA stabilization	14	0.524478	1.71274	0.017594	0.0530546	0.033209	1340	tags=86%, list=41%, signal=50%	Tent5c/Rbm47/Apobec1/Gdnf/Tent5a/Tirap/Rbm38/E2f1/Slc11a1/Hnrnpa0/Arid5a/Vegfa
GO:0014015	GO:0014015	positive regulation of gliogenesis	26	0.430599	1.67811	0.017966	0.0541162	0.0338736	718	tags=46%, list=22%, signal=36%	Zfp488/Olig2/Vim/Myc/Sox10/Nkx2-2/Notch1/Tlr2/Ptprz1/Myb/Ntn1/Tgfb1
GO:1900180	GO:1900180	regulation of protein localization to nucleus	22	0.467113	1.72243	0.0180757	0.0542071	0.0339305	892	tags=55%, list=28%, signal=40%	Cdk1/Ect2/Cdkn2a/Brca1/Prkcq/Mdfic/Tnfrsf1a/Irgm1/Tgfb1/Mavs/Dtx3l/Tgfb2
GO:0044773	GO:0044773	mitotic DNA damage checkpoint signaling	22	0.467076	1.7223	0.0180757	0.0542071	0.0339305	1276	tags=77%, list=39%, signal=47%	Cdk1/Ticrr/Clspn/Brca1/Dtl/Eme1/Creb3l1/Ccnd1/Chek2/Fancd2/Rpa2/Foxo4/Chek1/Topbp1/Plk1/Trp53/Blm
GO:0032481	GO:0032481	positive regulation of type I interferon production	22	0.466667	1.72079	0.0180757	0.0542071	0.0339305	1384	tags=77%, list=43%, signal=45%	Hmgb2/Oas1g/Tlr4/Tlr2/Tlr7/Trim56/Plcg2/Kpna2/Mavs/Zc3hav1/Sting1/Rigi/Traf3ip3/Ifih1/Tlr3/Hspd1/Btk
GO:0097696	GO:0097696	cell surface receptor signaling pathway via STAT	30	0.407358	1.65169	0.0180523	0.0542071	0.0339305	1394	tags=73%, list=43%, signal=42%	Csf2rb2/Csf2rb/Bcl3/Loxl3/F2r/Tnfrsf1a/Notch1/Ptprc/Tlr2/Tgfb1/Il10rb/Il10ra/Csf1r/Il6ra/Socs3/Cav1/Gbp7/Ifngr1/Crlf3/Cntf/Hes1/Ifnar2
GO:0000209	GO:0000209	protein polyubiquitination	37	0.3741	1.61657	0.0181182	0.0542228	0.0339403	512	tags=30%, list=16%, signal=25%	Ube2c/Ube2t/Cdkn2a/Bard1/Brca1/Dtl/Mkrn3/Spsb4/Nmi/Chek2/Tnfrsf1a
GO:0071363	GO:0071363	cellular response to growth factor stimulus	132	0.271203	1.53295	0.0181207	0.0542228	0.0339403	1377	tags=59%, list=43%, signal=35%	Il17f/Gata6/Has2/Shcbp1/Ccr1/Spry1/Hspa1a/Rgcc/Spry4/Pdgfra/Sfrp2/Bmp7/Tgif1/Creb3l1/Atf3/Fgfrl1/Ror2/Knstrn/Ccna2/Tlr4/Runx1/Fbn2/Notch1/Spi1/Dab2/Fos/Ddr2/Vsir/Zfp36l1/Tnfaip6/Gdnf/Il17rd/Mtss2/Wnt7a/Tgfb1/Adamts7/Gab1/Jun/Ehd4/Sap30/Chrdl1/Fzd1/Tgfb2/Sparc/E2f1/Htra3/Dll1/Adamts12/Lpxn/Arap1/Lgals9/Tgfbr2/Ehd1/Itgb8/Hpgd/Cav1/Tcf7l2/Ndp/Onecut1/Gdf11/Epb41l5/Casp3/Gfra1/Zfp36l2/Trp53/Itgb5/Sma…
GO:0061448	GO:0061448	connective tissue development	59	0.328685	1.59101	0.0182521	0.0545561	0.0341489	1006	tags=46%, list=31%, signal=32%	Il17f/Nr5a2/Hoxa3/Hoxa5/Col9a1/Acan/Hspg2/Runx3/Sfrp2/Bmp7/Trpv4/Ror2/Ccdc18/Tlr4/Runx1/Notch1/Spi1/Wnt7a/Tgfb1/Adamts7/Galnt3/Lrp5/Tgfb2/Adamts12/Prkg2/Tgfbr2/Il6ra
GO:0030705	GO:0030705	cytoskeleton-dependent intracellular transport	31	-0.333257	-1.5943	0.0185492	0.0553835	0.0346668	1525	tags=81%, list=47%, signal=43%	Tub/Dync1i2/Hdac6/Sybu/Kif16b/Map1b/Bbs1/Kif21a/Rasgrp1/Hook2/Madd/Prkcz/Ap3b2/Mak/Dync1i1/Bicdl1/Klc2/Camsap3/Kifc2/Myrip/Agbl4/Bsn/Prickle1/Myo5c/Ttc21a
GO:0043085	GO:0043085	positive regulation of catalytic activity	48	0.342857	1.57668	0.0186229	0.0555426	0.0347664	1157	tags=52%, list=36%, signal=34%	Kif14/Ect2/Tpx2/Arhgap11a/Cdc20/Cenpe/Dscc1/Orai1/Traf4/Syde1/Tlr1/Tlr4/Asap3/Ddr2/Rcn3/Pcna/Pik3r5/Rfc4/Rfc3/Lgals9/Gprc5b/Phactr4/Btg1/Plk1/Chtf18
GO:0010332	GO:0010332	response to gamma radiation	14	0.521407	1.70271	0.0187592	0.055888	0.0349826	1408	tags=93%, list=43%, signal=53%	Cdkn2a/Chek2/Ddias/Ptprc/Apobec1/Fancd2/Tgfb1/Xrcc2/Cyba/Trp53/Xrcc5/Brca2/Rad51
GO:0007204	GO:0007204	positive regulation of cytosolic calcium ion concentration	35	0.381356	1.61527	0.0190548	0.0567067	0.0354951	726	tags=43%, list=22%, signal=34%	Adm/Ccr1/Gimap3/Ccr2/P2ry1/P2rx7/Trpv4/Gata2/Cd24a/F2r/Swap70/Ednrb/Plcg2/Pik3cg/Ccr5
GO:0045143	GO:0045143	homologous chromosome segregation	20	0.474604	1.70785	0.0192484	0.0572204	0.0358166	367	tags=35%, list=11%, signal=31%	Espl1/Knl1/Haspin/Brip1/Trip13/Msh5/Syde1
GO:0010712	GO:0010712	regulation of collagen metabolic process	19	0.468266	1.65983	0.0193005	0.0573128	0.0358744	718	tags=58%, list=22%, signal=45%	Vim/Rgcc/Creb3l1/F2r/Notch1/Cyp2j6/Ddr2/Vsir/Myb/Tnfrsf12a/Tgfb1
GO:0071621	GO:0071621	granulocyte chemotaxis	22	0.464422	1.71251	0.0194399	0.0576638	0.0360942	892	tags=68%, list=28%, signal=50%	Vav1/Tnfsf18/Trpv4/Itgam/Cd74/Itga9/Nckap1l/Tnfaip6/Ccl4/Itgb2/Fcer1g/Csf3r/Tirap/Csf1r/Tgfb2
GO:0072527	GO:0072527	pyrimidine-containing compound metabolic process	13	0.520852	1.66215	0.0195496	0.0579264	0.0362585	933	tags=62%, list=29%, signal=44%	Cdk1/Enpp3/Shmt1/Tyms/Rrm1/Dhfr/Tk1/Dck
GO:0097192	GO:0097192	extrinsic apoptotic signaling pathway in absence of ligand	16	0.489474	1.66463	0.0196791	0.0581836	0.0364195	655	tags=50%, list=20%, signal=40%	Hspa1a/Erbb3/Hspa1b/Bcl2a1b/Clca3a2/Il1a/Gas1/Gdnf
GO:0032388	GO:0032388	positive regulation of intracellular transport	23	0.43829	1.62716	0.0196672	0.0581836	0.0364195	782	tags=48%, list=24%, signal=37%	Cdk1/Ect2/Kif20b/Brca1/Prkcq/Msn/Tnfrsf1a/Dab2/Anxa2/Tgfb1/Mavs
GO:0006402	GO:0006402	mRNA catabolic process	30	0.403987	1.63802	0.0197819	0.058424	0.03657	1401	tags=77%, list=43%, signal=44%	Hspa1a/Vim/Hspa1b/Tent5c/Rbm47/Apobec1/Zfp36l1/Gdnf/Tent5a/Zc3hav1/Tirap/Rbm38/E2f1/Slc11a1/Lsm2/Mex3d/Hnrnpab/Hnrnpa0/Zfp36l2/Lsm6/Arid5a/Vegfa/Npm1
GO:0003197	GO:0003197	endocardial cushion development	10	0.592848	1.72081	0.0198736	0.0586314	0.0366998	1004	tags=80%, list=31%, signal=55%	Erbb3/Bmp7/Jag1/Nfatc1/Notch1/Adamts5/Tgfb2/Tgfbr2
GO:0030857	GO:0030857	negative regulation of epithelial cell differentiation	17	0.498222	1.71814	0.0201085	0.0590916	0.0369879	1422	tags=94%, list=44%, signal=53%	Spry1/Hoxa7/Jag1/Ccnd1/Notch1/Il1a/Csf1r/Tgfb2/Sall1/Dll1/Cav1/Smo/Vegfa/Spry2/Hes1/Srsf6
GO:0048645	GO:0048645	animal organ formation	11	0.552105	1.66422	0.0201163	0.0590916	0.0369879	655	tags=55%, list=20%, signal=44%	Gata6/Hoxa3/Spry1/Bmp7/Notch1/Gdnf
GO:0032689	GO:0032689	negative regulation of type II interferon production	11	0.551898	1.66359	0.0201163	0.0590916	0.0369879	1005	tags=82%, list=31%, signal=57%	Gimap3/Havcr2/Tlr4/Axl/Irgm1/Vsir/Il20rb/Lgals9/Laptm5
GO:0070482	GO:0070482	response to oxygen levels	65	0.316243	1.55718	0.0200861	0.0590916	0.0369879	1220	tags=58%, list=38%, signal=37%	Gata6/Hmox1/Rgcc/Myc/Hk2/Gucy1b2/Trpv4/Cd24a/Ccna2/Ccnd1/Notch1/Sox4/Lct/Rest/Itpr2/Fos/Ddr2/Tacc3/Zfp36l1/Myb/Sox2/Tgfb1/Ccnb1/Limd1/Jun/Tgfb2/E2f1/Cpt1a/Suv39h1/Cyba/Abcg2/Mmp14/Cav1/Ndp/Eif4ebp1/Casp3/Il18/Trp53
GO:0006959	GO:0006959	humoral immune response	33	0.401587	1.67165	0.0202839	0.0594663	0.0372224	1146	tags=67%, list=35%, signal=44%	Il17f/Gata6/Exo1/Adm/Gimap3/Acod1/Ccr2/Fcgr2b/Bcl3/Slpi/Notch1/Ptprc/C4b/Ccl4/Ptpn6/AI182371/C1qc/Cd37/Masp1/Rnase4/C1qa/C1qb
GO:0034504	GO:0034504	protein localization to nucleus	48	0.340658	1.56657	0.0202875	0.0594663	0.0372224	1313	tags=58%, list=41%, signal=35%	Cdk1/Ect2/Cdkn2a/Bard1/Brca1/Bcl3/Prkcq/Mdfic/Tnfrsf1a/Notch1/Irgm1/Kpna2/Tgfb1/Syne2/Mavs/Dtx3l/Six4/Tgfb2/Sp100/Pola2/Txnip/Plk1/Tcf7l2/Trp53/Rrs1/Nfkbia/Parp9/Smo
GO:0090316	GO:0090316	positive regulation of intracellular protein transport	16	0.485712	1.65184	0.0203696	0.0595789	0.0372929	782	tags=50%, list=24%, signal=38%	Cdk1/Ect2/Kif20b/Brca1/Prkcq/Tnfrsf1a/Tgfb1/Mavs
GO:0070231	GO:0070231	T cell apoptotic process	16	0.485	1.64941	0.0203696	0.0595789	0.0372929	1331	tags=88%, list=41%, signal=52%	Bcl3/Prkcq/Gimap8/P2rx7/Casp8/Chek2/Dock8/Efna1/Tgfb2/Bcl2l11/Trp53/Blm/Ebf4/Ripk1
GO:0002685	GO:0002685	regulation of leukocyte migration	46	0.359232	1.64413	0.0204387	0.0596641	0.0373462	877	tags=52%, list=27%, signal=39%	Ccr1/Ccr2/Hoxa7/Tnfsf18/Trpv4/Msn/Myo1f/Cd74/Klrk1/Swap70/Spi1/Il1a/Tlr2/Nckap1l/Dock8/Tnfaip6/Gcnt1/Jam2/Tgfb1/Icam1/Tirap/AI182371/Csf1r/Pecam1
GO:1903312	GO:1903312	negative regulation of mRNA metabolic process	19	0.463548	1.64311	0.0204425	0.0596641	0.0373462	1503	tags=89%, list=46%, signal=48%	Tent5c/Rbm47/Apobec1/Gdnf/Tent5a/Tirap/Rbm38/E2f1/Slc11a1/Hnrnpab/Hnrnpa0/Arid5a/Vegfa/Npm1/Srsf6/Hnrnpa2b1/Cryz
GO:0035249	GO:0035249	synaptic transmission, glutamatergic	35	-0.32192	-1.61484	0.0206767	0.060283	0.0377336	1481	tags=86%, list=46%, signal=47%	Hdac6/Egfr/Clstn3/Stxbp1/Cacna1a/Ntrk2/Grin2d/Homer2/Iqsec2/Slc17a7/Ptk2b/Mef2c/Mapk8ip2/Shank3/Gria1/Cacnb4/Cacng3/Grin1/Htr2a/Cnih3/Unc13b/Syt1/Grin2b/Abcc8/Slc17a6/Unc13a/Grm8/Shank2/Cacng2/Grin2a
GO:0034446	GO:0034446	substrate adhesion-dependent cell spreading	23	0.434006	1.61126	0.020804	0.0605895	0.0379255	1144	tags=65%, list=35%, signal=42%	Kif14/Has2/Spry4/Axl/Dab2/Micall2/Efna1/Fermt3/Kank1/Fzd7/Ntn4/Lpxn/Triobp/Pdpn/Cspg5
GO:0042771	GO:0042771	intrinsic apoptotic signaling pathway in response to DNA damage by p53 class mediator	12	0.532097	1.65444	0.0209872	0.0610578	0.0382186	812	tags=58%, list=25%, signal=44%	Knl1/Bcl3/Cd74/Chek2/Pmaip1/Ifi204/Steap3
GO:0061900	GO:0061900	glial cell activation	14	0.51442	1.67989	0.0210895	0.0612899	0.0383639	1469	tags=93%, list=45%, signal=51%	Tlr1/Tlr4/Itgam/Tlr2/Ctsc/Jun/Csf1r/C1qa/Ifngr1/Smo/Tlr3/Cntf/Il33
GO:2001234	GO:2001234	negative regulation of apoptotic signaling pathway	45	0.36462	1.66108	0.0212379	0.06159	0.0385517	913	tags=44%, list=28%, signal=32%	Fignl1/Hmox1/Brca1/Hspa1a/Hmgb2/Hspa1b/Sfrp2/Plaur/Creb3l1/Cd74/Ddias/Dab2/Gas1/Gdnf/Rtkn2/Fzd9/Icam1/Fzd1/Hells/Bmf
GO:0055123	GO:0055123	digestive system development	36	0.380404	1.61695	0.0212324	0.06159	0.0385517	960	tags=50%, list=30%, signal=36%	Gata6/Nr5a2/Hlx/Hoxa5/Sox10/Cela1/Pdgfra/Sfrp2/Nkx2-2/Notch1/Ednrb/Myb/Tgfb1/Ccnb1/Ascl1/Tgfb2/Sall1/Vangl2
GO:0002444	GO:0002444	myeloid leukocyte mediated immunity	34	0.40427	1.69215	0.0212645	0.0616015	0.0385589	1121	tags=62%, list=35%, signal=41%	Hmox1/Stx11/Ccr2/Fcgr2b/Gata2/Myo1f/Itgam/Fcgr4/Spi1/Cd84/Ncf1/Fes/Itgb2/Fcer1g/Mavs/Fcgr1/Lat2/Ptafr/Fcgr3/Irak4/Rigi
GO:0016525	GO:0016525	negative regulation of angiogenesis	22	0.457947	1.68864	0.0214861	0.0619801	0.0387959	929	tags=55%, list=29%, signal=39%	Il17f/Hoxa5/E2f2/Ccr2/Rgcc/Adamts1/Creb3l1/Stab1/Ptpn6/Tgfb2/Foxo4/Sparc
GO:1901343	GO:1901343	negative regulation of vasculature development	23	0.431224	1.60093	0.0214861	0.0619801	0.0387959	929	tags=52%, list=29%, signal=37%	Il17f/Hoxa5/E2f2/Ccr2/Rgcc/Adamts1/Creb3l1/Stab1/Ptpn6/Tgfb2/Foxo4/Sparc
GO:2000181	GO:2000181	negative regulation of blood vessel morphogenesis	23	0.431224	1.60093	0.0214861	0.0619801	0.0387959	929	tags=52%, list=29%, signal=37%	Il17f/Hoxa5/E2f2/Ccr2/Rgcc/Adamts1/Creb3l1/Stab1/Ptpn6/Tgfb2/Foxo4/Sparc
GO:0141188	GO:0141188	nucleic acid catabolic process	47	0.343558	1.57951	0.0214782	0.0619801	0.0387959	1698	tags=85%, list=52%, signal=41%	Hspa1a/Vim/Hspa1b/Tent5c/Slfn9/Igfbp3/Rbm47/Apobec1/Slfn8/Zfp36l1/Gdnf/Tent5a/Zc3hav1/Dna2/Tirap/Slfn2/Rbm38/E2f1/Fen1/Slc11a1/Lsm2/Mex3d/Hnrnpab/Hnrnpa0/Zfp36l2/Lsm6/Arid5a/Vegfa/Ints4/Npm1/Cryz/Nsun4/Ints2/Zc3h4/Mlh1/Trir/Srsf1/Eloc/Ints14/Upf3b
GO:2000243	GO:2000243	positive regulation of reproductive process	23	0.430208	1.59715	0.0217135	0.0625698	0.039165	1080	tags=65%, list=33%, signal=44%	Cdc25c/Knl1/P2ry1/Rad51ap1/Aurka/Syde1/Fbxo5/Runx1/Inhbb/Ednrb/Cdc25a/Npm2/Ptafr/Lhfpl2/Prdm9
GO:0002377	GO:0002377	immunoglobulin production	21	0.467181	1.70912	0.0219133	0.0630789	0.0394837	1640	tags=95%, list=51%, signal=47%	Exo1/Fcgr2b/Lilrb4a/Cd86/Swap70/Ptprc/Tgfb1/Cd37/Ung/Samhd1/Atad5/Mad2l2/Hspd1/Nfkbiz/Btk/Rif1/Il33/Aplf/Mlh1/Traf6
GO:0003176	GO:0003176	aortic valve development	10	0.586234	1.70162	0.0220955	0.0635361	0.0397699	724	tags=70%, list=22%, signal=55%	Nfatc1/Tnfrsf1a/Hey2/Notch1/Efna1/Tgfb1/Adamts5
GO:1901379	GO:1901379	regulation of potassium ion transmembrane transport	13	-0.478127	-1.68835	0.0224619	0.0645217	0.0403868	1439	tags=92%, list=44%, signal=52%	Kcnh2/Kcnab3/Kcnn2/Cacna1d/Kcnc1/Kcnc2/Nedd4l/Wnk2/Kcnab2/Kcnip4/Kcnq1/Dpp10
GO:0098739	GO:0098739	import across plasma membrane	49	-0.279248	-1.56281	0.0224886	0.0645306	0.0403923	1450	tags=71%, list=45%, signal=40%	Slc12a8/Kcnh2/Acsl1/Slc8a2/Trpm4/Cacna1a/Atp1a3/Slc7a8/Cacna1d/Trpv2/Kcnj3/Cacna1e/Slc9a2/Trpm2/Kcnj12/Nedd4l/Kcnj11/Slc24a4/Abcc8/Wnk2/Cacna1b/Kcnj9/Slc6a7/Kcnq1/Nalf2/Hcn2/Ntsr1/Hcn4/Kcnj6/Slc9a3/Trpv6/Cacna1f/Slc6a20a/Slc47a1/Slc6a13
GO:0044403	GO:0044403	biological process involved in symbiotic interaction	21	0.466291	1.70586	0.0226017	0.0647116	0.0405057	1367	tags=86%, list=42%, signal=50%	Cd74/Axl/Naip5/Clec5a/Kpna2/Gbp6/Gbp3/Ncf1/Nectin4/Icam1/Jpt2/Nectin2/Bcl2l11/Cav1/Gbp7/Bst2/P4hb/Hspd1
GO:0002717	GO:0002717	positive regulation of natural killer cell mediated immunity	10	0.584417	1.69634	0.0225892	0.0647116	0.0405057	533	tags=60%, list=16%, signal=50%	Ulbp1/Gimap3/Vav1/Klrk1/Slamf6/Crtam
GO:0035282	GO:0035282	segmentation	23	0.429217	1.59348	0.022623	0.0647116	0.0405057	1235	tags=74%, list=38%, signal=46%	Irx2/Irx1/Dll3/Sfrp2/Ror2/Tbx18/Notch1/Nrarp/Tcf7l1/Xrcc2/Palb2/Dll1/Pcsk6/Mafb/Epb41l5/Trp53/Tdrkh
GO:0141084	GO:0141084	inflammasome-mediated signaling pathway	18	0.469395	1.64779	0.0228156	0.0651944	0.0408079	782	tags=56%, list=24%, signal=42%	Casp4/P2rx7/Nlrp3/Nlrp1b/Ifi207/Tlr4/Irgm1/Plcg2/Nlrp1a/Mavs
GO:0006935	GO:0006935	chemotaxis	90	0.290081	1.52233	0.022887	0.0653297	0.0408926	1054	tags=49%, list=33%, signal=34%	Ccr1/S100a4/Ccr2/Hmgb2/Vav1/Pdgfra/Tnfsf18/Prkcq/Trpv4/Itgam/Cd74/Sema3d/Klrk1/Itga9/Swap70/Notch1/Spi1/Tubb2b/Nckap1l/Ednrb/Tnfaip6/Pik3cg/Bin2/Plxnb3/Ntn1/Tgfb1/Ccr5/Fes/Ccl4/Itgb2/Cxcl16/Fcer1g/Csf3r/Tirap/Gab1/AI182371/Csf1r/Tgfb2/Cmtm3/Ptafr/Lgals9/Masp1/Fcgr3/Dock2
GO:0001916	GO:0001916	positive regulation of T cell mediated cytotoxicity	10	0.583717	1.69431	0.023083	0.0656828	0.0411136	1116	tags=90%, list=34%, signal=59%	Ulbp1/H2-Q6/H2-Q7/P2rx7/Ptprc/Cd1d1/H2-Q4/Nectin2/Tap2
GO:1901222	GO:1901222	regulation of non-canonical NF-kappaB signal transduction	22	0.453283	1.67144	0.0230777	0.0656828	0.0411136	1331	tags=77%, list=41%, signal=46%	Il18r1/Bcl3/Havcr2/Nlrp3/Cd86/Nmi/Spi1/Trim56/Rtkn2/Nod1/Laptm5/Litaf/Ifi35/Rassf2/Il18/Eif2ak2/Ripk1
GO:0048708	GO:0048708	astrocyte differentiation	22	0.452274	1.66772	0.0230777	0.0656828	0.0411136	1376	tags=82%, list=42%, signal=47%	Dll3/Vim/Ror2/Tlr4/Nkx2-2/Notch1/Gpr37l1/Csf1r/Dll1/Atf5/C1qa/Ifngr1/Pou3f2/Smo/Sox8/Plpp3/Cntf/Hes1
GO:0042254	GO:0042254	ribosome biogenesis	34	0.402021	1.68274	0.0232138	0.0659463	0.0412785	1773	tags=94%, list=55%, signal=43%	Cdkn2a/Rexo5/Rplp0/Suv39h1/Eri1/Utp14b/Rrs1/Lsm6/Xrcc5/Nop16/Ncl/Npm1/Gtpbp10/Kat2b/Lyar/C1d/Pa2g4/Eif1ax/Nsun4/Cul4b/Urb2/Emg1/Wdr12/Utp25/Utp6/Ddx21/Wdr75/Pes1/Ddx3x/Srfbp1/Greb1l/Sart1
GO:0001774	GO:0001774	microglial cell activation	11	0.548327	1.65283	0.0232481	0.0659463	0.0412785	1469	tags=100%, list=45%, signal=55%	Tlr1/Tlr4/Itgam/Tlr2/Ctsc/Jun/Csf1r/C1qa/Ifngr1/Tlr3/Il33
GO:0002269	GO:0002269	leukocyte activation involved in inflammatory response	11	0.548327	1.65283	0.0232481	0.0659463	0.0412785	1469	tags=100%, list=45%, signal=55%	Tlr1/Tlr4/Itgam/Tlr2/Ctsc/Jun/Csf1r/C1qa/Ifngr1/Tlr3/Il33
GO:0030316	GO:0030316	osteoclast differentiation	21	0.46436	1.6988	0.0237512	0.0672351	0.0420852	1134	tags=71%, list=35%, signal=47%	Ccr1/Nfatc1/Pou4f1/Tnfrsf11b/Spi1/Fos/Anxa2/Tnfaip6/Inpp5d/Tgfb1/Fcer1g/Csf1r/Mafb/Rassf2/Tjp2
GO:0043300	GO:0043300	regulation of leukocyte degranulation	17	0.490321	1.69089	0.0237877	0.0672351	0.0420852	998	tags=71%, list=31%, signal=49%	Hmox1/Ccr2/Gata2/Itgam/Spi1/Cd84/Nckap1l/Fes/Itgb2/Fcer1g/Ptafr/Lgals9
GO:0061028	GO:0061028	establishment of endothelial barrier	12	0.522473	1.62452	0.0238011	0.0672351	0.0420852	1134	tags=75%, list=35%, signal=49%	S1pr2/Msn/Tnfrsf1a/Ednrb/F11r/Icam1/Pecam1/Abcb1b/Tjp2
GO:0002673	GO:0002673	regulation of acute inflammatory response	12	0.521918	1.62279	0.0238011	0.0672351	0.0420852	1038	tags=75%, list=32%, signal=51%	Fcgr2b/Nlrp3/Ednrb/Pik3cg/Ccr5/Fcer1g/Fcgr1/Il20rb/Fcgr3
GO:0003352	GO:0003352	regulation of cilium movement	10	-0.538088	-1.74492	0.0239902	0.0674935	0.0422469	907	tags=70%, list=28%, signal=51%	Odad2/Drc1/Spag6l/Kif9/Ccdc65/Tac2/Gas2l2
GO:0060632	GO:0060632	regulation of microtubule-based movement	10	-0.538088	-1.74492	0.0239902	0.0674935	0.0422469	907	tags=70%, list=28%, signal=51%	Odad2/Drc1/Spag6l/Kif9/Ccdc65/Tac2/Gas2l2
GO:0048146	GO:0048146	positive regulation of fibroblast proliferation	23	0.425947	1.58134	0.0239916	0.0674935	0.0422469	833	tags=57%, list=26%, signal=42%	Myc/Pdgfra/Tgif1/Ccna2/Cd74/Cdc6/Ddr2/Anxa2/Ptprz1/Myb/Tgfb1/Ccnb1/Jun
GO:0050767	GO:0050767	regulation of neurogenesis	98	0.287019	1.52704	0.0239737	0.0674935	0.0422469	1041	tags=43%, list=32%, signal=30%	Lpar3/Zfp488/Aspm/Olig2/Cip2a/Dll3/Vim/Hmgb2/Metrn/Myc/Sox10/Wdr62/Bmp7/Gata2/Cd24a/Pou4f1/Nkx2-2/Hey2/Notch1/Rest/Tlr2/Anxa2/Ptprz1/Myb/Tnfrsf12a/Plxnb3/Ntn1/Sox2/Wnt7a/Tgfb1/Ccr5/Ascl1/Gpr37l1/Xrcc2/Csf1r/Dusp10/E2f1/Dll1/Lrp4/Atf5/Marcks/Disc1
GO:0050853	GO:0050853	B cell receptor signaling pathway	12	0.520789	1.61928	0.0242724	0.068213	0.0426973	1384	tags=92%, list=43%, signal=53%	Klhl6/Ptprc/Nckap1l/Plcg2/Ptpn6/Lat2/Cmtm3/Lpxn/Nfkbia/Nfkbiz/Btk
GO:0019226	GO:0019226	transmission of nerve impulse	28	-0.341593	-1.60992	0.0243055	0.0682357	0.0427115	1431	tags=86%, list=44%, signal=48%	Npr2/Scn8a/Cacna1a/Atp1a3/Ntrk2/Cacna1e/Sptbn4/Cntnap1/Cntnap2/Rapgef4/Efr3b/Gria1/Cacnb4/Cacng3/Kcnma1/Kcnq2/Gsg1l/Cacna1i/Kcnmb2/Plec/Cacng2/Kcnc4/Col6a1/Kcnk4
GO:0008542	GO:0008542	visual learning	12	-0.492702	-1.68987	0.0244552	0.0684575	0.0428503	1352	tags=83%, list=42%, signal=49%	Atp1a3/Cacna1e/Atxn1/Grin1/Abcc8/Synpo/Rgs14/Grin2a/Chrd/Crhr1
GO:0009581	GO:0009581	detection of external stimulus	35	-0.316807	-1.58919	0.0244599	0.0684575	0.0428503	1037	tags=63%, list=32%, signal=43%	Cacnb4/Htr2a/Atp8a2/Atp2b2/Slc24a4/Grin2b/Asic2/Phf24/Htr7/Opn5/Cacnb3/Kcnq1/Grm8/Pdzd7/Kcnk4/Ptprq/Ntsr1/Lhfpl5/Ano1/Ttn/Cacna1f/Opn4
GO:0009582	GO:0009582	detection of abiotic stimulus	35	-0.316807	-1.58919	0.0244599	0.0684575	0.0428503	1037	tags=63%, list=32%, signal=43%	Cacnb4/Htr2a/Atp8a2/Atp2b2/Slc24a4/Grin2b/Asic2/Phf24/Htr7/Opn5/Cacnb3/Kcnq1/Grm8/Pdzd7/Kcnk4/Ptprq/Ntsr1/Lhfpl5/Ano1/Ttn/Cacna1f/Opn4
GO:0051261	GO:0051261	protein depolymerization	30	0.394532	1.59968	0.0245509	0.0686418	0.0429658	663	tags=37%, list=20%, signal=29%	Kif18b/Kif2c/Ckap2/Tpx2/Nes/Aurkb/Kif18a/Trpv4/Swap70/Lima1/Nedd1
GO:0002052	GO:0002052	positive regulation of neuroblast proliferation	10	0.578689	1.67971	0.0250579	0.069916	0.0437633	701	tags=60%, list=22%, signal=47%	Aspm/Cip2a/Sox10/Wdr62/Notch1/Sox2
GO:0040020	GO:0040020	regulation of meiotic nuclear division	10	0.578663	1.67964	0.0250579	0.069916	0.0437633	414	tags=50%, list=13%, signal=44%	Knl1/Cdc20/Trip13/Rad51ap1/Fbxo5
GO:0001708	GO:0001708	cell fate specification	18	0.463312	1.62644	0.025324	0.0705862	0.0441828	951	tags=61%, list=29%, signal=43%	Isl2/Olig2/Sfrp2/Tbx18/Pou4f1/Nkx2-2/Notch1/Sox2/Ascl1/Fzd7/Dll1
GO:0009593	GO:0009593	detection of chemical stimulus	15	0.496894	1.6697	0.0256635	0.071377	0.0446778	725	tags=53%, list=22%, signal=42%	Or10am5/Or6z6/Casp4/Clec7a/Tlr1/Tlr4/Tlr2/Lpo
GO:0045814	GO:0045814	negative regulation of gene expression, epigenetic	33	0.392337	1.63315	0.025669	0.071377	0.0446778	1168	tags=55%, list=36%, signal=35%	Cdk2/Uhrf1/Phf19/Brca1/Myc/Mis18bp1/Ifi207/H1f0/Dnmt3b/Mis18a/Hells/Zfp57/Chek1/Suv39h1/Tex15/Hat1/Oip5/H2az2
GO:0009408	GO:0009408	response to heat	12	0.517536	1.60917	0.0256863	0.071377	0.0446778	555	tags=50%, list=17%, signal=42%	Hmox1/Hspa1a/Hspa1b/Trpv4/Pmp22/Il1a
GO:0044380	GO:0044380	protein localization to cytoskeleton	11	0.541845	1.63329	0.0259053	0.0719122	0.0450128	521	tags=55%, list=16%, signal=46%	Ttk/Kif20b/Stil/Aurka/Fam83d/Trim69
GO:0017145	GO:0017145	stem cell division	14	0.503769	1.64511	0.0259946	0.0720868	0.0451221	960	tags=64%, list=30%, signal=45%	Cdkn2a/Sfrp2/Lbh/Notch1/Myb/Wnt7a/Tgfb2/Fzd7/Vangl2
GO:0030163	GO:0030163	protein catabolic process	148	0.255762	1.46692	0.0268666	0.0744293	0.0465884	1161	tags=45%, list=36%, signal=30%	Kif14/Pbk/Uhrf1/Ube2c/Cdc20/Cdkn2a/St14/Casp12/Dtl/Hspa1a/Neu4/Myc/Hspa1b/Cela1/Traf4/Rnf43/Aurka/Rnf122/Spsb4/Neurl3/P2rx7/Msn/Fam83d/Pmp22/Trim67/Nlrp1b/Casp8/Klhl6/Chek2/Mad2l1/Fbxo48/Notch1/Irgm1/Dab2/Ctsc/Anxa2/Usp44/Efna1/Psmb8/Tgfb1/Rcn3/Adamts7/Ccnf/Cdkn1b/Pmaip1/Ctss/Dtx3l/Casp7/Foxo4/Ctsh/Midn/Adamts12/Laptm5/Abcb1b/Klhl5/Trib1/Disc1/Snx33/Trib2/Abcg2/Mmp14/Rhbdd1/Cav1/Plk1/Adamts4/Nkd2
GO:0042100	GO:0042100	B cell proliferation	23	0.419901	1.55889	0.0271904	0.0752498	0.047102	823	tags=48%, list=25%, signal=36%	Card11/Cdkn2a/Vav1/Fcgr2b/Cd24a/Tlr4/Cd74/Ptprc/Nckap1l/Inpp5d/Tirap
GO:0031663	GO:0031663	lipopolysaccharide-mediated signaling pathway	14	0.503195	1.64323	0.0273997	0.0755223	0.0472725	1062	tags=71%, list=33%, signal=48%	Acod1/Ly86/Tlr4/Spi1/Cd84/Plcg2/Ptpn6/Ptafr/Trib1/Irak4
GO:0002534	GO:0002534	cytokine production involved in inflammatory response	11	0.539782	1.62707	0.0273579	0.0755223	0.0472725	805	tags=64%, list=25%, signal=48%	Il17f/Ccr1/Hmox1/Clec7a/Tlr4/Ptpn6/Pld4
GO:1900015	GO:1900015	regulation of cytokine production involved in inflammatory response	11	0.539782	1.62707	0.0273579	0.0755223	0.0472725	805	tags=64%, list=25%, signal=48%	Il17f/Ccr1/Hmox1/Clec7a/Tlr4/Ptpn6/Pld4
GO:0050808	GO:0050808	synapse organization	175	-0.181717	-1.33028	0.0273821	0.0755223	0.0472725	1520	tags=73%, list=47%, signal=41%	Ptprs/Myh10/Cyfip2/Adgrb2/Clstn1/Lrp8/Palm/Septin11/Hdac6/Sybu/Sema4d/Srgap3/L1cam/Numbl/Clstn3/Map1b/Cc2d1a/Drp2/Insyn1/Dab1/Slc8a2/Mrtfb/Gabrb2/Cacna1a/Robo2/Sorbs2/Ntrk2/Gabrb3/Cap2/Sarm1/Baiap2/Gabrg3/Adgrb1/Cntn5/Add2/Gabrg2/Crmp1/Nectin1/Iqsec2/Dbn1/Ptk2b/Lrrc24/Epha5/Snta1/Erc2/Actn1/Mef2c/Flrt2/Arhgap44/Sptbn2/Sptbn4/Adgrl2/Cntnap1/Cntnap2/Lzts1/Plxnd1/Epha3/Shank3/Nckipsd/Smad3/Rapgef4/G…
GO:0006801	GO:0006801	superoxide metabolic process	11	0.538835	1.62422	0.0278421	0.0766641	0.0479872	1216	tags=82%, list=38%, signal=51%	Clec7a/Itgam/Dhfr/Tgfb1/Ncf1/Itgb2/Pon3/Cyba/Il18
GO:0043029	GO:0043029	T cell homeostasis	15	0.490561	1.64842	0.0279345	0.0767637	0.0480495	892	tags=60%, list=28%, signal=44%	Chst3/Gimap3/P2rx7/Cd24a/Nckap1l/Tgfb1/Pmaip1/Il20rb/Tgfb2
GO:0007259	GO:0007259	cell surface receptor signaling pathway via JAK-STAT	29	0.400386	1.61083	0.0279153	0.0767637	0.0480495	1394	tags=72%, list=43%, signal=42%	Csf2rb2/Csf2rb/Bcl3/Loxl3/F2r/Tnfrsf1a/Notch1/Ptprc/Tlr2/Il10rb/Il10ra/Csf1r/Il6ra/Socs3/Cav1/Gbp7/Ifngr1/Crlf3/Cntf/Hes1/Ifnar2
GO:0030865	GO:0030865	cortical cytoskeleton organization	18	0.458857	1.6108	0.0280617	0.0770355	0.0482197	902	tags=56%, list=28%, signal=40%	Iqgap3/Ect2/Trpv4/Racgap1/Nckap1l/Fmnl3/Kank1/Ppfibp1/Anln/Ehd2
GO:0034142	GO:0034142	toll-like receptor 4 signaling pathway	14	0.502183	1.63993	0.0283364	0.0777113	0.0486427	1239	tags=79%, list=38%, signal=49%	Acod1/Oas1g/Nmi/Tlr4/Pik3ap1/Rab7b/Tirap/Ifi35/Irak4/Cav1/Nfkbia
GO:0002532	GO:0002532	production of molecular mediator involved in inflammatory response	17	0.483544	1.66752	0.0284066	0.0777473	0.0486652	891	tags=59%, list=28%, signal=43%	Il17f/Ccr1/Hmox1/Clec7a/Tlr4/Ncf1/Fcer1g/Ptpn6/Pld4/Dusp10
GO:2000107	GO:2000107	negative regulation of leukocyte apoptotic process	15	0.489723	1.6456	0.0283888	0.0777473	0.0486652	776	tags=67%, list=24%, signal=51%	Aurkb/Fcgr2b/Bcl3/Prkcq/Cd74/Axl/Dock8/Efna1/Ccr5/Fcer1g
GO:2001237	GO:2001237	negative regulation of extrinsic apoptotic signaling pathway	20	0.450344	1.62055	0.0284941	0.0779086	0.0487662	655	tags=45%, list=20%, signal=36%	Hmox1/Brca1/Hspa1a/Hmgb2/Hspa1b/Sfrp2/Dab2/Gas1/Gdnf
GO:0072698	GO:0072698	protein localization to microtubule cytoskeleton	10	0.573598	1.66494	0.0285312	0.077932	0.0487808	521	tags=60%, list=16%, signal=51%	Ttk/Kif20b/Stil/Aurka/Fam83d/Trim69
GO:0009894	GO:0009894	regulation of catabolic process	133	0.25795	1.45963	0.0285604	0.0779336	0.0487818	1220	tags=49%, list=38%, signal=32%	Pbk/Hmox1/Gimap3/Cdc20/Cdkn2a/Dtl/Hspa1a/Vim/Myc/Hspa1b/Hk2/Tent5c/Igfbp3/Aurka/Rbm47/Neurl3/P2rx7/Msn/Fam83d/Trim67/Sh3bp4/Chek2/Mad2l1/Irgm1/Dab2/Apobec1/Tlr2/Vsir/Anxa2/Zfp36l1/Gdnf/Pik3cg/Nod1/Tent5a/Cdkn1b/Il10ra/Zc3hav1/Tirap/Dtx3l/Sting1/Slfn2/Bmf/Rbm38/E2f1/Cpt1a/Laptm5/Slc11a1/Trib1/Disc1/Snx33/Bcl2l11/Trib2/Mex3d/Rhbdd1/Hpgd/Cav1/Plk1/Phka1/Acacb/Nkd2/Fbxo7/Hnrnpab/Hnrnpa0/Zfp36l2/Trp53
GO:0045669	GO:0045669	positive regulation of osteoblast differentiation	20	0.449182	1.61637	0.0289574	0.0789379	0.0494105	898	tags=60%, list=28%, signal=44%	Clic1/Sfrp2/Bmp7/Jag1/Fbxo5/Fbn2/Ddr2/Tent5a/Ifi204/Lrp5/Fzd1/Cebpd
GO:0070925	GO:0070925	organelle assembly	181	0.246102	1.45931	0.029036	0.0790731	0.0494951	614	tags=24%, list=19%, signal=21%	Dlgap5/Ska1/Kntc1/Kif4/Ndc80/Tpx2/Cdk2/Uhrf1/Aspm/Kif11/Cenph/Stil/Cdc20/Cenpe/Aurkb/Birc5/Nek2/Cenpk/Cenpa/Hspa1a/Sdc1/Hspa1b/Cdca8/Wdr62/Pla2g4c/Pdgfra/Aurka/P2rx7/Msn/Cenpw/Fbxo5/Kif23/Kif15/Chek2/Racgap1/Kcnj10/Notch1/Irgm1/Cdc14a/Rab20/Tns3/Abi3/Ska3/Lima1
GO:0003007	GO:0003007	heart morphogenesis	52	0.326924	1.53494	0.0291193	0.0792208	0.0495876	1004	tags=46%, list=31%, signal=32%	Gata6/Has2/Tfap2a/Stil/Spry1/Adamts1/Sfrp2/Bmp7/Jag1/Nfatc1/Fgfrl1/Pou4f1/Hey2/Notch1/Sox4/Efna1/Tgfb1/Adamts5/Jun/Fzd1/Tgfb2/Dll1/Vangl2/Tgfbr2
GO:0099560	GO:0099560	synaptic membrane adhesion	10	-0.53044	-1.72012	0.0292792	0.0794668	0.0497415	1086	tags=80%, list=34%, signal=53%	Epha3/Ptprd/Lrfn5/Elfn2/Tenm4/Efna5/Ntng2/Itga3
GO:0031098	GO:0031098	stress-activated protein kinase signaling cascade	15	0.488928	1.64293	0.0292972	0.0794668	0.0497415	892	tags=60%, list=28%, signal=44%	Inava/Pbk/Foxm1/Clec7a/Tlr4/Il1a/Nod1/Dusp10/Tgfb2
GO:0051403	GO:0051403	stress-activated MAPK cascade	15	0.488928	1.64293	0.0292972	0.0794668	0.0497415	892	tags=60%, list=28%, signal=44%	Inava/Pbk/Foxm1/Clec7a/Tlr4/Il1a/Nod1/Dusp10/Tgfb2
GO:0042733	GO:0042733	embryonic digit morphogenesis	12	0.512506	1.59353	0.0294567	0.07982	0.0499626	1073	tags=75%, list=33%, signal=50%	Sfrp2/Ror2/Notch1/Gas1/Wnt7a/Lrp5/Sall1/Lrp4/Bcl2l11
GO:0050688	GO:0050688	regulation of defense response to virus	10	0.573252	1.66393	0.0295236	0.0799218	0.0500264	1284	tags=90%, list=40%, signal=54%	Irgm1/Apobec3/Mavs/Zc3hav1/Dtx3l/Sting1/Cd37/Rigi/Parp9
GO:0099003	GO:0099003	vesicle-mediated transport in synapse	65	-0.252412	-1.50416	0.0301072	0.0814209	0.0509647	1392	tags=72%, list=43%, signal=42%	Stxbp1/Dnm1/Prkcg/Cacna1a/Stx3/Syt12/Cacna1d/Snap25/Rab11fip5/Slc17a7/Cacna1e/Erc2/Stxbp2/Sptbn2/Ap3b2/Stxbp5l/Stx1a/Rapgef4/Cacnb4/Mib2/Nedd4l/Ppfia3/Gsg1l/Rims4/Rab4a/Unc13b/Syt1/Ncs1/Slc17a6/Cadps2/Syt7/Unc13a/Pip5k1c/Cacna1b/Dnajc6/Prkar1b/Syt13/Rimbp2/Iqsec1/Bsn/Camk2a/Septin5/Rims3/Grip2/Rph3a/Pacsin1/Arc
GO:0099558	GO:0099558	maintenance of synapse structure	13	-0.46074	-1.62695	0.0302924	0.0818407	0.0512274	1209	tags=85%, list=37%, signal=53%	Erc2/Cntnap2/Shank3/Dgkz/Psd/Rimbp2/Bsn/Plxna4/Prickle1/Shank1/Rims3
GO:0070647	GO:0070647	protein modification by small protein conjugation or removal	119	0.273153	1.50781	0.0304382	0.0821529	0.0514229	521	tags=22%, list=16%, signal=19%	Inava/Cdk1/Lrr1/Uhrf1/Cdca3/Fanci/Ube2c/Ube2t/Cdc20/Cdkn2a/Bard1/Birc5/Brca1/Dtl/Hspa1a/Hspa1b/Mkrn3/Rnf43/Rnf122/Spsb4/Neurl3/Fbxo5/Nmi/Chek2/Tnfrsf1a/Trim69
GO:0009896	GO:0009896	positive regulation of catabolic process	73	0.307923	1.55097	0.0309651	0.0834924	0.0522613	1181	tags=53%, list=36%, signal=35%	Hmox1/Cdc20/Dtl/Hspa1a/Myc/Hspa1b/Hk2/Igfbp3/Aurka/Neurl3/P2rx7/Msn/Trim67/Sh3bp4/Chek2/Irgm1/Dab2/Tlr2/Vsir/Zfp36l1/Nod1/Cdkn1b/Zc3hav1/Dtx3l/Sting1/Cpt1a/Laptm5/Trib1/Disc1/Snx33/Bcl2l11/Trib2/Mex3d/Rhbdd1/Cav1/Plk1/Phka1/Nkd2/Fbxo7
GO:0006468	GO:0006468	protein phosphorylation	80	0.289357	1.48816	0.0314465	0.0847068	0.0530215	589	tags=25%, list=18%, signal=21%	Kif14/Cdk1/Ect2/Tpx2/Cdk2/Haspin/Cenpe/Melk/Clec7a/Runx3/Pdgfra/Traf4/Sfrp2/Stk17b/Tlr1/Tlr4/Chek2/Samsn1/Ptprc/Ddr2
GO:0006811	GO:0006811	monoatomic ion transport	228	-0.165224	-1.27343	0.0318635	0.0857453	0.0536715	1046	tags=46%, list=32%, signal=33%	Slc9a2/Gria1/Ppif/Cacnb4/Cacng3/Kcnc1/Ano5/Trpm2/Kcnma1/Gabra5/Kcnc2/Grin1/Htr2a/Trpc4/Kcnj12/Klhl3/Tmem150c/Kcnq2/Pdgfb/Nedd4l/Kcnj11/Kcnt2/Atp2b2/Sphk2/Kcnb1/Slc26a4/Slc26a8/Ncs1/Kcnb2/Slc24a4/Grin2b/Abcc8/Kcns3/Atp2b3/Slc13a3/Stac2/Slc17a6/Ace/Wnk2/Coro1a/Asic2/Panx2/Pdgfrb/Cacna1b/Kcnab2/Kcnip4/Glra2/Fxyd5/Kcnj9/Kcnh7/Kcnk12/Slc6a7/Htr7/Ryr2/Tmem63c/Cemip/Atp6v1c2/Cacna1i/Kcnmb2/Oprd1/Cacnb3/…
GO:0098659	GO:0098659	inorganic cation import across plasma membrane	35	-0.307461	-1.5423	0.0320588	0.0861008	0.0538941	1450	tags=80%, list=45%, signal=45%	Slc12a8/Kcnh2/Slc8a2/Trpm4/Cacna1a/Atp1a3/Cacna1d/Trpv2/Kcnj3/Cacna1e/Slc9a2/Trpm2/Kcnj12/Nedd4l/Kcnj11/Slc24a4/Abcc8/Wnk2/Cacna1b/Kcnj9/Kcnq1/Nalf2/Hcn2/Hcn4/Kcnj6/Slc9a3/Trpv6/Cacna1f
GO:0099587	GO:0099587	inorganic ion import across plasma membrane	35	-0.307461	-1.5423	0.0320588	0.0861008	0.0538941	1450	tags=80%, list=45%, signal=45%	Slc12a8/Kcnh2/Slc8a2/Trpm4/Cacna1a/Atp1a3/Cacna1d/Trpv2/Kcnj3/Cacna1e/Slc9a2/Trpm2/Kcnj12/Nedd4l/Kcnj11/Slc24a4/Abcc8/Wnk2/Cacna1b/Kcnj9/Kcnq1/Nalf2/Hcn2/Hcn4/Kcnj6/Slc9a3/Trpv6/Cacna1f
GO:0032965	GO:0032965	regulation of collagen biosynthetic process	18	0.449362	1.57747	0.0321682	0.0863096	0.0540247	718	tags=56%, list=22%, signal=43%	Vim/Rgcc/Creb3l1/F2r/Notch1/Cyp2j6/Ddr2/Myb/Tnfrsf12a/Tgfb1
GO:0048864	GO:0048864	stem cell development	20	0.445467	1.603	0.0322006	0.0863114	0.0540259	708	tags=45%, list=22%, signal=35%	Tfap2a/Sox10/Bmp7/Jag1/Sema3d/Ptprc/Ednrb/Gdnf/Wnt7a
GO:0050798	GO:0050798	activated T cell proliferation	10	0.569475	1.65297	0.0325007	0.0870303	0.0544759	1216	tags=90%, list=38%, signal=56%	Tnfsf9/Cd86/Cd24a/Itgam/Crtam/Itgb2/Laptm5/Casp3/Il18
GO:0007622	GO:0007622	rhythmic behavior	11	-0.513294	-1.70984	0.0331806	0.0887639	0.055561	1110	tags=73%, list=34%, signal=48%	Cntnap2/Kcnma1/Rogdi/Kcnq1/Hcrtr2/Ada/Uts2/Opn4
GO:0008277	GO:0008277	regulation of G protein-coupled receptor signaling pathway	24	-0.351739	-1.59632	0.0335716	0.0897217	0.0561605	1042	tags=62%, list=32%, signal=43%	Ulk4/Pde4a/Pde2a/Slit3/Slc24a4/Kctd16/Phf24/Rgs14/Mrap2/Camk2a/Crhr2/Rgs6/Ada/Rgs11/Gas2l2
GO:0098900	GO:0098900	regulation of action potential	18	-0.405999	-1.64139	0.0338034	0.0902529	0.056493	1151	tags=72%, list=36%, signal=47%	Kcnk3/Cntnap2/Rapgef4/Kcnc2/Trpc4/Kcnq2/Kcnb1/Ryr2/Cacnb3/Kcnc4/Hcn4/Rnf207/Dsc2
GO:0051603	GO:0051603	proteolysis involved in protein catabolic process	103	0.276626	1.48873	0.0343558	0.091638	0.05736	1181	tags=48%, list=36%, signal=31%	Kif14/Pbk/Uhrf1/Ube2c/Cdc20/Cdkn2a/Dtl/Hspa1a/Myc/Hspa1b/Traf4/Rnf43/Aurka/Rnf122/Spsb4/Neurl3/Pmp22/Trim67/Casp8/Klhl6/Fbxo48/Dab2/Ctsc/Usp44/Efna1/Psmb8/Tgfb1/Rcn3/Adamts7/Ccnf/Pmaip1/Ctss/Dtx3l/Foxo4/Ctsh/Midn/Adamts12/Laptm5/Abcb1b/Klhl5/Trib1/Disc1/Trib2/Abcg2/Rhbdd1/Cav1/Plk1/Nkd2/Fbxo7
GO:0010608	GO:0010608	post-transcriptional regulation of gene expression	65	0.303619	1.49502	0.0343915	0.0916435	0.0573635	1519	tags=68%, list=47%, signal=37%	Vim/Bcl3/Tent5c/Shmt1/Rbm47/Tyms/Mir17hg/Apobec1/Zfp36l1/Gdnf/Tgfb1/Tent5a/Limd1/Tirap/Pld1/Slfn2/Rbm38/E2f1/Ppp1r15b/Pcbp1/Ptafr/Slc11a1/Mex3d/Cav1/Epb41l5/Eif4ebp1/Hnrnpa0/Zfp36l2/Trp53/Msi1/Parp9/Eif2ak2/Ripk1/Arid5a/Wtip/Vegfa/Ncl/8030442B05Rik/Npm1/Kbtbd8/Tsn/Mif4gd/Cryz/Pa2g4
GO:0010165	GO:0010165	response to X-ray	10	0.567049	1.64593	0.0344854	0.091804	0.0574639	1408	tags=100%, list=43%, signal=57%	Sfrp2/Ccnd1/Pmaip1/Xrcc2/Casp3/Trp53/Xrcc5/Blm/Brca2/Rad51
GO:0001666	GO:0001666	response to hypoxia	61	0.317915	1.55199	0.0345737	0.0919491	0.0575547	1220	tags=59%, list=38%, signal=37%	Gata6/Hmox1/Rgcc/Myc/Hk2/Trpv4/Cd24a/Ccna2/Ccnd1/Notch1/Sox4/Lct/Rest/Itpr2/Fos/Ddr2/Tacc3/Zfp36l1/Myb/Tgfb1/Ccnb1/Limd1/Jun/Tgfb2/E2f1/Cpt1a/Suv39h1/Cyba/Abcg2/Mmp14/Cav1/Ndp/Eif4ebp1/Casp3/Il18/Trp53
GO:0045165	GO:0045165	cell fate commitment	63	0.314005	1.53081	0.0347726	0.0923879	0.0578294	1251	tags=62%, list=39%, signal=39%	Gata6/Isl2/Olig2/Dll3/Tnfsf18/Sfrp2/Olig1/Gata2/Loxl3/Ror2/Tbx18/Ly9/Pou4f1/Nkx2-2/Runx1/Slamf6/Hey2/Neurog2/Notch1/Gas1/Sox2/Wnt7a/Tgfb1/Ascl1/Chrdl1/Tgfb2/Fzd7/Tfap4/Dll1/Il6ra/Zfp521/Pdpn/Abcg2/Tcf7l2/Onecut1/Casp3/Trp53/Smad5/Pou3f2
GO:0051495	GO:0051495	positive regulation of cytoskeleton organization	44	0.352942	1.60851	0.0348236	0.0924334	0.0578579	817	tags=45%, list=25%, signal=34%	Ska1/Nes/Stil/Aurkb/Hspa1a/Rgcc/Hspa1b/Prkcq/P2rx7/Trpv4/Swap70/Pdlim4/Nckap1l/Lima1/Rhoc/Cdc42ep1/Cdkn1b/Fes/Icam1/Gpsm2
GO:0030001	GO:0030001	metal ion transport	176	-0.181746	-1.34052	0.034892	0.092525	0.0579152	1046	tags=47%, list=32%, signal=34%	Slc9a2/Cacnb4/Cacng3/Kcnc1/Trpm2/Kcnma1/Kcnc2/Grin1/Htr2a/Trpc4/Kcnj12/Klhl3/Kcnq2/Pdgfb/Nedd4l/Kcnj11/Kcnt2/Atp2b2/Kcnb1/Ncs1/Kcnb2/Slc24a4/Grin2b/Abcc8/Kcns3/Atp2b3/Slc13a3/Slc17a6/Ace/Wnk2/Coro1a/Asic2/Pdgfrb/Cacna1b/Kcnab2/Kcnip4/Fxyd5/Kcnj9/Kcnh7/Kcnk12/Slc6a7/Ryr2/Cemip/Cacna1i/Kcnmb2/Oprd1/Cacnb3/Kcnq1/Cacng2/Tesc/Kcnc4/Npsr1/Camk2a/Kcnk4/Scara5/Nalf2/Crhr2/Kcnq4/Hcn2/Grin2a/Ntsr1/Kcng2/Tf…
GO:0036293	GO:0036293	response to decreased oxygen levels	63	0.313469	1.5282	0.0351745	0.0931835	0.0583274	1220	tags=59%, list=38%, signal=37%	Gata6/Hmox1/Rgcc/Myc/Hk2/Trpv4/Cd24a/Ccna2/Ccnd1/Notch1/Sox4/Lct/Rest/Itpr2/Fos/Ddr2/Tacc3/Zfp36l1/Myb/Sox2/Tgfb1/Ccnb1/Limd1/Jun/Tgfb2/E2f1/Cpt1a/Suv39h1/Cyba/Abcg2/Mmp14/Cav1/Ndp/Eif4ebp1/Casp3/Il18/Trp53
GO:0046928	GO:0046928	regulation of neurotransmitter secretion	29	-0.331372	-1.5791	0.03552	0.0940074	0.0588431	1392	tags=83%, list=43%, signal=48%	Stxbp1/Prkcg/Cacna1a/Ntrk2/Cacna1d/Mctp1/Cacna1e/Mef2c/Stxbp5l/Stx1a/Cacnb4/Htr6/Rims4/Unc13b/Syt1/Ncs1/Tspoap1/Unc13a/Cacna1b/Syt13/Grm8/Kcnc4/Camk2a/Rims3
GO:0045862	GO:0045862	positive regulation of proteolysis	34	0.373263	1.56236	0.036075	0.0953837	0.0597046	1161	tags=65%, list=36%, signal=42%	Cdc20/Hspa1a/Hspa1b/Aurka/Neurl3/Trim67/Casp8/Dab2/Ctsc/Anxa2/Rcn3/Gsn/Laptm5/Trib1/Disc1/Snx33/Trib2/Mmp14/Rhbdd1/Cav1/Plk1/Nkd2
GO:0032964	GO:0032964	collagen biosynthetic process	22	0.438443	1.61672	0.0363299	0.0959643	0.060068	732	tags=55%, list=23%, signal=43%	Vim/Rgcc/Tram2/Creb3l1/F2r/Notch1/Cyp2j6/Ddr2/Myb/Tnfrsf12a/Tgfb1/Rcn3
GO:0014013	GO:0014013	regulation of gliogenesis	35	0.368719	1.56174	0.0363901	0.0960304	0.0601094	1013	tags=51%, list=31%, signal=36%	Zfp488/Olig2/Dll3/Vim/Myc/Sox10/Nkx2-2/Notch1/Tlr2/Ptprz1/Myb/Ntn1/Tgfb1/Gpr37l1/Csf1r/Dusp10/E2f1/Atf5
GO:0060349	GO:0060349	bone morphogenesis	19	0.441754	1.56585	0.0364963	0.0961263	0.0601694	807	tags=53%, list=25%, signal=40%	Has2/Tfap2a/Col9a1/Hspg2/Trpv4/Tlr4/Tgfb1/Galnt3/Alpl/Lrp5
GO:0007254	GO:0007254	JNK cascade	42	0.344603	1.54313	0.0365682	0.0961263	0.0601694	891	tags=48%, list=28%, signal=35%	Naip6/Fcgr2b/Traf4/Naip2/Mdfic/Trpv4/Mdfi/Ror2/Ltbr/Tlr4/Naip5/Eda2r/Dab2/Il1a/Tlr7/Wnt7a/Nod1/Tirap/Jun/Dusp10
GO:0010001	GO:0010001	glial cell differentiation	66	0.304583	1.51029	0.0366013	0.0961263	0.0601694	891	tags=39%, list=28%, signal=29%	Cdkn2c/Zfp488/Olig2/Dll3/Vim/Erbb3/Metrn/Sox10/Sh3tc2/Olig1/Pmp22/Ror2/Tlr4/Itgam/Nkx2-2/Kcnj10/Notch1/Sox4/Tlr2/Ptprz1/Tgfb1/Ascl1/Gpr37l1/Phgdh/Csf1r/Dusp10
GO:0007178	GO:0007178	cell surface receptor protein serine/threonine kinase signaling pathway	69	0.302344	1.50688	0.0365535	0.0961263	0.0601694	1234	tags=59%, list=38%, signal=38%	Il17f/Gata6/Spry1/Hspa1a/Rgcc/Sfrp2/Bmp7/Tgif1/Atf3/Ror2/Fbn2/Notch1/Inhbb/Spi1/Dab2/Fos/Vsir/Tnfaip6/Gdnf/Il17rd/Tgfb1/Jun/Sap30/Chrdl1/Fzd1/Tgfb2/Htra3/Lpxn/Arap1/Lgals9/Tgfbr2/Itgb8/Hpgd/Cav1/Tcf7l2/Ndp/Onecut1/Gdf11/Trp53/Itgb5/Smad5
GO:0009719	GO:0009719	response to endogenous stimulus	255	0.230404	1.41116	0.036638	0.0961263	0.0601694	1257	tags=48%, list=39%, signal=32%	Il17f/Gata6/Nr5a2/Has2/Cdk2/Shcbp1/Ccr1/Hmox1/Acod1/Fam114a1/Brca1/Spry1/Hspa1a/Hmgb2/Rgcc/Naip6/P2ry1/Sox10/Spry4/Eme1/Prokr1/Runx3/Pdgfra/Sfrp2/Prkcq/Bmp7/Naip2/Tgif1/Trpv4/Creb3l1/Atf3/Fgfrl1/Ror2/Cd24a/Knstrn/Ccna2/Tlr4/Ccnd1/Cdc6/Lbh/Nkx2-2/Runx1/Fbn2/Notch1/Inhbb/Spi1/Dab2/Rest/Fos/Ddr2/C1qtnf9/Vsir/Ednrb/Zfp36l1/Tnfaip6/Gdnf/Gcnt1/Il17rd/Sox2/Mtss2/Wnt7a/Tgfb1/Adamts7/Kank1/Itgb2/Alpl/Fcer…
GO:0065003	GO:0065003	protein-containing complex assembly	268	0.221722	1.36511	0.036626	0.0961263	0.0601694	842	tags=29%, list=26%, signal=24%	Kif14/Dlgap5/Cdk1/Ska1/Cenpi/Kntc1/Ect2/Chaf1b/Tpx2/Card11/Casp4/Cenph/Ube2c/Rrm2/Cenpe/H1f3/Cdc45/Cenpk/Cenpa/Hspa1a/Mlkl/Clec7a/Hspa1b/Mis18bp1/Mcm2/Tnfsf18/Shmt1/Kctd12b/P2rx7/Trpv4/H1f5/H2-Eb1/Msn/Nlrp3/Cenpw/Fbxo5/Cd24a/Nlrp1b/Ifi207/Oas1g/Ikzf1/Tlr4/Cd74/Hey2/Asf1b/Rrm1/Gmnn/Irgm1/Cdt1/Dab2/Tns3/Col16a1/Tlr2/Nde1/Nckap1l/Micall2/H1f0/Spidr/Rhoc/Cdc42ep1/Nedd1/Plcg2/Bin2/Nlrp1a/Tgfb1/Fermt3/…
GO:0048145	GO:0048145	regulation of fibroblast proliferation	29	0.391358	1.57451	0.0367073	0.0962155	0.0602253	833	tags=52%, list=26%, signal=39%	Myc/Pdgfra/Tgif1/Ccna2/Cd74/Cdc6/Ddr2/Anxa2/Ptprz1/Myb/Ifi30/Tgfb1/Pmaip1/Ccnb1/Jun
GO:0042060	GO:0042060	wound healing	79	0.287872	1.47743	0.0367554	0.096249	0.0602462	1084	tags=51%, list=33%, signal=35%	Hmox1/Ccr2/Clec7a/P2ry1/Vwf/Pdgfra/Prkcq/Mcam/Lilrb4a/Nfatc1/Plaur/Gata2/Tlr4/F2r/Axl/Entpd1/Il1a/Ddr2/Anxa2/Rhoc/Tnfrsf12a/Wnt7a/F11r/Fermt3/Fignl2/Kank1/Fcer1g/Ptpn6/Pla2g4a/Casp7/Pecam1/Tgfb2/Fzd7/Arhgap24/Vangl2/Il6ra/Slc11a1/Mylk/Pdpn/Abcg2
GO:0046785	GO:0046785	microtubule polymerization	24	0.417647	1.57234	0.0373134	0.0976165	0.0611022	752	tags=46%, list=23%, signal=35%	Cdk1/Ska1/Tpx2/Hspa1a/Hspa1b/Trpv4/Fbxo5/Nde1/Nedd1/Cdkn1b/Fes
GO:0045066	GO:0045066	regulatory T cell differentiation	10	0.56348	1.63557	0.0374625	0.0979126	0.0612875	998	tags=80%, list=31%, signal=56%	Gimap3/Fanca/Vsir/Usp44/Fancd2/Tgfb1/Dusp10/Lgals9
GO:0030199	GO:0030199	collagen fibril organization	21	0.439805	1.60897	0.0380477	0.0990622	0.0620071	957	tags=62%, list=30%, signal=44%	Adamts14/Acan/Lmx1b/Sfrp2/Loxl3/Zfp469/Ddr2/Anxa2/Adamts7/Aebp1/Antxr2/Tgfb2/Adamts12
GO:0001934	GO:0001934	positive regulation of protein phosphorylation	29	0.385585	1.55128	0.0380117	0.0990622	0.0620071	589	tags=31%, list=18%, signal=26%	Kif14/Ect2/Tpx2/Cenpe/Clec7a/Traf4/Tlr1/Tlr4/Ddr2
GO:0034599	GO:0034599	cellular response to oxidative stress	40	0.348887	1.53984	0.0380282	0.0990622	0.0620071	896	tags=40%, list=28%, signal=29%	Cdk1/Ect2/Cdkn2a/Txndc2/Pdgfra/Slc25a24/Axl/Ddias/Fos/Ddr2/Dhfr/Myb/Fancd2/Gpr37l1/Pcna/Foxo4
GO:0031099	GO:0031099	regeneration	40	0.348694	1.53899	0.0380282	0.0990622	0.0620071	1084	tags=52%, list=33%, signal=35%	Adm/Hmox1/Aurka/Ccna2/Ccnd1/Notch1/Dhfr/Ninj2/Wnt7a/Tgfb1/Cdkn1b/Fignl2/Fzd9/Ccnb1/Jun/Pcna/Dusp10/Fzd7/Cpt1a/Abcb1b/Abcg2
