# Supplementary material for: Single-nucleus transcriptomics identifies cell cycle and synaptic pathway dysregulation during OPC-to-glioma progression
Source: Front Cell Neurosci. 2026 Jun 30;20:1713437. doi: 10.3389/fncel.2026.1713437 (PMC13424661; doi:10.3389/fncel.2026.1713437)
Supplement: Supplementary file 5 [file Table_4.XLSX]

## Sheet: LateVsEarly_diffexp_04092026
	logFC	AveExpr	t	P.Value	adj.P.Val	B
Mast3	-2.02454	4.48446	-8.56178	1.73892e-05	0.0419306	3.50524
Kif4	1.94841	4.87516	8.5264	1.7957e-05	0.0419306	3.42678
4930555F03Rik	-2.86826	4.31354	-8.38121	2.05108e-05	0.0419306	3.33743
Depdc1a	1.94832	4.35475	8.219	2.38485e-05	0.0419306	3.13691
Gm45321	-2.94101	3.35418	-8.00125	2.93089e-05	0.0419306	2.93273
Diaph3	1.66909	6.9082	7.97771	2.99774e-05	0.0419306	2.97851
mt-Atp6	2.60042	8.71593	7.94878	3.0822e-05	0.0419306	2.89737
Kif18a	1.71305	4.9625	7.89307	3.25237e-05	0.0419306	2.89558
Gm15261	-3.26791	3.90229	-7.87997	3.29385e-05	0.0419306	2.87108
mt-Co2	2.59701	7.84918	7.81436	3.51069e-05	0.0419306	2.80796
Kif14	1.96262	4.03744	7.80562	3.54074e-05	0.0419306	2.75734
Tmem191	-1.73482	4.24702	-7.80539	3.54152e-05	0.0419306	2.83139
Inf2	-1.684	4.27489	-7.75754	3.71122e-05	0.0419306	2.78761
Nrbp2	-1.52639	4.38944	-7.65461	4.1074e-05	0.0419306	2.69285
Gm10629	-2.84217	1.55013	-7.63189	4.201e-05	0.0419306	2.21468
Gm2516	-3.47401	2.36194	-7.61707	4.26329e-05	0.0419306	2.40948
Mbp	-1.66064	6.48131	-7.56573	4.48719e-05	0.0419306	2.61006
Baiap3	-3.27285	0.905555	-7.47703	4.90511e-05	0.0419306	1.79858
Ryr1	-2.39456	2.64563	-7.46167	4.98176e-05	0.0419306	2.37996
mt-Co1	2.90503	7.46259	7.44902	5.04585e-05	0.0419306	2.4771
mt-Nd4	2.8234	6.9932	7.39942	5.30612e-05	0.0419306	2.43486
Bub1	1.85542	3.62224	7.37268	5.45256e-05	0.0419306	2.33932
Parpbp	2.15955	3.62185	7.32102	5.74817e-05	0.0419306	2.27315
mt-Nd1	2.71437	6.89562	7.31505	5.78345e-05	0.0419306	2.35525
Dtl	1.47197	5.37087	7.2888	5.94144e-05	0.0419306	2.33675
Pifo	-3.85052	1.46599	-7.28178	5.9845e-05	0.0419306	1.85164
Gm10848	-3.07304	4.39585	-7.16508	6.75289e-05	0.0428772	2.21439
Stil	1.65407	4.56797	7.11565	7.11059e-05	0.0428772	2.15623
Otof	-2.79825	2.3483	-7.1016	7.216e-05	0.0428772	2.00358
Pros1	1.47763	5.68352	7.00649	7.97646e-05	0.0428772	2.05442
A230001M10Rik	-1.8673	3.70249	-6.99176	8.10193e-05	0.0428772	2.03558
Gm11659	-2.44298	3.84648	-6.96641	8.32304e-05	0.0428772	2.01103
Knl1	1.53111	5.28204	6.90803	8.8577e-05	0.0428772	1.95344
Rad18	1.35054	5.53569	6.89717	8.96128e-05	0.0428772	1.94188
Mms22l	1.30706	6.40406	6.86277	9.29815e-05	0.0428772	1.90626
Sgo2a	1.93082	4.06148	6.8535	9.39128e-05	0.0428772	1.87625
Tpx2	1.667	4.67687	6.8515	9.41156e-05	0.0428772	1.89289
Nox4	2.14906	2.79872	6.8339	9.59166e-05	0.0428772	1.72813
Gas2l3	1.91374	4.05688	6.79737	9.97778e-05	0.0428772	1.81939
Macrod1	-2.1139	4.15344	-6.79026	0.000100548	0.0428772	1.83082
Plod2	1.58484	5.0109	6.77276	0.000102474	0.0428772	1.81319
Brip1	1.36224	4.9388	6.76114	0.000103776	0.0428772	1.80097
Rnf112	-1.43702	4.89024	-6.75408	0.000104574	0.0428772	1.78468
Adgra3	1.85025	6.27114	6.74994	0.000105046	0.0428772	1.78899
Lzts3	-1.86021	3.5439	-6.72585	0.000107839	0.0428772	1.76165
Sh3bgrl	1.25412	5.65319	6.7222	0.00010827	0.0428772	1.75781
Chil5	-3.90885	0.918907	-6.62103	0.000120977	0.045494	1.11116
Fbxl4	1.3107	5.78642	6.61872	0.000121285	0.045494	1.64742
ENSMUSG00000095041	-2.02079	7.13719	-6.58177	0.000126341	0.045494	1.6077
mt-Cytb	2.49063	7.54951	6.56434	0.000128805	0.045494	1.59347
Mis18bp1	1.66932	5.20573	6.56177	0.000129173	0.045494	1.5896
Ckap2l	1.58575	3.71637	6.55699	0.000129861	0.045494	1.57069
mt-Nd3	2.45997	4.80203	6.52771	0.000134159	0.0461127	1.55263
Gm20713	-3.25042	5.29495	-6.48476	0.000140749	0.0463845	1.49386
Rad54b	1.34424	4.40689	6.47247	0.0001427	0.0463845	1.49534
Gm48003	-3.24997	3.22806	-6.46394	0.00014407	0.0463845	1.47185
Sh3glb2	-1.25755	3.93681	-6.44414	0.00014731	0.0463845	1.46214
Gm28609	-2.40624	2.40633	-6.42529	0.000150467	0.0463845	1.38149
Kif15	1.6251	5.22075	6.42164	0.000151086	0.0463845	1.43738
Slc4a3	-1.78951	3.88097	-6.41179	0.000152773	0.0463845	1.42764
A330015K06Rik	-2.65642	6.60967	-6.38522	0.000157428	0.0470142	1.38621
Mdfic	1.96401	4.57425	6.36431	0.0001612	0.0473641	1.37863
Racgap1	1.34994	4.78039	6.2928	0.000174867	0.0498771	1.29695
Gm13269	-3.0976	4.76045	-6.291	0.000175228	0.0498771	1.28303
Ncapg	1.56005	4.24805	6.27546	0.000178369	0.0499901	1.28186
Ect2	1.57894	4.90978	6.25168	0.000183298	0.0499912	1.25187
Sh2d5	-1.81815	3.12235	-6.249	0.000183862	0.0499912	1.24975
Gm50237	-3.12949	0.515002	-6.22277	0.000189491	0.050764	0.698855
D830024N08Rik	-2.5355	3.80093	-6.20272	0.00019392	0.0511977	1.19939
Tafa4	1.98006	5.77524	6.13868	0.000208844	0.0513958	1.12193
Gm15810	-2.6181	4.26897	-6.13806	0.000208995	0.0513958	1.11677
Zfp367	1.38222	4.18061	6.12801	0.000211451	0.0513958	1.11877
Msr1	2.99788	0.98084	6.10955	0.000216044	0.0513958	0.414806
Car11	-1.99857	3.55401	-6.10097	0.000218217	0.0513958	1.08759
mt-Nd2	2.31913	6.85474	6.09413	0.000219964	0.0513958	1.07397
Cks2	1.86258	2.87532	6.09375	0.000220063	0.0513958	1.03076
Kctd17	-1.57736	3.64808	-6.07062	0.000226094	0.0513958	1.05124
Hmmr	1.58595	3.75309	6.05998	0.000228929	0.0513958	1.04179
Spata2l	-3.05284	0.447001	-6.05088	0.000231385	0.0513958	0.548145
Lrtm1	-4.16148	3.61374	-6.04962	0.000231726	0.0513958	1.03082
Rab11fip4os1	-2.50612	1.09276	-6.03453	0.000235867	0.0513958	0.773684
Ccdc18	1.2765	4.30161	6.03188	0.000236605	0.0513958	1.00857
Cenpl	1.72398	3.06059	6.03174	0.000236643	0.0513958	0.985436
Emp1	3.42514	0.790156	6.01676	0.000240849	0.0513958	0.166551
Carmil3	-2.26295	2.48824	-5.99769	0.000246323	0.0513958	0.950334
Kcnh4	-1.89263	3.11954	-5.99384	0.000247445	0.0513958	0.969481
Atad2	1.13922	6.07755	5.97968	0.000251619	0.0513958	0.929079
Arl6ip6	1.20107	4.99758	5.9474	0.000261424	0.0513958	0.898628
Dalrd3	-2.46851	2.8499	-5.94443	0.000262347	0.0513958	0.908557
mt-Co3	2.30224	8.70114	5.9386	0.00026417	0.0513958	0.907096
Zfp772	-1.90451	2.23384	-5.93397	0.000265626	0.0513958	0.864427
Nucks1	1.14154	6.16125	5.92899	0.000267204	0.0513958	0.869961
mt-Nd5	2.77242	5.24036	5.91627	0.000271277	0.0513958	0.877353
Cpsf4l	-2.71729	1.5646	-5.88763	0.000280699	0.0513958	0.720998
Gm27032	-1.75526	2.40995	-5.87794	0.000283966	0.0513958	0.818362
Gm19461	-2.62004	2.22954	-5.86497	0.000288406	0.0513958	0.784068
Slc13a1	-3.79348	1.4247	-5.85165	0.000293047	0.0513958	0.610848
Lrrc45	-1.87927	3.36717	-5.84258	0.000296252	0.0513958	0.795879
Camkv	-1.59133	4.25017	-5.83779	0.000297961	0.0513958	0.76234
Gm17114	-2.57988	1.60368	-5.82891	0.000301157	0.0513958	0.671672
Gm17227	-2.58449	3.84557	-5.81431	0.00030649	0.0513958	0.753186
Hcn2	-1.43624	3.10503	-5.81026	0.000307991	0.0513958	0.761634
Pola1	1.28026	7.92871	5.7926	0.000314615	0.0513958	0.730411
Gm15083	-2.37769	2.99617	-5.79193	0.000314871	0.0513958	0.740432
Olfml1	-1.98887	2.23246	-5.79029	0.000315493	0.0513958	0.709367
Plekhh1	-1.69427	3.73535	-5.78911	0.000315945	0.0513958	0.723114
Arhgap15	1.27191	6.15315	5.78465	0.000317651	0.0513958	0.700197
Gm28307	-1.9701	2.35594	-5.7818	0.000318743	0.0513958	0.709335
Gm12610	1.66639	8.34652	5.77985	0.000319495	0.0513958	0.721038
Nuf2	1.57905	3.99089	5.76797	0.000324119	0.0513958	0.711934
Ttk	1.47927	4.06983	5.76785	0.000324168	0.0513958	0.710303
Dlk2	-1.47238	2.73799	-5.76158	0.000326638	0.0513958	0.703588
Gm30624	1.85965	3.09237	5.75205	0.000330427	0.0513958	0.680981
Lrp8os2	-2.49029	1.64337	-5.75142	0.00033068	0.0513958	0.59993
Fam199x	1.16119	4.54486	5.75077	0.000330941	0.0513958	0.675702
Usp19	-1.18574	4.29069	-5.73452	0.000337531	0.0513958	0.637516
Gm28494	-3.44997	2.10147	-5.72544	0.000341275	0.0513958	0.609474
Dhfr	1.19644	4.05653	5.72228	0.000342589	0.0513958	0.653848
Melk	1.6097	3.75475	5.72215	0.000342642	0.0513958	0.660744
2610307P16Rik	1.61641	4.19074	5.72038	0.000343381	0.0513958	0.654224
Gm44866	-3.97489	0.616784	-5.70426	0.000350185	0.0513958	0.209061
Slc32a1	-1.91744	2.28101	-5.70158	0.000351334	0.0513958	0.616825
Kif18b	1.58007	3.28916	5.69886	0.000352497	0.0513958	0.631125
4930405A21Rik	-1.92966	2.07931	-5.69656	0.000353488	0.0513958	0.59592
Gcnt7	-2.78132	2.10515	-5.6963	0.000353601	0.0513958	0.589277
Gm47423	-3.00411	2.61684	-5.68409	0.000358911	0.0513958	0.606859
Shcbp1	1.66112	3.90236	5.68288	0.00035944	0.0513958	0.614298
Gm13402	-2.50043	3.57181	-5.67388	0.000363415	0.0513958	0.595647
Fam135a	1.24415	7.59951	5.66578	0.000367031	0.0513958	0.574789
BC055324	1.228	4.42225	5.64303	0.000377408	0.0513958	0.550502
Ttyh2	-1.85379	3.17261	-5.63968	0.000378961	0.0513958	0.563052
Gm39326	-2.5367	2.9466	-5.62655	0.000385118	0.0513958	0.550246
Igfbp4	1.4432	3.15276	5.62408	0.000386291	0.0513958	0.544252
Cenpi	1.77395	3.75016	5.62398	0.000386341	0.0513958	0.547185
Lockd	1.53369	5.21811	5.61788	0.000389245	0.0513958	0.507874
Efcab11	1.35925	3.82487	5.59256	0.000401578	0.0513958	0.506428
Gm44151	-2.21649	4.99016	-5.5905	0.000402601	0.0513958	0.442315
Gm42477	-2.83563	1.41178	-5.5889	0.000403395	0.0513958	0.393053
Smc4	1.35453	6.02284	5.58263	0.000406532	0.0513958	0.455766
Rnf220	-1.39453	5.84154	-5.5801	0.000407804	0.0513958	0.424121
Spc25	1.55789	3.13641	5.57853	0.000408594	0.0513958	0.490938
Gm36756	-2.92821	2.15561	-5.57801	0.000408858	0.0513958	0.462964
Impg1	-2.39639	1.12137	-5.56965	0.000413106	0.0513958	0.332681
Fcho1	-1.89025	2.78207	-5.56167	0.000417202	0.0513958	0.47458
Kif11	1.32223	5.21232	5.55506	0.000420634	0.0513958	0.427137
Zfp598	-1.31744	3.49447	-5.54635	0.000425195	0.0513958	0.441393
Kif23	1.37848	4.11477	5.54476	0.000426036	0.0513958	0.444276
Gm20456	-3.11795	0.456177	-5.53212	0.000432771	0.0513958	0.0863969
Ifit1	-1.53686	2.87525	-5.53052	0.000433632	0.0513958	0.437991
Mobp	-1.39141	5.22324	-5.52527	0.000436467	0.0513958	0.356045
Gm42722	-1.68821	2.77998	-5.52448	0.0004369	0.0513958	0.431154
Ltbp1	1.16941	5.62362	5.52346	0.000437454	0.0513958	0.379265
Ubxn11	-1.27977	2.99501	-5.52338	0.000437494	0.0513958	0.428192
Cdca2	1.45687	3.97335	5.52034	0.000439151	0.0513958	0.417635
Bard1	1.82585	4.83773	5.51763	0.000440635	0.0513958	0.40041
Hap1	-1.23893	4.25858	-5.51461	0.000442291	0.0513958	0.369547
Chdh	-2.10182	1.78948	-5.51342	0.000442946	0.0513958	0.369406
1700047M11Rik	-1.9721	3.14147	-5.49218	0.000454825	0.0521499	0.388999
Gm37982	-2.29315	2.54932	-5.49157	0.00045517	0.0521499	0.389474
Gm37640	-2.80985	1.16138	-5.47664	0.000463732	0.0522789	0.237473
Trim46	-1.19605	4.30451	-5.47569	0.000464283	0.0522789	0.319322
Prrt1	-1.07864	4.26474	-5.4706	0.000467247	0.0522789	0.31513
Gm45345	-3.43715	1.20015	-5.4697	0.000467775	0.0522789	0.210552
Gm27153	-3.06123	3.35583	-5.46098	0.000472907	0.0525302	0.350716
Pdlim5	1.35876	7.96912	5.4305	0.000491327	0.0531348	0.295182
Arhgap19	1.48056	2.76844	5.42796	0.000492896	0.0531348	0.309073
Mag	-2.13878	3.66949	-5.42044	0.000497574	0.0531348	0.282473
Cdk2	1.51688	3.21694	5.41843	0.000498836	0.0531348	0.306109
Ttc4	-1.34032	4.31471	-5.41801	0.000499097	0.0531348	0.246322
C79798	-2.4875	2.48687	-5.41623	0.000500218	0.0531348	0.299808
Cip2a	1.64016	4.23702	5.41586	0.000500446	0.0531348	0.288326
Arhgap33	-1.17104	3.88922	-5.4139	0.000501684	0.0531348	0.261326
Folh1	-1.77482	2.91125	-5.40508	0.000507284	0.0532182	0.288748
Cnot6	1.04768	6.28489	5.40347	0.000508315	0.0532182	0.230227
Rad51b	1.07901	5.57374	5.39745	0.000512187	0.0533172	0.220692
Gm11714	-3.20963	1.79948	-5.38921	0.000517536	0.0533675	0.221709
Gm15345	-2.44716	1.37569	-5.38769	0.000518529	0.0533675	0.183468
Apba3	-1.58249	2.06126	-5.38182	0.000522384	0.0534622	0.246151
Gm38134	-1.85304	3.54345	-5.37033	0.000530018	0.0537984	0.224721
Rad21	1.02595	5.56288	5.36801	0.000531575	0.0537984	0.18284
4930415C11Rik	-1.03602	4.32274	-5.35909	0.000537608	0.0538663	0.172715
Fndc8	-2.95242	-0.437932	-5.35284	0.00054188	0.0538663	-0.41825
Cep55	1.69608	3.19986	5.34968	0.000544054	0.0538663	0.224154
4930471G03Rik	-2.96129	0.83109	-5.34956	0.000544134	0.0538663	0.0331402
Prr11	1.75904	2.99025	5.34538	0.000547031	0.0538663	0.215976
Mastl	1.3319	4.37485	5.33388	0.000555065	0.0543132	0.175084
Ckap2	1.37529	3.99867	5.33039	0.000557533	0.0543132	0.185659
Efnb3	-2.03933	2.44408	-5.32384	0.00056219	0.0544756	0.192143
Gm13919	-2.20971	3.20043	-5.30946	0.00057256	0.0549532	0.166285
Dbf4	1.50768	4.19119	5.30664	0.000574623	0.0549532	0.152483
Plce1	1.2538	6.91701	5.30242	0.000577714	0.0549532	0.114243
Plaa	1.14622	5.9842	5.29599	0.000582473	0.0549532	0.0935446
Ankfn1	-1.17127	4.81627	-5.29152	0.000585795	0.0549532	0.0680958
Pla2g4b	-1.75565	1.72175	-5.28975	0.000587124	0.0549532	0.117844
Dvl1	-1.18075	3.93625	-5.28703	0.000589166	0.0549532	0.0995264
Camsap2	1.05945	7.76756	5.28426	0.000591252	0.0549532	0.107635
Gng7	-2.64775	4.90399	-5.27444	0.000598709	0.0550628	0.0499447
Rsph14	-2.03659	2.06008	-5.26925	0.000602694	0.0550628	0.115815
Cacna1h	-1.11388	3.54773	-5.26916	0.000602765	0.0550628	0.0976577
Gm26542	-1.29455	4.64745	-5.26242	0.000607983	0.0550628	0.0354566
Abca2	-2.22019	3.52771	-5.25557	0.000613333	0.0550628	0.0843423
Angptl2	-2.44748	3.64449	-5.25538	0.000613486	0.0550628	0.0806632
Sox11	1.43366	5.64119	5.25525	0.000613589	0.0550628	0.0476028
Oasl2	-1.45817	4.50064	-5.24397	0.000622514	0.0555096	0.0168966
Gm4651	-2.88737	0.771849	-5.22771	0.00063564	0.0555096	-0.097912
Gm48370	-4.09991	0.235487	-5.22621	0.000636867	0.0555096	-0.379297
Cenpk	1.259	4.67938	5.22559	0.000637372	0.0555096	0.0269344
Gm26672	-1.92059	4.30158	-5.22523	0.000637668	0.0555096	0.00280851
Bub1b	1.33346	3.7785	5.22153	0.000640703	0.0555096	0.0575434
Gm16845	-1.85415	2.03481	-5.21874	0.000643009	0.0555096	0.0566268
Gm13944	-2.306	3.4019	-5.21529	0.000645862	0.0555096	0.0411136
Gm30054	-1.69151	3.60899	-5.21203	0.00064858	0.0555096	0.0222034
Hmgb2	1.83783	4.0056	5.21142	0.00064909	0.0555096	0.0448029
Rasa2	1.41413	7.55165	5.20784	0.000652086	0.0555096	0.00783301
Gm13905	-3.48785	0.658948	-5.19042	0.000666886	0.0563055	-0.200495
Pdzph1	-1.82983	1.77578	-5.18409	0.000672352	0.0563055	0.0016453
Adam11	-1.27421	3.06977	-5.17337	0.000681724	0.0563055	0.000154858
Gm32036	-3.32965	3.35265	-5.17334	0.000681747	0.0563055	0.000452631
Cxxc1	-1.68373	2.60969	-5.17083	0.000683959	0.0563055	0.00949461
Rap1gapos	-2.85658	1.1036	-5.16853	0.000685995	0.0563055	-0.098947
D730045A05Rik	-3.13732	-0.16132	-5.16513	0.000689016	0.0563055	-0.475774
Cenpp	1.03173	6.50923	5.16213	0.000691702	0.0563055	-0.0749431
Acap3	-1.17685	4.34762	-5.1615	0.000692262	0.0563055	-0.082323
Sap25	-1.75115	1.61941	-5.16141	0.000692344	0.0563055	-0.0355971
Sec24d	1.07922	5.13354	5.1542	0.000698833	0.0564404	-0.0826469
Skap2	1.29601	7.55209	5.14926	0.000703318	0.0564404	-0.0677937
P3h3	-1.20686	3.93353	-5.14599	0.0007063	0.0564404	-0.0807817
Mhrt	-5.60033	-0.682997	-5.14554	0.000706715	0.0564404	-1.13351
Il20rb	1.39053	2.79125	5.14251	0.000709494	0.0564404	-0.0250261
Epha8	-2.59317	-0.0723436	-5.1353	0.000716161	0.0565688	-0.415007
Gabrd	-1.34265	3.20732	-5.13405	0.000717318	0.0565688	-0.0553672
Agfg1	1.04347	7.43642	5.1147	0.000735575	0.0575932	-0.116631
Myef2	1.09746	7.69285	5.11257	0.000737622	0.0575932	-0.112789
Ankrd24	-1.56003	2.99647	-5.11007	0.000740026	0.0575932	-0.0758464
Tomm20l	-2.25229	0.794302	-5.10418	0.000745715	0.0575932	-0.203824
A430090L17Rik	-2.68566	3.18689	-5.10356	0.000746321	0.0575932	-0.0865816
Gm17231	-2.5485	3.34978	-5.10052	0.000749277	0.0575932	-0.0988947
Cd44	2.92448	4.02522	5.09202	0.000757623	0.05799	-0.0889293
Ube2n	1.01669	5.83306	5.07868	0.000770919	0.0586667	-0.190549
Gm2245	-1.90484	2.79775	-5.07671	0.000772904	0.0586667	-0.109839
Gm45829	-4.67705	-1.60881	-5.06634	0.000783442	0.0590506	-1.46362
Pcp4	-1.41559	5.00536	-5.0648	0.000785028	0.0590506	-0.233139
Arhgap11a	1.99346	3.79335	5.06212	0.000787778	0.0590506	-0.131677
5031415H12Rik	-2.71293	2.31844	-5.05907	0.000790929	0.0590506	-0.127004
Ezh2	1.069	6.80275	5.05366	0.000796552	0.0591916	-0.210216
Brcc3	1.00339	5.20561	5.04935	0.00080106	0.0591916	-0.222994
Fancd2	1.18593	3.98436	5.04217	0.00080863	0.0591916	-0.179765
Nwd1	-1.17717	4.0114	-5.03681	0.000814324	0.0591916	-0.227105
Fndc9	-2.53577	4.19027	-5.03564	0.00081558	0.0591916	-0.2321
Lncbate1	-3.74907	-0.757409	-5.03433	0.000816978	0.0591916	-0.932591
Kat2a	-1.64294	2.87971	-5.03264	0.000818793	0.0591916	-0.168373
Phkg1	-1.57901	2.62537	-5.03263	0.000818811	0.0591916	-0.160723
Gm11417	-2.42003	3.55726	-5.02721	0.000824648	0.059378	-0.206552
Rasd2	-1.99921	2.16254	-5.01153	0.000841812	0.0603752	-0.185447
Atf4	1.30338	4.49584	5.00434	0.000849818	0.0605567	-0.250274
Gm21057	-2.67927	0.989513	-5.00054	0.000854074	0.0605567	-0.292925
Dck	1.38512	3.50745	5.00033	0.000854316	0.0605567	-0.210146
Gm48512	-2.53291	5.09307	-4.99032	0.000865651	0.0609872	-0.329325
Gm42756	-1.77084	2.31715	-4.98907	0.000867085	0.0609872	-0.211243
Rasgrp2	-2.12514	3.0933	-4.98335	0.000873651	0.0610711	-0.238434
Gm26827	-2.18683	4.62223	-4.97933	0.000878287	0.0610711	-0.331903
Gm48715	-2.57393	2.90972	-4.97511	0.000883193	0.0610711	-0.238069
Tbc1d16	-1.34693	3.83739	-4.97466	0.000883723	0.0610711	-0.298334
Vav3	1.32021	7.32013	4.97353	0.00088504	0.0610711	-0.301484
4930556N13Rik	-2.43152	2.64085	-4.95844	0.000902863	0.0612718	-0.251807
C030018K13Rik	-2.93536	-0.390354	-4.95724	0.000904306	0.0612718	-0.734614
Mog	-1.77084	3.81563	-4.95627	0.000905458	0.0612718	-0.320286
Gm12828	-4.04213	-0.285685	-4.95585	0.000905966	0.0612718	-0.804019
Fa2h	-1.76833	4.11714	-4.95381	0.000908414	0.0612718	-0.342367
Gjc1	1.94335	1.71923	4.95375	0.000908488	0.0612718	-0.321112
Myc	1.31942	3.61014	4.95126	0.000911492	0.0612718	-0.279538
Mtfr2	1.37623	3.03681	4.94301	0.000921498	0.0613053	-0.270155
Kif20b	1.35266	4.59866	4.93972	0.000925521	0.0613053	-0.336237
Cenpf	1.28223	5.26856	4.93338	0.000933337	0.0613053	-0.370552
Greb1	2.12497	2.36117	4.92668	0.000941667	0.0613053	-0.30088
Gm48006	-2.15758	3.68818	-4.924	0.00094503	0.0613053	-0.351047
Celf3	-1.13911	5.17499	-4.91396	0.00095771	0.0613053	-0.436537
Slc16a1	1.42785	3.80011	4.91113	0.00096133	0.0613053	-0.337314
Mxd4	-1.23889	4.03167	-4.90418	0.000970253	0.0613053	-0.40362
4933407E24Rik	-2.56111	1.16221	-4.90314	0.000971601	0.0613053	-0.375638
Tram2	1.68308	4.03146	4.90275	0.000972098	0.0613053	-0.354808
Rph3al	-2.16593	1.03155	-4.90072	0.000974727	0.0613053	-0.389765
Gm16552	-1.80463	4.3035	-4.89888	0.000977118	0.0613053	-0.42613
Ccdc167	-1.41053	3.53806	-4.89577	0.000981176	0.0613053	-0.382208
Flii	-1.5313	3.01012	-4.89308	0.0009847	0.0613053	-0.352416
Igfbp2	2.56865	4.47482	4.88764	0.000991862	0.0613053	-0.365416
4930447K03Rik	2.77013	1.15121	4.88704	0.000992657	0.0613053	-0.544179
Nup153	0.967639	6.35974	4.88585	0.000994235	0.0613053	-0.442221
A930037H05Rik	-2.0317	4.12326	-4.88377	0.000996997	0.0613053	-0.433899
Plk5	-4.40769	0.580637	-4.87818	0.00100446	0.0613053	-0.5953
Irf9	-1.26883	3.45369	-4.87738	0.00100552	0.0613053	-0.400676
Inha	-1.90705	2.60903	-4.87292	0.00101153	0.0613053	-0.360499
Mertk	-0.954378	5.91609	-4.87146	0.00101351	0.0613053	-0.49341
Tac1	-2.12163	3.30719	-4.87081	0.00101439	0.0613053	-0.396036
Mtmr2	0.980296	6.00341	4.87079	0.00101441	0.0613053	-0.46643
Caskin1	-1.09186	4.22855	-4.87055	0.00101474	0.0613053	-0.45968
Mars2	1.36492	3.99102	4.86675	0.0010199	0.0613053	-0.404494
Gm35166	-2.20081	1.64039	-4.86476	0.00102261	0.0613053	-0.380278
Gm15336	-2.07041	3.58172	-4.86003	0.0010291	0.0613053	-0.429516
Cenpe	1.30227	4.65302	4.85669	0.00103371	0.0613053	-0.450326
Dusp15	-2.22411	3.76818	-4.85606	0.00103458	0.0613053	-0.445819
Gcdh	-1.959	1.71517	-4.85214	0.00104001	0.0613053	-0.39064
Zfr2	-1.20251	3.80888	-4.84871	0.00104479	0.0613053	-0.462675
Traip	-1.27918	4.45908	-4.84835	0.00104531	0.0613053	-0.50233
Gm14397	-2.52671	-0.380725	-4.84763	0.00104631	0.0613053	-0.792429
Gm49226	-2.81763	2.36228	-4.84673	0.00104757	0.0613053	-0.386985
Kcnh3	-1.2864	3.09045	-4.84289	0.00105298	0.0613053	-0.422367
Ankub1	-2.0623	1.75676	-4.8424	0.00105367	0.0613053	-0.400858
Bpnt2	1.22613	5.7366	4.84103	0.00105561	0.0613053	-0.502157
Tmem44	-1.02495	4.20922	-4.83485	0.00106438	0.0613053	-0.505865
Spata6	1.26806	4.98942	4.83433	0.00106512	0.0613053	-0.495749
4930525C09Rik	-3.58171	1.6688	-4.83361	0.00106615	0.0613053	-0.42818
Car14	-2.01346	0.859121	-4.83191	0.00106859	0.0613053	-0.486089
Matn4	-1.83408	3.45346	-4.82611	0.00107693	0.0613053	-0.466247
Gm48622	-3.41191	0.430614	-4.82431	0.00107954	0.0613053	-0.62088
Gm12992	-2.21411	1.14878	-4.8237	0.00108042	0.0613053	-0.464406
Galnt5	-3.64155	0.466923	-4.8195	0.00108653	0.0613053	-0.639713
Gm15738	-2.02369	5.80905	-4.81732	0.00108972	0.0613053	-0.569379
Rab28	1.10484	7.45709	4.81546	0.00109244	0.0613053	-0.509406
Gm52870	-3.12277	3.07713	-4.81392	0.0010947	0.0613053	-0.445705
Vwc2	1.02335	6.55608	4.81356	0.00109523	0.0613053	-0.535032
Arrb2	-1.00426	3.47945	-4.81196	0.00109759	0.0613053	-0.487933
A330032B11Rik	-1.36087	2.71452	-4.81154	0.00109821	0.0613053	-0.44329
Cacna2d4	-1.79285	1.19498	-4.81088	0.00109919	0.0613053	-0.472663
Gm44759	-2.71685	1.09543	-4.80777	0.00110378	0.0613053	-0.493204
Rbl1	0.984731	4.735	4.80769	0.0011039	0.0613053	-0.529727
Gm12064	-2.06785	3.09742	-4.80635	0.0011059	0.0613053	-0.467715
Ormdl1	1.14249	3.43418	4.80525	0.00110753	0.0613053	-0.462448
Rbm15	0.96451	5.03067	4.8028	0.0011112	0.0613053	-0.547739
Timm44	-1.15394	4.62593	-4.79481	0.00112321	0.0613053	-0.582007
Sec63	0.992627	7.22915	4.78767	0.00113405	0.0613053	-0.553992
Aldh4a1	-1.37111	2.49242	-4.78599	0.00113662	0.0613053	-0.467948
Katnbl1	0.979482	5.87603	4.78497	0.00113819	0.0613053	-0.582796
Gm57212	-2.41893	0.146405	-4.78302	0.00114118	0.0613053	-0.683495
Gstcd	0.995557	5.3967	4.77758	0.00114959	0.0613053	-0.59043
Hnrnpf	0.99495	5.94203	4.77431	0.00115467	0.0613053	-0.597209
Ppp2r5b	-1.67375	2.16269	-4.77376	0.00115554	0.0613053	-0.477794
Tmem167	1.0114	6.85953	4.77072	0.00116027	0.0613053	-0.586434
4930420G21Rik	-1.28531	3.47963	-4.76959	0.00116205	0.0613053	-0.545247
Ndrg4	-1.16894	6.11402	-4.76943	0.00116231	0.0613053	-0.629817
Gm43192	-2.69093	2.21021	-4.76894	0.00116307	0.0613053	-0.483719
Zcchc18	-1.23363	4.68689	-4.76738	0.00116552	0.0613053	-0.622275
Clcn5	0.970221	5.74705	4.76564	0.00116826	0.0613053	-0.609542
4930511M06Rik	-2.42933	2.71851	-4.76488	0.00116947	0.0613053	-0.499912
Adam10	1.01652	7.044	4.76469	0.00116976	0.0613053	-0.589806
Ube2t	1.26206	3.35324	4.7637	0.00117132	0.0613053	-0.510111
Msn	1.40253	4.87703	4.7634	0.00117181	0.0613053	-0.58167
Radx	1.50062	2.21501	4.76236	0.00117345	0.0613053	-0.497666
Zranb3	0.891056	5.47925	4.75998	0.00117724	0.0613053	-0.617697
Gpr18	-2.4643	2.01486	-4.75959	0.00117785	0.0613053	-0.49643
Rhbdd1	1.03435	4.85019	4.7538	0.00118712	0.061563	-0.60586
Frem2	-1.46119	1.86383	-4.7517	0.00119048	0.061563	-0.507546
Depdc1b	1.82488	4.58603	4.74717	0.0011978	0.061563	-0.576827
Knstrn	1.27562	3.65901	4.74715	0.00119785	0.061563	-0.546911
Rgl2	-1.33228	3.20422	-4.74254	0.00120534	0.061563	-0.561614
Plcxd1	-2.30583	0.908218	-4.74185	0.00120646	0.061563	-0.585368
Ssr3	1.49448	5.18887	4.74065	0.00120843	0.061563	-0.622834
1700003D09Rik	-3.28866	-0.197556	-4.73979	0.00120983	0.061563	-0.89676
Gm27200	-4.24325	0.477668	-4.73352	0.00122016	0.0619154	-0.766621
Plin4	-2.74839	-0.00556873	-4.72506	0.00123424	0.0621667	-0.796034
Cul3	1.10988	7.60149	4.725	0.00123432	0.0621667	-0.626849
Myh7	-3.41798	-0.205897	-4.7233	0.00123718	0.0621667	-0.907081
Zfand5	1.03081	6.32889	4.72157	0.00124009	0.0621667	-0.664005
Ncapg2	1.33271	5.13262	4.72033	0.00124217	0.0621667	-0.652258
Chia1	-2.98666	-0.595665	-4.70845	0.00126238	0.0627042	-1.0252
AA387883	-1.85526	1.12316	-4.70316	0.00127149	0.0627042	-0.604226
Cep170	1.12345	7.94396	4.70241	0.00127278	0.0627042	-0.646885
Ano8	-1.36085	3.69153	-4.699	0.00127871	0.0627042	-0.655703
Cyp20a1	0.942086	5.14121	4.6978	0.0012808	0.0627042	-0.694957
Zfp692	-1.30024	3.8759	-4.69369	0.00128798	0.0627042	-0.676523
Pcdhga10	-2.65349	-0.512989	-4.69319	0.00128886	0.0627042	-0.988654
C2cd2	-0.860927	4.54644	-4.69312	0.00128898	0.0627042	-0.715369
Gm3693	-2.64029	2.25043	-4.69245	0.00129016	0.0627042	-0.580161
Acrbp	-1.29196	2.91252	-4.69185	0.00129121	0.0627042	-0.60953
Rrm2	1.95366	1.4528	4.68907	0.0012961	0.0627042	-0.657475
Ssbp4	-0.945679	4.07715	-4.68769	0.00129854	0.0627042	-0.696439
Sox1ot	-1.93265	2.81978	-4.68627	0.00130106	0.0627042	-0.60958
Psma6	0.988614	4.24016	4.68454	0.00130412	0.0627042	-0.671087
Ythdf3	1.11315	7.65239	4.68431	0.00130454	0.0627042	-0.680449
Fxyd4	-2.46984	0.946219	-4.67665	0.00131822	0.0629572	-0.655997
Cdk1	1.59541	2.93211	4.67628	0.00131889	0.0629572	-0.604507
H2-T24	-1.79072	2.58747	-4.67557	0.00132018	0.0629572	-0.613138
Gm15892	1.32623	2.6907	4.67099	0.00132846	0.063082	-0.608784
Cdk10	-1.20365	3.58618	-4.66938	0.00133137	0.063082	-0.68758
Gm17111	-4.6661	-2.48971	-4.66785	0.00133415	0.063082	-1.96582
Ppm1m	-1.49519	1.89396	-4.66336	0.00134236	0.063082	-0.616615
Gm57231	-3.75559	0.152522	-4.66271	0.00134354	0.063082	-0.879969
Ap3d1	-0.962981	4.46587	-4.6627	0.00134357	0.063082	-0.753952
Gm10874	1.98732	2.41493	4.65834	0.00135159	0.0632956	-0.624331
4933424G05Rik	-2.62116	5.12071	-4.65151	0.00136427	0.0634214	-0.789398
Me1	1.29969	6.02603	4.6487	0.00136953	0.0634214	-0.760692
Gm27151	-2.66667	0.171516	-4.64611	0.00137437	0.0634214	-0.827427
Ivd	-1.03836	4.08565	-4.64602	0.00137455	0.0634214	-0.755088
Drd1	-1.93972	2.96876	-4.6452	0.00137609	0.0634214	-0.67279
Ctsc	1.36722	3.46291	4.644	0.00137835	0.0634214	-0.669104
Poln	1.45532	3.94145	4.64209	0.00138196	0.0634214	-0.694741
Erbin	1.03194	7.58654	4.64187	0.00138237	0.0634214	-0.740842
Gm4409	-2.0192	0.662719	-4.63916	0.00138752	0.0634214	-0.727776
Slco1c1	-1.15766	3.95765	-4.63704	0.00139154	0.0634214	-0.759134
Gm12128	-2.84802	-0.455363	-4.63624	0.00139307	0.0634214	-1.03875
Skil	0.960205	5.77638	4.63437	0.00139665	0.0634214	-0.789758
Atp6v1a	0.888999	5.96927	4.63286	0.00139954	0.0634214	-0.792752
Gm29417	-2.75749	0.824662	-4.62192	0.0014207	0.0640053	-0.742058
9430060I03Rik	-2.72183	0.874962	-4.62042	0.00142361	0.0640053	-0.732417
Spidr	1.11769	5.82873	4.61808	0.0014282	0.0640053	-0.808443
Dbp	-2.27001	2.28595	-4.61766	0.00142902	0.0640053	-0.676958
Gm11418	-3.05992	2.23717	-4.61716	0.00142999	0.0640053	-0.674747
Gm2912	-3.51364	-1.39837	-4.6133	0.0014376	0.0640347	-1.4889
Tmem132cos	-2.91944	1.56721	-4.61238	0.0014394	0.0640347	-0.691559
Speer4a	-3.6068	-1.04716	-4.61148	0.00144119	0.0640347	-1.34547
Dnah1	-2.0406	0.684178	-4.6089	0.0014463	0.0641051	-0.759288
Pclaf	1.04483	3.90485	4.60366	0.00145675	0.0644117	-0.757818
Gm44148	-1.74763	3.70381	-4.5989	0.00146631	0.0645591	-0.791458
Gm36279	-1.73597	2.67267	-4.59726	0.00146962	0.0645591	-0.719751
Kcnt1	-1.14673	4.64924	-4.59672	0.00147072	0.0645591	-0.855444
Eya4	1.22865	5.56668	4.5938	0.00147664	0.0646634	-0.839083
2610027K06Rik	-2.75378	2.26531	-4.59021	0.00148396	0.0647781	-0.710233
Xpo4	0.907064	6.43261	4.58801	0.00148846	0.0647781	-0.847995
Pitpnm1	-1.24882	2.79373	-4.58657	0.00149141	0.0647781	-0.741405
Rundc3a	-0.936756	3.95037	-4.58556	0.00149348	0.0647781	-0.8279
Ocel1	-1.66915	1.02963	-4.58277	0.00149924	0.0648732	-0.75269
Mtpn	1.00801	5.30805	4.57835	0.00150839	0.06509	-0.86156
Fn1	2.82511	2.99189	4.57515	0.00151505	0.06509	-0.727576
Atp13a3	1.15777	7.23478	4.5713	0.00152312	0.06509	-0.847401
mt-Nd4l	3.0738	3.68934	4.57028	0.00152525	0.06509	-0.74444
Ring1	-2.06453	3.19748	-4.56946	0.00152698	0.06509	-0.789971
Dek	0.905814	5.99842	4.56871	0.00152857	0.06509	-0.881475
Tspoap1	-1.06627	5.50244	-4.56838	0.00152926	0.06509	-0.913996
Kras	0.919259	6.26586	4.56404	0.00153846	0.0651811	-0.884018
Lrrc8dos	-2.77904	0.904794	-4.56399	0.00153856	0.0651811	-0.795624
Ralgds	-0.929674	3.9981	-4.55922	0.00154872	0.0654593	-0.867744
Cxcl17	-1.59378	1.78436	-4.55585	0.00155595	0.0656128	-0.752432
Rexo5	0.955423	4.02497	4.55061	0.00156726	0.065937	-0.841611
Ampd2	-1.2657	3.22927	-4.54471	0.00158008	0.0661853	-0.828988
Arhgef25	-0.915128	4.51771	-4.54407	0.00158147	0.0661853	-0.920658
Gm47134	-2.27033	2.09599	-4.54289	0.00158406	0.0661853	-0.769361
Gm6994	-2.33122	3.4991	-4.53541	0.00160055	0.066651	-0.856827
Gm9984	-2.97306	-0.0753359	-4.53287	0.00160618	0.066651	-1.0282
A930001M01Rik	-2.60393	1.32193	-4.53287	0.00160618	0.066651	-0.798003
D930015M05Rik	-2.21393	1.62312	-4.52965	0.00161336	0.0667133	-0.788361
Col11a1	1.26568	9.72885	4.5272	0.00161884	0.0667133	-0.828421
C030029H02Rik	-1.17762	3.77949	-4.5258	0.00162199	0.0667133	-0.899044
Atxn2l	-1.01643	5.4662	-4.52379	0.00162651	0.0667133	-0.976236
Josd2	-1.09695	3.31423	-4.52375	0.0016266	0.0667133	-0.863985
Opalin	-1.43686	2.81845	-4.5224	0.00162965	0.0667133	-0.828605
Il1rap	1.23043	8.81917	4.51801	0.00163961	0.0669705	-0.86831
Mfsd10	-1.89199	1.75383	-4.51483	0.00164686	0.0671117	-0.804484
Abhd14b	-1.67271	1.65126	-4.51326	0.00165044	0.0671117	-0.807722
Gm34086	-2.09363	1.05534	-4.50883	0.00166061	0.0671508	-0.839979
Ptprv	-2.766	0.55638	-4.50683	0.00166523	0.0671508	-0.911545
Gm3235	-2.32204	2.2349	-4.50654	0.00166592	0.0671508	-0.818683
Adora2a	-2.10644	2.52846	-4.50644	0.00166614	0.0671508	-0.830517
Gm57039	-2.25911	1.17566	-4.498	0.00168578	0.067541	-0.845645
2810432F15Rik	-2.67942	2.10202	-4.49794	0.00168593	0.067541	-0.826464
Patl2	-1.85632	0.569632	-4.49634	0.0016897	0.067541	-0.900578
Zmpste24	0.938964	4.99301	4.49593	0.00169066	0.067541	-0.969861
Prex2	-0.966961	5.97367	-4.4938	0.00169565	0.0675924	-1.01449
Mme	-2.10769	3.34728	-4.49205	0.0016998	0.0676071	-0.905894
Chd3	-1.46007	5.35545	-4.49051	0.00170344	0.0676071	-1.02432
4931422A03Rik	-2.58807	1.04786	-4.48707	0.00171161	0.0677834	-0.871026
4930478M13Rik	-2.92506	0.364872	-4.48317	0.00172094	0.0680049	-0.975672
Cyp2j12	-1.56359	1.90681	-4.47728	0.00173509	0.0681864	-0.852018
Gm34299	-2.17924	1.37161	-4.47687	0.00173609	0.0681864	-0.86163
Gm45435	-2.23714	2.08978	-4.47612	0.00173791	0.0681864	-0.855384
B430010I23Rik	-2.05953	2.73421	-4.47505	0.0017405	0.0681864	-0.884373
Nova1	1.05149	9.2309	4.47237	0.00174701	0.0682944	-0.917575
Ltk	-1.8516	1.86791	-4.46894	0.00175538	0.0684749	-0.86245
4933408N05Rik	-3.23522	-0.291627	-4.4657	0.00176333	0.0684967	-1.17187
Gm42413	-2.851	2.62959	-4.46565	0.00176346	0.0684967	-0.883843
Gm10851	-1.72201	1.68969	-4.4619	0.00177269	0.0687032	-0.871895
Pram1	-2.16592	2.79729	-4.45988	0.0017777	0.0687032	-0.907862
Stard4	1.291	2.59225	4.45892	0.00178009	0.0687032	-0.880067
Syncrip	1.12649	7.17944	4.45708	0.00178465	0.068705	-1.00803
4930428E07Rik	-2.69234	4.02304	-4.45564	0.00178824	0.068705	-1.00383
Gm16541	-1.94738	3.8932	-4.45353	0.00179352	0.068705	-1.00705
Itgb1	1.1071	6.64792	4.45042	0.00180134	0.068705	-1.0321
Prickle4	-2.76019	-0.0206107	-4.44976	0.00180298	0.068705	-1.08328
Gm45488	-3.06236	-1.21819	-4.44696	0.00181006	0.068705	-1.49735
Gm34189	-4.55981	-2.46797	-4.44691	0.00181019	0.068705	-2.08645
Gm26724	-3.00699	3.17534	-4.44686	0.00181031	0.068705	-0.941762
Cdh19	1.14967	8.41208	4.44327	0.00181943	0.0687301	-0.985396
Gm32250	-2.47742	3.85497	-4.44114	0.00182484	0.0687301	-1.01433
Prelid3a	-1.07471	4.47993	-4.44067	0.00182606	0.0687301	-1.06574
Tle2	-1.32032	3.70019	-4.44066	0.00182606	0.0687301	-1.01111
Spata16	-2.05859	1.73407	-4.43363	0.00184411	0.0688972	-0.9076
8030451O07Rik	-3.06262	3.37119	-4.43279	0.00184629	0.0688972	-0.974755
Gm48383	-1.90986	4.0718	-4.42995	0.00185363	0.0688972	-1.054
Slc7a5	1.11144	4.14558	4.42914	0.00185574	0.0688972	-1.01312
Gm50467	-2.14621	1.19309	-4.42723	0.00186072	0.0688972	-0.930471
Kifc2	-1.04844	3.98788	-4.42699	0.00186133	0.0688972	-1.05173
Prss23	1.39134	2.36335	4.42599	0.00186395	0.0688972	-0.918187
Tfg	0.922913	5.3792	4.42428	0.00186841	0.0688972	-1.08044
4933400F21Rik	-2.78541	4.5046	-4.42296	0.00187188	0.0688972	-1.08221
Cenpa	1.31998	3.57586	4.42179	0.00187493	0.0688972	-0.975653
Nop58	0.97756	6.09598	4.42177	0.001875	0.0688972	-1.08478
Igf1	1.09936	3.16554	4.41997	0.00187971	0.0688972	-0.960084
4930509J09Rik	-2.65981	4.66838	-4.41796	0.00188503	0.0688972	-1.09984
Rai14	1.37059	4.42716	4.41729	0.00188679	0.0688972	-1.03572
Slc39a12	-1.13407	3.4953	-4.41489	0.00189316	0.0688972	-1.02937
Sem1	0.848079	5.30165	4.4137	0.00189632	0.0688972	-1.09646
Gm45479	-2.68481	0.657349	-4.41199	0.00190088	0.0688972	-0.997878
Hmgcs1	0.844357	5.25922	4.41099	0.00190355	0.0688972	-1.09999
B9d1	-2.2342	3.50115	-4.40571	0.00191768	0.0688972	-1.03774
Crocc	-1.27401	4.48745	-4.40438	0.00192127	0.0688972	-1.11826
Gm34240	-4.95983	-2.24813	-4.40418	0.00192181	0.0688972	-2.06895
Ptbp2	1.15904	7.96087	4.40329	0.00192422	0.0688972	-1.0571
Vwa5a	1.34785	3.5091	4.40222	0.0019271	0.0688972	-0.997673
Thbs3	-1.48495	2.48474	-4.40199	0.00192772	0.0688972	-0.969488
Lztr1	-0.875098	4.34493	-4.40181	0.00192823	0.0688972	-1.11079
Dnase1l2	-2.20103	-0.235955	-4.40158	0.00192884	0.0688972	-1.16271
Ano2	-2.03988	3.57558	-4.39524	0.0019461	0.0689345	-1.06032
Apobec4	-1.65061	2.82118	-4.3947	0.00194757	0.0689345	-1.00091
Star	-1.58171	2.00272	-4.39439	0.00194842	0.0689345	-0.960523
Caskin2	-2.40825	2.00929	-4.39324	0.00195157	0.0689345	-0.960938
Col6a1	-1.12001	3.51912	-4.3923	0.00195414	0.0689345	-1.06228
Gm27226	-3.06768	0.0783677	-4.3922	0.00195442	0.0689345	-1.13772
Smc1a	0.885668	5.83061	4.39149	0.00195637	0.0689345	-1.13182
Pon2	1.1568	2.99853	4.38937	0.0019622	0.0690065	-0.991084
Nemp2	0.901876	4.51519	4.37164	0.00201177	0.0699403	-1.12202
Gm13584	-2.85473	-0.72252	-4.37097	0.00201368	0.0699403	-1.37849
Gins1	1.16139	2.87886	4.36975	0.00201713	0.0699403	-1.01141
Cyp4f15	-1.65006	1.21602	-4.36695	0.00202511	0.0699403	-1.00259
Dnmt3aos	-3.54559	-0.280216	-4.36597	0.0020279	0.0699403	-1.29358
Nedd1	1.04323	4.388	4.36505	0.00203053	0.0699403	-1.12067
Xpo1	1.2284	7.24775	4.3648	0.00203126	0.0699403	-1.1345
Sirt7	-1.60372	3.61306	-4.3641	0.00203327	0.0699403	-1.11061
Grin2c	-1.6199	2.29384	-4.36288	0.00203675	0.0699403	-1.01174
Tgfb1i1	1.44885	2.48312	4.36088	0.0020425	0.0699403	-1.0043
Kcnip2	-1.86323	4.02755	-4.35819	0.00205027	0.0699403	-1.15198
Steep1	0.895774	4.83925	4.35684	0.00205417	0.0699403	-1.15937
Epyc	-4.29767	1.22963	-4.35565	0.00205762	0.0699403	-1.04679
Dnajb2	-1.45114	2.92975	-4.35492	0.00205975	0.0699403	-1.06413
Naa50	1.00127	5.19	4.35296	0.00206545	0.0699403	-1.17511
Gapdhs	-2.37792	2.17192	-4.35227	0.00206747	0.0699403	-1.01913
Mink1	-0.847999	5.73576	-4.35066	0.00207218	0.0699403	-1.22028
Gm48855	-3.22846	0.765003	-4.35015	0.00207364	0.0699403	-1.07078
Gm43915	-2.02044	3.27353	-4.34995	0.00207424	0.0699403	-1.09696
Aox1	1.23633	4.09781	4.34927	0.00207624	0.0699403	-1.11837
Hapstr1	1.11798	6.54933	4.34828	0.00207913	0.0699403	-1.17814
Hif1a	0.790332	6.02844	4.3478	0.00208054	0.0699403	-1.19476
Gm11817	-2.35041	2.75143	-4.34749	0.00208147	0.0699403	-1.05558
Laptm4b	1.05164	4.7931	4.34742	0.00208166	0.0699403	-1.16556
Gba2	-1.13131	2.87305	-4.34638	0.00208473	0.0699403	-1.07118
Psd	-1.04859	3.44675	-4.34465	0.00208984	0.0699826	-1.12234
2310061I04Rik	-1.35232	2.69334	-4.34331	0.00209377	0.0699857	-1.0621
Slc6a1	-1.02547	5.763	-4.34094	0.0021008	0.0700642	-1.23528
D030047H15Rik	-3.00016	0.269575	-4.33993	0.00210381	0.0700642	-1.14895
Gprasp2	-1.04443	3.56813	-4.33679	0.00211316	0.0702472	-1.14382
Fndc3a	0.943062	7.52507	4.33291	0.00212478	0.0705049	-1.173
Sh3gl1	-1.09982	3.38862	-4.33066	0.00213154	0.0705648	-1.13739
Incenp	1.00071	4.05501	4.32961	0.00213471	0.0705648	-1.14788
Cdkn2c	2.41365	3.71901	4.32729	0.00214174	0.0705648	-1.07849
Ero1a	1.29692	5.754	4.32717	0.00214208	0.0705648	-1.21166
Gm15764	-1.91502	2.91301	-4.32081	0.00216145	0.0710744	-1.10809
Spopl	0.857865	6.82685	4.31493	0.00217954	0.0713462	-1.22262
Exo1	1.04535	3.73581	4.31365	0.00218348	0.0713462	-1.14512
Ajm1	-1.62061	1.7472	-4.31277	0.00218621	0.0713462	-1.06293
Mtbp	0.916074	4.4864	4.31103	0.00219163	0.0713462	-1.20726
4932413F04Rik	-2.39803	2.38347	-4.31082	0.00219225	0.0713462	-1.08255
Ranbp9	0.92195	7.93302	4.31051	0.00219322	0.0713462	-1.18978
Pcyt2	-1.17893	4.3204	-4.30806	0.00220086	0.0714671	-1.24524
Gm44199	-2.71131	0.409441	-4.30316	0.00221619	0.0715744	-1.15802
Gm36198	-2.5355	2.45575	-4.30303	0.00221662	0.0715744	-1.09631
Dtnbos	-2.18977	4.25619	-4.30197	0.00221994	0.0715744	-1.24617
Gm20616	-2.79724	1.64143	-4.30185	0.00222031	0.0715744	-1.07682
C1qtnf12	-2.40939	0.978351	-4.30036	0.00222501	0.0715744	-1.09833
Bcas3os2	-3.0863	-0.398575	-4.29923	0.00222859	0.0715744	-1.35299
Gm10974	-1.67797	1.58663	-4.2982	0.00223185	0.0715744	-1.08135
Vbp1	0.889018	4.97819	4.29546	0.00224055	0.0715744	-1.25286
Gm32743	-2.04332	2.64965	-4.29475	0.00224281	0.0715744	-1.12265
Gm37850	-1.91397	1.95785	-4.29431	0.00224422	0.0715744	-1.09035
Cnot3	-0.888426	4.67943	-4.29331	0.00224738	0.0715744	-1.28355
Mycbp	-1.94467	3.5609	-4.29106	0.00225457	0.0716781	-1.20585
Kif2c	1.2085	2.52514	4.28742	0.00226628	0.0719247	-1.10539
Gm16351	-2.71833	4.26006	-4.28576	0.00227162	0.0719688	-1.26169
Prox2	-1.82722	2.53966	-4.28332	0.00227951	0.0720066	-1.13212
Gm17178	-2.40792	1.79832	-4.28295	0.00228072	0.0720066	-1.1017
Hells	1.06001	5.20203	4.27517	0.00230607	0.0726386	-1.28332
Dhx16	-0.913693	3.48768	-4.27316	0.00231269	0.0726386	-1.2258
Gm7480	-2.78927	0.0697365	-4.27316	0.0023127	0.0726386	-1.25587
Gm14372	-1.89146	2.91473	-4.27112	0.00231942	0.0727244	-1.1766
Stk3	0.926788	7.14108	4.26634	0.00233525	0.0728313	-1.28116
Agrn	-0.905212	5.27788	-4.26617	0.00233579	0.0728313	-1.34111
1700110K17Rik	-1.9192	3.13181	-4.26523	0.00233894	0.0728313	-1.20371
Nfe2l3	-1.29076	2.69457	-4.26373	0.00234392	0.0728313	-1.17106
Septin10	0.863438	4.86957	4.26246	0.00234818	0.0728313	-1.29824
Rpe	0.819059	5.70935	4.26106	0.00235288	0.0728313	-1.31974
Gm48281	-2.42327	1.03265	-4.26	0.00235642	0.0728313	-1.14539
Rgs11	-1.44609	2.59315	-4.25888	0.00236018	0.0728313	-1.17019
Gm48250	-3.34586	1.83662	-4.25759	0.00236452	0.0728313	-1.13394
Rogdi	-1.16302	2.99848	-4.25718	0.0023659	0.0728313	-1.20487
Trpc6	1.27642	5.18931	4.25691	0.00236681	0.0728313	-1.30199
Slc25a40	0.848595	5.09825	4.2513	0.00238582	0.0732925	-1.3226
Klf15	-1.56001	1.90054	-4.24709	0.0024002	0.0734534	-1.15146
Gbp3	-1.07601	3.64271	-4.24708	0.00240022	0.0734534	-1.27771
Gm15886	-2.32839	3.45767	-4.24622	0.00240315	0.0734534	-1.25604
Gm41764	-1.77501	3.43701	-4.24298	0.0024143	0.0736705	-1.26421
Terf1	0.961803	6.28369	4.24041	0.00242317	0.0737454	-1.34072
Gpld1	-1.36641	3.87609	-4.23958	0.00242605	0.0737454	-1.3103
4930403P22Rik	-3.13311	-1.11742	-4.23876	0.0024289	0.0737454	-1.64171
Lnpk	0.9908	6.79098	4.23461	0.00244331	0.0739966	-1.33666
Trafd1	-0.819483	4.712	-4.23404	0.0024453	0.0739966	-1.36968
Gm49961	-2.8723	2.48124	-4.23182	0.00245307	0.0740111	-1.19026
Gm15880	-2.05809	0.911551	-4.23086	0.00245644	0.0740111	-1.18592
Zfpm2	0.994756	9.22237	4.23043	0.00245796	0.0740111	-1.25269
Mlkl	1.79123	1.8931	4.22749	0.00246829	0.0741993	-1.17399
Gm26910	-1.87971	0.845919	-4.22183	0.00248837	0.074247	-1.20052
Gm11816	-2.71633	-0.0864693	-4.21951	0.00249663	0.074247	-1.34081
Isyna1	-2.76514	-0.257967	-4.21722	0.0025048	0.074247	-1.3804
Pum2	1.09128	7.82907	4.21576	0.00251005	0.074247	-1.32723
Igfbp7	1.71425	3.16209	4.2149	0.00251315	0.074247	-1.22682
Gm34833	-2.52689	2.18592	-4.21466	0.002514	0.074247	-1.20185
Gm31224	-2.96248	2.66902	-4.21385	0.00251694	0.074247	-1.22455
Gm31172	-2.20445	0.441059	-4.21296	0.00252015	0.074247	-1.24822
1700024B18Rik	-2.5442	4.20231	-4.21264	0.0025213	0.074247	-1.36502
Gm3227	-1.57954	1.18267	-4.21165	0.00252488	0.074247	-1.19796
Gm47126	-2.80663	-0.341771	-4.20977	0.00253166	0.074247	-1.41296
Rtkn2	1.09341	4.67485	4.2087	0.00253554	0.074247	-1.35422
Gas2	0.968312	5.65656	4.20693	0.00254198	0.074247	-1.39306
4930408O17Rik	-3.28265	-0.129913	-4.20619	0.00254467	0.074247	-1.39391
Casz1	-1.5641	1.77752	-4.20576	0.00254625	0.074247	-1.20321
Gm39456	-3.11113	-0.863955	-4.20557	0.00254696	0.074247	-1.58611
Arl5a	1.35397	6.16233	4.20504	0.00254888	0.074247	-1.38405
Fam222a	-1.50364	2.30043	-4.20496	0.00254916	0.074247	-1.22463
Ankk1	-4.44676	-1.81682	-4.2019	0.00256035	0.074247	-2.08754
Ttyh1	-1.08827	5.75062	-4.20154	0.00256171	0.074247	-1.43727
Dlx1as	-1.5187	3.24261	-4.20053	0.0025654	0.074247	-1.30707
9630041A04Rik	-1.82245	1.43381	-4.20006	0.00256713	0.074247	-1.20848
Gm36146	-2.1757	3.63814	-4.19959	0.00256885	0.074247	-1.34125
Gm54109	-3.95543	0.595758	-4.19803	0.00257462	0.074247	-1.30579
Rbbp8	0.808471	5.30795	4.19469	0.00258696	0.074247	-1.41102
Gm11767	-1.46404	1.76352	-4.19342	0.0025917	0.074247	-1.21924
Sox6	1.09382	10.8638	4.19084	0.00260128	0.074247	-1.25842
Actr3	0.833363	6.85677	4.18899	0.0026082	0.074247	-1.4027
Tctn1	-1.00504	2.77453	-4.18804	0.00261177	0.074247	-1.28143
Uchl4	-2.68599	1.75855	-4.18783	0.00261255	0.074247	-1.22505
Mcm6	0.830304	4.62367	4.18764	0.00261325	0.074247	-1.39401
Acaa1a	-1.1115	3.09172	-4.1867	0.00261681	0.074247	-1.3123
Pigz	-1.34641	2.12405	-4.18564	0.00262079	0.074247	-1.24169
Tmbim1	-1.39064	3.21232	-4.18522	0.00262237	0.074247	-1.32594
Ndc80	1.28052	3.29062	4.18487	0.00262368	0.074247	-1.28447
Cdc45	1.17966	2.55347	4.18447	0.00262519	0.074247	-1.24497
Spdl1	1.23139	2.41271	4.18401	0.00262691	0.074247	-1.2388
Bmp3	1.35328	2.56509	4.1833	0.00262961	0.074247	-1.24362
Sppl2b	-1.238	3.22363	-4.18213	0.002634	0.074247	-1.33145
4930545L23Rik	-2.45771	4.46937	-4.18149	0.00263643	0.074247	-1.43055
Smc2	1.13006	5.26906	4.18118	0.0026376	0.074247	-1.41974
Lrtm2	-1.26807	2.34683	-4.17986	0.00264261	0.074247	-1.26169
Mybl1	0.952211	6.13666	4.17539	0.00265965	0.074247	-1.43741
Gm16183	-2.12537	4.32565	-4.17502	0.00266107	0.074247	-1.43456
Shfl	-1.38472	4.31643	-4.17476	0.00266203	0.074247	-1.43752
Zcchc12	-2.46454	1.48018	-4.17042	0.0026787	0.074247	-1.24665
Pip5k1c	-0.855655	4.08055	-4.16972	0.00268141	0.074247	-1.424
Klhdc8b	-1.66836	1.48752	-4.16862	0.00268564	0.074247	-1.24891
Bhlhe40	0.991908	4.20008	4.16821	0.00268724	0.074247	-1.38856
Rassf8	-0.940762	5.07742	-4.16651	0.00269382	0.074247	-1.48224
Gm11655	-2.75388	2.8458	-4.16649	0.00269388	0.074247	-1.30658
4930544F09Rik	-3.38788	0.846353	-4.1648	0.00270045	0.074247	-1.28598
Igfbp3	1.93256	4.96806	4.16287	0.00270793	0.074247	-1.40718
1700084C06Rik	-1.30103	4.07546	-4.16186	0.00271187	0.074247	-1.43836
Hcfc2	1.02151	5.69418	4.15989	0.00271957	0.074247	-1.45965
Tmem145	-1.38887	1.59312	-4.15945	0.00272129	0.074247	-1.26139
Arhgef10	-1.18125	4.60805	-4.15866	0.0027244	0.074247	-1.47758
Cmpk1	0.796226	5.3195	4.15669	0.00273215	0.074247	-1.46699
Suco	0.808543	6.64528	4.15657	0.00273259	0.074247	-1.4564
Ctnna1	0.960039	5.89195	4.15647	0.00273299	0.074247	-1.46728
Prodh	-1.79881	2.12282	-4.15555	0.00273664	0.074247	-1.2818
Gm48485	-3.66974	-1.83075	-4.15491	0.00273913	0.074247	-2.03639
Mmrn2	-1.71852	1.43569	-4.15489	0.00273922	0.074247	-1.26679
Gm45509	-2.5399	2.07991	-4.15405	0.00274253	0.074247	-1.27867
Gm35417	-2.05358	4.27409	-4.15195	0.00275084	0.074247	-1.46495
Fbf1	-0.817609	4.17171	-4.15089	0.00275503	0.074247	-1.45775
1700042O10Rik	-4.56292	-1.58889	-4.15045	0.00275679	0.074247	-2.05281
Gm12324	-2.41724	0.107538	-4.15025	0.0027576	0.074247	-1.37561
Cop1	1.0355	7.93036	4.14882	0.00276326	0.074247	-1.41958
Nmd3	0.941023	5.49284	4.14813	0.00276602	0.074247	-1.4777
Slc25a24	1.24855	2.527	4.14734	0.00276915	0.074247	-1.29391
Gm27243	-3.24527	-0.554449	-4.14442	0.00278085	0.074247	-1.55785
Uaca	1.58616	3.35182	4.1439	0.00278292	0.074247	-1.33698
Larp4	0.818645	6.03322	4.1439	0.00278294	0.074247	-1.48757
Gm40893	-2.42019	1.10388	-4.14163	0.00279207	0.074247	-1.28981
Ptgds	-2.61527	3.49351	-4.14157	0.00279229	0.074247	-1.40301
Idh3b	-0.890303	3.96707	-4.14156	0.00279235	0.074247	-1.45571
Zfp511	-1.38754	1.97662	-4.14137	0.0027931	0.074247	-1.29488
4930505G20Rik	-2.25344	1.55784	-4.14099	0.00279465	0.074247	-1.28506
Glis2	-1.06927	3.28136	-4.14067	0.00279593	0.074247	-1.3953
Nron	-3.36555	0.493745	-4.13894	0.0028029	0.0743239	-1.35451
Gm34544	-1.9684	1.86331	-4.13685	0.00281137	0.0744401	-1.2962
Gm4128	-2.24566	2.37714	-4.13525	0.00281787	0.0744878	-1.32148
Preb	-1.53303	3.98589	-4.13439	0.00282135	0.0744878	-1.47096
Slc33a1	0.831431	5.34293	4.13097	0.0028353	0.0745391	-1.50408
Gpr6	-2.94082	0.157345	-4.1278	0.00284831	0.0745391	-1.40631
Gm14330	-2.43958	2.37585	-4.12774	0.00284858	0.0745391	-1.33062
Rps6kb2	-1.19117	3.19366	-4.12734	0.00285022	0.0745391	-1.40584
Adgrb1	-0.879166	6.51409	-4.12527	0.00285874	0.0745391	-1.52796
Prim2	1.12503	6.83107	4.12418	0.00286326	0.0745391	-1.49284
Rlim	0.815032	5.15992	4.12321	0.00286726	0.0745391	-1.51139
Gm47460	-2.5272	1.78557	-4.12267	0.00286951	0.0745391	-1.3118
Gm53058	-1.48809	2.34685	-4.12177	0.00287325	0.0745391	-1.34127
Gm42556	-2.4207	3.07392	-4.1206	0.00287811	0.0745391	-1.3961
Clmn	-1.28668	5.1302	-4.11995	0.0028808	0.0745391	-1.55401
Cntn2	-1.11858	4.01885	-4.11921	0.00288389	0.0745391	-1.49466
Zmym3	-1.08429	4.38413	-4.11874	0.00288585	0.0745391	-1.52182
2610318N02Rik	2.20691	0.882867	4.1183	0.00288767	0.0745391	-1.41452
Tmem150a	-1.5146	2.39117	-4.11814	0.00288833	0.0745391	-1.34928
Etnppl	-2.26039	1.67653	-4.11521	0.00290058	0.0745391	-1.32001
Aspa	-1.67125	4.04944	-4.11418	0.00290491	0.0745391	-1.50499
Rab26	-1.52191	2.13425	-4.11357	0.00290749	0.0745391	-1.33981
Nrip3	1.09025	3.74017	4.11229	0.00291286	0.0745391	-1.42936
Igf2bp3	-2.22224	4.18545	-4.11218	0.00291332	0.0745391	-1.51428
Hmox1	3.00975	2.52338	4.11195	0.00291432	0.0745391	-1.32259
Rnf114	-0.819083	3.97936	-4.11152	0.00291612	0.0745391	-1.49981
Grip1os2	-2.35178	3.69208	-4.10994	0.00292279	0.0745391	-1.47222
Plch1	1.74327	4.62468	4.10927	0.00292562	0.0745391	-1.4671
Ptpru	-1.08395	3.72575	-4.10876	0.00292777	0.0745391	-1.48308
Tmem63a	-1.5178	2.4912	-4.10788	0.0029315	0.0745391	-1.37055
Bcs1l	-1.11048	2.48583	-4.10734	0.00293377	0.0745391	-1.37088
Gm56548	1.52208	2.20139	4.10247	0.00295455	0.0749626	-1.33905
Spag5	1.29197	3.57023	4.10005	0.00296491	0.0751206	-1.42359
4931403E22Rik	-2.22291	1.69238	-4.09613	0.00298176	0.0752252	-1.34584
Xrcc6	-1.58513	5.34329	-4.09576	0.00298339	0.0752252	-1.5936
Gtpbp10	0.921267	3.81854	4.09548	0.00298461	0.0752252	-1.46599
Gm10532	-2.66488	0.188113	-4.09282	0.00299613	0.0752252	-1.43057
Mob1b	0.872795	5.7421	4.09092	0.00300437	0.0752252	-1.56489
Hsd17b12	0.84708	6.43672	4.09071	0.00300527	0.0752252	-1.55715
Raph1	0.896767	7.74302	4.08798	0.0030172	0.0752252	-1.51576
Usp18	-1.40182	3.70016	-4.08774	0.00301824	0.0752252	-1.51284
9330111N05Rik	-1.02577	3.50178	-4.0877	0.00301843	0.0752252	-1.49262
Fbn1	0.822044	5.58904	4.08739	0.00301979	0.0752252	-1.57111
Pou3f2	0.952652	4.25245	4.08684	0.00302219	0.0752252	-1.51006
Gm36693	-3.16885	-0.913489	-4.0866	0.00302322	0.0752252	-1.71071
Serinc5	0.905122	7.24147	4.08638	0.00302418	0.0752252	-1.5374
Gm50013	-2.42525	3.27577	-4.08578	0.00302685	0.0752252	-1.46459
St18	-1.34248	6.92113	-4.08456	0.00303221	0.0752559	-1.57162
Tbkbp1	-1.20958	2.22309	-4.08306	0.00303878	0.0753163	-1.3865
Lig3	-1.18163	3.66875	-4.08205	0.00304327	0.075325	-1.51768
Kcnrg	-2.58893	2.59048	-4.07955	0.0030543	0.0754191	-1.4091
Ddx41	-1.28324	2.49485	-4.07903	0.00305662	0.0754191	-1.41106
Gm20406	-2.80538	-1.30082	-4.07838	0.00305949	0.0754191	-1.83058
Cpsf6	0.819372	7.83435	4.07623	0.00306906	0.0755528	-1.52955
Pitpnm2os1	-2.62212	0.313983	-4.07156	0.00308993	0.0758859	-1.43771
Stac3	-1.44696	1.31995	-4.0713	0.00309111	0.0758859	-1.37566
B230206H07Rik	-2.27107	-0.269285	-4.07021	0.003096	0.0758859	-1.5278
Pfn1	1.57283	3.96783	4.06948	0.00309925	0.0758859	-1.49114
Gm13833	-3.03774	-0.406728	-4.06737	0.00310876	0.0758867	-1.58546
4933403J19Rik	-2.17093	0.759128	-4.06523	0.00311845	0.0758867	-1.39955
Cat	0.97934	4.01454	4.06404	0.00312384	0.0758867	-1.52315
Lurap1	-1.52194	2.16625	-4.06294	0.00312886	0.0758867	-1.41066
Ybx3	1.0697	5.63502	4.06292	0.00312896	0.0758867	-1.6009
Rrm1	0.946443	4.29681	4.06279	0.00312953	0.0758867	-1.54909
Cryba1	-2.26704	0.811335	-4.06249	0.00313088	0.0758867	-1.40047
Rabl3	0.982655	3.34931	4.06071	0.00313899	0.0758867	-1.47357
Arg2	-1.59168	2.12589	-4.06045	0.0031402	0.0758867	-1.41156
Crtc2	-1.05332	2.98637	-4.06029	0.00314094	0.0758867	-1.48085
Hmcn1	1.57607	3.47145	4.05795	0.00315161	0.0759308	-1.46995
Lrrc10b	-2.47042	0.381831	-4.05789	0.00315191	0.0759308	-1.4437
Tcf12	0.989434	9.37278	4.05683	0.00315675	0.0759308	-1.49262
Cenpw	1.08421	2.72376	4.05625	0.00315944	0.0759308	-1.43138
Dtx3	-1.36744	4.27307	-4.04957	0.00319024	0.0765701	-1.61693
Spata5	1.11384	7.31834	4.04793	0.0031979	0.0765766	-1.58826
Polq	1.05289	5.26716	4.04695	0.00320245	0.0765766	-1.61885
Tspan32	-2.40754	0.395349	-4.04646	0.00320471	0.0765766	-1.45345
Lmtk3	-0.776321	4.87153	-4.04572	0.00320819	0.0765766	-1.65063
Gm35438.1	-1.38267	2.8586	-4.045	0.00321154	0.0765766	-1.49061
Prdm16	-1.54472	3.31537	-4.04048	0.00323277	0.0769822	-1.54207
Csde1	0.843691	6.92154	4.03931	0.00323827	0.0769933	-1.61814
Cdc42ep3	-0.996932	3.37029	-4.03773	0.00324572	0.0769933	-1.55148
Gm16267	-2.65685	0.787155	-4.03732	0.00324765	0.0769933	-1.43528
Doc2b	-2.00224	1.32455	-4.0368	0.00325014	0.0769933	-1.42061
Gm16122	-2.7376	0.284101	-4.03394	0.00326369	0.0770008	-1.48767
Rnf207	-1.97643	1.668	-4.03285	0.00326887	0.0770008	-1.42998
A230087F16Rik	-1.94527	0.223441	-4.03189	0.00327344	0.0770008	-1.48421
Ptges3	0.757103	5.38779	4.03144	0.0032756	0.0770008	-1.65332
3200001D21Rik	-2.3328	1.9818	-4.02958	0.00328448	0.0770008	-1.44377
Gm27241	-3.20534	1.70081	-4.02951	0.00328481	0.0770008	-1.43224
Septin9	1.28917	4.55624	4.02808	0.00329167	0.0770008	-1.60445
Ankrd23	-1.73071	1.06303	-4.02732	0.00329533	0.0770008	-1.43547
Gm48027	1.15074	3.9533	4.02695	0.00329709	0.0770008	-1.56236
Gm4189	-2.3471	-0.583186	-4.02675	0.00329806	0.0770008	-1.64677
Gm48004	-3.9334	-1.00373	-4.02642	0.00329966	0.0770008	-1.84836
Pnck	-1.80562	1.66491	-4.02496	0.00330672	0.0770008	-1.44067
Shkbp1	-0.961813	3.38354	-4.02466	0.00330814	0.0770008	-1.5707
Zwilch	0.781674	4.52276	4.02334	0.0033145	0.0770008	-1.62716
Psmd14	1.01479	7.59192	4.02314	0.00331546	0.0770008	-1.61508
Mx2	-1.38341	3.21261	-4.0226	0.00331809	0.0770008	-1.55774
Hapln2	-2.54086	0.996963	-4.02103	0.00332572	0.0770798	-1.44675
Gm26713	-2.69119	1.02633	-4.01901	0.00333554	0.0772091	-1.44854
Dnajc14	0.921525	3.80228	4.01291	0.00336536	0.0776183	-1.58267
Tspan2	-1.00478	4.60737	-4.0125	0.00336738	0.0776183	-1.69045
Gm16152	-1.83652	1.65253	-4.01072	0.00337612	0.0776183	-1.45926
Apaf1	0.766091	5.31235	4.01014	0.003379	0.0776183	-1.68234
Gm10371	-2.71231	-0.0895272	-4.00929	0.0033832	0.0776183	-1.56882
Cnih4	0.989363	5.05589	4.0091	0.00338411	0.0776183	-1.66972
Gm11713	-2.64063	2.52923	-4.00491	0.00340491	0.0776183	-1.50918
Ccna2	1.59881	2.65421	4.00402	0.00340934	0.0776183	-1.4869
Trip13	1.28661	2.86218	4.00328	0.00341301	0.0776183	-1.50942
Syt7	-0.749089	5.70061	-4.00301	0.00341438	0.0776183	-1.72655
9530068E07Rik	1.13966	4.46937	4.00191	0.00341987	0.0776183	-1.6425
Dhx9	0.75901	6.61713	4.00071	0.00342588	0.0776183	-1.68594
Hycc2	1.02754	7.1051	4.0006	0.00342642	0.0776183	-1.666
Cbs	-1.76617	0.988322	-4.00051	0.00342688	0.0776183	-1.47156
Man2a2	-0.883155	5.30307	-4.0005	0.00342692	0.0776183	-1.7302
Gm48677	-2.24616	3.62911	-4.00027	0.00342809	0.0776183	-1.62675
Tmprss4	-3.08983	-1.03298	-4	0.00342942	0.0776183	-1.83874
Selplg	-1.59523	2.4804	-3.99915	0.00343367	0.0776183	-1.52125
Polr3k	0.79072	4.51119	3.99844	0.00343723	0.0776183	-1.66345
Gm15520	-3.03318	2.97202	-3.99804	0.00343924	0.0776183	-1.54738
Btg3	0.858852	4.67647	3.99577	0.0034507	0.0776183	-1.67359
B3gnt5	1.56986	3.15423	3.99575	0.00345078	0.0776183	-1.53294
Gm13062	-3.1977	-0.812018	-3.99561	0.0034515	0.0776183	-1.76483
Degs2	-2.39792	1.43551	-3.99482	0.00345548	0.0776183	-1.47595
Cdc73	0.85956	7.34168	3.99181	0.00347074	0.0778007	-1.67221
Adamts9	2.03942	4.95126	3.9899	0.00348047	0.0778007	-1.66003
Tmem243	-1.10499	6.06849	-3.9875	0.00349272	0.0778007	-1.74657
Matk	-1.30796	4.27132	-3.98668	0.00349691	0.0778007	-1.70911
Arcn1	0.755128	5.55099	3.98647	0.00349796	0.0778007	-1.72119
Stk17b	1.31235	3.58717	3.98645	0.00349809	0.0778007	-1.58633
Hps4	-1.26288	3.19257	-3.98593	0.00350076	0.0778007	-1.60875
Slc22a12	-2.73127	-1.19041	-3.98571	0.00350188	0.0778007	-1.86613
Pde3b	0.943334	7.46732	3.98406	0.00351032	0.0778007	-1.67782
Cpeb1	0.959137	6.88129	3.98405	0.00351037	0.0778007	-1.69888
Rhoj	1.17155	6.16861	3.98401	0.00351058	0.0778007	-1.71259
Gm13427	-2.42963	1.13596	-3.98126	0.00352478	0.0780205	-1.49453
Scube3	-1.3033	1.94137	-3.98005	0.00353101	0.0780636	-1.51206
Nit1	-1.72134	3.51615	-3.97838	0.00353968	0.0781605	-1.65227
Pfdn2	0.80735	4.68639	3.97442	0.00356028	0.0785202	-1.70871
Txnrd1	0.770508	5.26495	3.97255	0.00357002	0.0785889	-1.73652
Mdga1	-0.915467	3.19147	-3.97217	0.00357203	0.0785889	-1.62647
Haus6	0.784715	5.11328	3.96989	0.00358399	0.078754	-1.73519
Dpm3	1.55689	2.89406	3.96881	0.00358964	0.078754	-1.55318
Tecta	1.46002	1.64273	3.96821	0.00359283	0.078754	-1.51057
9530034E10Rik	-2.53904	0.375653	-3.96416	0.00361423	0.078754	-1.5558
Pif1	1.5605	2.2283	3.96406	0.00361476	0.078754	-1.52311
Fdxr	-1.10343	2.90563	-3.96229	0.00362416	0.078754	-1.61281
Cep57	0.768843	4.77446	3.96045	0.00363394	0.078754	-1.73515
D530033B14Rik	-2.22215	1.42675	-3.95982	0.00363731	0.078754	-1.52234
Pla2g3	-1.57411	2.403	-3.9594	0.00363958	0.078754	-1.57075
Ccdc187	-2.65844	2.36017	-3.95937	0.00363972	0.078754	-1.56002
C630031E19Rik	-2.23375	2.96222	-3.95902	0.00364159	0.078754	-1.61738
Tmpo	0.798401	6.45281	3.95846	0.00364456	0.078754	-1.7522
Upf1	-0.875942	3.38923	-3.9568	0.00365347	0.078754	-1.66927
Gm28960	-1.92049	2.31867	-3.9558	0.00365884	0.078754	-1.56817
Gen1	1.011	3.33584	3.95572	0.00365927	0.078754	-1.62111
Gm48727	-2.77996	1.52794	-3.95511	0.00366256	0.078754	-1.52909
Has3	-2.22379	0.20318	-3.95459	0.00366534	0.078754	-1.58144
Gm17090	-2.56646	0.950965	-3.9543	0.0036669	0.078754	-1.53332
Picalm	0.941635	7.84164	3.95401	0.00366848	0.078754	-1.70665
P3h2	1.66353	7.46489	3.9529	0.00367445	0.078754	-1.71589
Mapk1ip1l	1.00552	6.35231	3.95195	0.00367959	0.078754	-1.75968
Col18a1	1.419	4.17498	3.95162	0.00368134	0.078754	-1.69005
Ireb2	0.85966	6.53277	3.95161	0.00368139	0.078754	-1.75891
Ptar1	0.752227	5.54772	3.95083	0.00368564	0.078754	-1.77422
Mindy3	0.75674	6.29793	3.95047	0.00368761	0.078754	-1.76856
Blvrb	1.36978	1.8059	3.94685	0.00370725	0.0790808	-1.53922
Ccdc3	1.554	3.56365	3.9425	0.00373101	0.0794417	-1.63907
Slc7a10	-1.09302	2.874	-3.94185	0.00373458	0.0794417	-1.63882
Snapc4	-0.821744	4.04709	-3.94137	0.00373725	0.0794417	-1.75414
Gm30439	1.22735	6.9673	3.93816	0.00375493	0.0795924	-1.75966
Ptn	1.1062	8.77826	3.93682	0.0037623	0.0795924	-1.68992
Gm15996	-3.9479	-1.92114	-3.93608	0.00376639	0.0795924	-2.24145
Gm16226	-1.74414	3.55107	-3.93526	0.00377096	0.0795924	-1.71849
Trip12	0.934011	8.7433	3.93494	0.00377272	0.0795924	-1.69477
Mamld1	1.08897	6.43786	3.93337	0.00378146	0.0795924	-1.78348
Insc	-1.72996	2.32918	-3.93164	0.0037911	0.0795924	-1.60322
Bmpr2	0.956007	7.82242	3.93152	0.00379178	0.0795924	-1.74027
Gtdc1	0.859794	8.08297	3.93088	0.00379534	0.0795924	-1.73048
Arc	-1.31639	1.54474	-3.93031	0.0037985	0.0795924	-1.5645
Gm35612	-2.26762	3.882	-3.929	0.00380587	0.0795924	-1.75518
Zfp654	0.820253	6.42151	3.92725	0.00381564	0.0795924	-1.79862
Fbxl16	-1.11998	4.50525	-3.9258	0.00382385	0.0795924	-1.81412
Col4a5	2.33818	3.9275	3.92501	0.00382824	0.0795924	-1.66454
Tnfrsf25	-1.86718	0.727596	-3.92136	0.00384889	0.0795924	-1.58034
Gm43221	-3.2376	1.50841	-3.92119	0.00384986	0.0795924	-1.5729
Rab34	-1.2456	3.12636	-3.92016	0.00385574	0.0795924	-1.69684
Ybx1	0.719946	6.42241	3.91889	0.00386293	0.0795924	-1.8132
Pabpn1	-1.19993	5.29367	-3.9186	0.00386457	0.0795924	-1.85453
Atxn7l1os1	-2.35619	2.31045	-3.91786	0.00386879	0.0795924	-1.61727
1700037C18Rik	-2.62433	2.77304	-3.91782	0.00386902	0.0795924	-1.65262
Pgap6	-1.58082	0.915589	-3.9168	0.00387487	0.0795924	-1.58049
Prdx1	1.3062	4.72371	3.9166	0.00387598	0.0795924	-1.78029
Gimap8	1.61089	1.1546	3.91624	0.00387804	0.0795924	-1.59162
Scd3	-2.24978	0.782327	-3.9153	0.00388343	0.0795924	-1.58798
Kifc3	-0.983562	3.78868	-3.91519	0.00388404	0.0795924	-1.77169
Ydjc	-1.60991	1.80074	-3.91344	0.00389408	0.0795924	-1.59628
Colgalt2	0.911268	3.70719	3.91314	0.00389583	0.0795924	-1.72009
Col11a2	-1.90715	3.39378	-3.91274	0.0038981	0.0795924	-1.7321
mt-Nd6	2.99923	4.78539	3.91265	0.00389864	0.0795924	-1.71309
Ranbp3l	-1.27072	2.83709	-3.91214	0.00390155	0.0795924	-1.67809
Col8a1	1.57889	2.74344	3.91156	0.0039049	0.0795924	-1.6226
Gm50106	-2.89701	0.265479	-3.91149	0.00390529	0.0795924	-1.6376
Tecpr1	-0.956001	3.80797	-3.91052	0.00391087	0.0795924	-1.77985
Gm29994	-2.67669	1.75769	-3.91036	0.00391179	0.0795924	-1.59529
Cd164	1.00787	4.25025	3.91015	0.00391299	0.0795924	-1.7658
Neil1	-1.37642	1.62966	-3.90919	0.00391857	0.0795924	-1.5955
4930483P17Rik	-3.1305	-0.804398	-3.90904	0.00391945	0.0795924	-1.85353
Cacul1	0.941265	6.42499	3.90864	0.00392174	0.0795924	-1.82353
Rnf38	1.01471	6.95026	3.9083	0.00392373	0.0795924	-1.80754
Cbarp	-0.850865	3.94709	-3.90827	0.0039239	0.0795924	-1.79427
Cerox1	-1.54747	1.54916	-3.90758	0.00392785	0.0795924	-1.59515
4631405J19Rik	-2.46653	-0.516278	-3.90663	0.00393341	0.0796165	-1.76139
Mal	-1.8561	3.31973	-3.90412	0.00394798	0.0797827	-1.73875
A730090N16Rik	-0.939646	3.34162	-3.90371	0.00395038	0.0797827	-1.74223
Pkd2l1	-2.21015	-0.722352	-3.90057	0.00396869	0.0799248	-1.80492
Map6d1	-1.33456	1.88456	-3.90057	0.00396872	0.0799248	-1.61818
Rhbdd3	-1.00939	2.96622	-3.89952	0.00397485	0.0799248	-1.70887
Antxr2	1.01901	4.97397	3.8995	0.00397496	0.0799248	-1.82643
Actr1b	-1.03989	4.39087	-3.8976	0.00398617	0.0799299	-1.84805
Asphd2	-0.940679	3.12375	-3.89617	0.00399455	0.0799299	-1.72983
4930473D10Rik	-1.90219	2.07098	-3.89545	0.00399883	0.0799299	-1.6353
Gm16599	-2.02248	5.56778	-3.89525	0.00400001	0.0799299	-1.89119
Zbtb18	1.08758	4.97925	3.89476	0.0040029	0.0799299	-1.82864
Pard3bos1	-2.50773	2.63742	-3.89425	0.00400593	0.0799299	-1.67525
Stt3a	0.834844	5.46781	3.89404	0.00400715	0.0799299	-1.85548
Nek2	1.36503	1.95845	3.89214	0.00401838	0.0799299	-1.61482
9630028H03Rik	-2.26795	6.24099	-3.89201	0.00401917	0.0799299	-1.88343
Gm12404	-2.33044	1.07806	-3.89181	0.00402039	0.0799299	-1.61101
Gm50196	-2.4666	0.407156	-3.8912	0.00402399	0.0799299	-1.63965
4921534H16Rik	-2.44427	2.46484	-3.88987	0.0040319	0.0799299	-1.66768
Ulbp1	1.6617	3.8418	3.88809	0.0040425	0.0799299	-1.73688
Gm56549	1.19243	3.35546	3.88737	0.00404682	0.0799299	-1.71303
Rapgef4os1	-1.75901	4.14379	-3.88661	0.00405138	0.0799299	-1.84709
Rs1	-2.12416	1.2038	-3.88575	0.0040565	0.0799299	-1.61862
Cnih1	0.982863	4.15407	3.88573	0.00405667	0.0799299	-1.79522
Samm50	-0.858732	3.6982	-3.88535	0.00405893	0.0799299	-1.80505
Gm48749	-2.36742	3.33345	-3.88374	0.0040686	0.0799299	-1.76282
Scn4b	-2.12584	3.23391	-3.8831	0.00407243	0.0799299	-1.75592
Smarcc1	0.844624	7.31367	3.88306	0.00407267	0.0799299	-1.83375
Lmnb1	0.990591	5.64215	3.88301	0.004073	0.0799299	-1.86801
Miga2	-0.923557	4.21176	-3.88169	0.00408096	0.0799299	-1.85785
Gm16168	-1.13321	6.63792	-3.88097	0.00408528	0.0799299	-1.88516
Vim	1.82556	4.46161	3.88081	0.00408628	0.0799299	-1.78635
Gm15412	-2.66097	-1.04515	-3.87917	0.00409618	0.0799299	-1.9298
4930405A10Rik	-2.50686	0.458634	-3.87854	0.00409998	0.0799299	-1.65345
1700022I11Rik	-1.78527	0.982093	-3.87777	0.00410468	0.0799299	-1.62994
Gm38575	-2.53129	0.706057	-3.87683	0.00411036	0.0799299	-1.6406
Zfp984	1.38637	2.1028	3.8766	0.00411179	0.0799299	-1.63984
Semp2l1	-3.73749	-1.87378	-3.87542	0.00411894	0.0799299	-2.25704
D430036J16Rik	-1.85707	2.29541	-3.87499	0.0041216	0.0799299	-1.6801
Gm13187	-2.46541	3.05369	-3.87484	0.00412247	0.0799299	-1.74404
Gm42917	-2.44784	1.71491	-3.87327	0.00413205	0.0799299	-1.64523
Pfkfb1	1.35916	1.95661	3.87318	0.00413262	0.0799299	-1.64055
Selenok-ps1	-2.45192	0.210843	-3.87282	0.00413484	0.0799299	-1.68063
Gm38102	-3.51641	-0.430471	-3.87237	0.00413756	0.0799299	-1.82018
Ccdc121rt2	-2.77777	-0.276294	-3.87164	0.00414208	0.0799325	-1.76109
Bcl11b	-1.22731	6.16033	-3.86927	0.00415661	0.080128	-1.92108
Mapk8ip1	-0.898389	3.71476	-3.86739	0.00416818	0.0802661	-1.8336
Setd4	-0.941898	4.07377	-3.86624	0.00417527	0.0803177	-1.86935
Gm11465	-2.0815	1.17198	-3.86541	0.00418043	0.0803321	-1.64537
Khdrbs3	1.63127	8.13414	3.86186	0.00420249	0.0805913	-1.82432
Gmps	0.747416	5.72426	3.86115	0.00420691	0.0805913	-1.9086
Gm12122	-2.41208	0.0789483	-3.86056	0.00421056	0.0805913	-1.71319
Gm47320	-2.87263	-0.358351	-3.86029	0.00421224	0.0805913	-1.79626
Gm31251	-3.0429	0.156003	-3.85965	0.00421626	0.0805913	-1.71776
Eif4ebp3	-1.57325	1.10389	-3.85898	0.00422046	0.0805913	-1.65376
4930583P06Rik	-2.5173	0.627772	-3.8576	0.0042291	0.0806142	-1.66777
Cnot6l	0.806331	7.20375	3.85737	0.00423051	0.0806142	-1.87669
Col17a1	-2.93728	-1.47176	-3.8558	0.00424037	0.0806503	-2.08711
Fgfr3	-1.55316	2.78995	-3.85566	0.00424126	0.0806503	-1.75359
8430419K02Rik	2.23746	0.853502	3.85444	0.00424891	0.0807115	-1.70802
Gm5441	-2.02223	4.9548	-3.85269	0.00425995	0.080837	-1.94507
Vps4b	0.767418	6.00141	3.85096	0.00427088	0.0808802	-1.92189
Pcdhga6	-2.60951	0.678649	-3.85056	0.00427344	0.0808802	-1.67533
Abcg1	-0.715895	4.55591	-3.85023	0.00427555	0.0808802	-1.92527
Tph2	1.53267	1.60136	3.84942	0.00428065	0.0808928	-1.66639
Tmco6	-1.36519	1.54387	-3.84582	0.00430356	0.0810964	-1.67853
Sulf1	1.13472	5.8864	3.84498	0.00430897	0.0810964	-1.92057
Idh3g	-1.08616	2.85634	-3.8438	0.00431651	0.0810964	-1.77802
Serpinb8	1.85136	3.63574	3.84373	0.00431694	0.0810964	-1.76915
Zdhhc8	-0.862092	3.94364	-3.8433	0.00431968	0.0810964	-1.8912
Gm34882	-2.33987	0.482377	-3.84242	0.00432536	0.0810964	-1.69451
Fhl2	1.02588	4.95891	3.84203	0.00432782	0.0810964	-1.90914
Lingo3	-1.30127	2.10983	-3.84114	0.0043336	0.0810964	-1.71456
Mdk	-1.80736	0.719537	-3.84079	0.00433582	0.0810964	-1.68305
Gm42982	-2.22626	0.459659	-3.84077	0.00433595	0.0810964	-1.69667
Amelx	-2.90657	-0.733943	-3.83993	0.00434134	0.0811141	-1.89662
Actr2	0.875538	6.51437	3.83524	0.00437169	0.0815684	-1.9322
Gm16066	-1.08307	2.90702	-3.83444	0.0043769	0.0815684	-1.79722
Fibp	-1.1103	2.81005	-3.8332	0.00438492	0.0815684	-1.78863
Ppp1r14a	-1.85892	0.403422	-3.83258	0.00438898	0.0815684	-1.70868
Gm15527	-2.63591	1.25097	-3.83217	0.00439169	0.0815684	-1.68953
2610316D01Rik	0.812603	6.98249	3.83204	0.00439252	0.0815684	-1.92278
Gm47802	-1.36623	2.69331	-3.83067	0.00440146	0.0816511	-1.78071
Tbc1d8b	0.994191	3.95422	3.82966	0.00440809	0.081691	-1.86001
Gm17477	-1.74126	2.68725	-3.82814	0.00441801	0.0817915	-1.78262
Gm45486	-1.84095	0.0882919	-3.82542	0.00443592	0.0820326	-1.74397
Atcayos	-2.54667	0.304792	-3.8248	0.00444004	0.0820326	-1.73099
Gm15563	-2.32663	4.11076	-3.82399	0.00444538	0.0820481	-1.93129
1700007J10Rik	-2.46088	1.33191	-3.82242	0.00445577	0.0821566	-1.70382
Fanci	0.982044	3.48716	3.81998	0.00447196	0.0822154	-1.83039
Il1r2	-1.69921	1.76903	-3.81996	0.0044721	0.0822154	-1.72307
Gm44129	-2.58067	2.89944	-3.8199	0.00447249	0.0822154	-1.80569
Pgk1	0.911118	4.08376	3.81852	0.00448167	0.0823011	-1.89162
Lmbrd2	0.844761	6.27262	3.81427	0.0045101	0.082716	-1.97024
Wdhd1	1.28955	5.34157	3.81378	0.00451335	0.082716	-1.95582
Cep76	1.08908	3.30562	3.81141	0.00452935	0.0827748	-1.82416
Tank	0.724827	6.48397	3.8113	0.00453005	0.0827748	-1.97185
ENSMUSG00000121500	-1.51843	2.56989	-3.81053	0.00453526	0.0827748	-1.79715
Taf6	-0.93253	3.57185	-3.81046	0.00453574	0.0827748	-1.90374
Hsd17b7	0.893803	3.35102	3.80993	0.00453928	0.0827748	-1.83629
Mpdz	0.782865	6.78828	3.80855	0.00454866	0.082863	-1.9653
Gm57327	-2.03831	-0.331896	-3.80443	0.00457664	0.0831562	-1.82731
Pms1	0.712158	5.52656	3.80438	0.00457699	0.0831562	-1.99357
Trim43c	-1.95143	1.95955	-3.80416	0.00457845	0.0831562	-1.75504
Tagap	-2.20507	-0.0875723	-3.80213	0.00459234	0.0833253	-1.79644
Psma2	0.759594	4.79484	3.79959	0.0046097	0.0834821	-1.97457
Gm20404	-2.04392	4.42272	-3.79926	0.00461199	0.0834821	-1.99668
Cyp2d22	-1.94172	0.610787	-3.7981	0.00461998	0.0834821	-1.7418
Foxred1	-1.27571	2.41463	-3.79769	0.0046228	0.0834821	-1.8009
Troap	1.68992	2.71588	3.79744	0.00462453	0.0834821	-1.77655
Skic2	-0.946752	2.9702	-3.79519	0.00464004	0.0834821	-1.86017
Mcam	1.54034	5.39882	3.79477	0.00464297	0.0834821	-1.9749
Nipa2	0.731737	5.78958	3.79441	0.00464548	0.0834821	-2.00904
Ntn4	0.764581	5.37408	3.79416	0.00464715	0.0834821	-2.00555
Nbeal2	-1.64406	0.43784	-3.79371	0.0046503	0.0834821	-1.75432
Gm20161	-2.36937	0.290292	-3.79304	0.00465492	0.0834821	-1.7693
Gm27234	-2.98723	-1.4859	-3.79289	0.00465597	0.0834821	-2.14635
Tent2	0.789595	7.28819	3.78997	0.00467633	0.0837567	-1.974
Iqch	-1.98488	2.70732	-3.78937	0.00468048	0.0837567	-1.83763
Mkln1	0.803961	8.02347	3.78673	0.00469898	0.0838982	-1.9463
Zfp61	-1.09742	2.53975	-3.78604	0.00470377	0.0838982	-1.82903
Platr31	-2.09003	1.45071	-3.78509	0.00471044	0.0838982	-1.75729
Ube2e3	0.959465	6.84377	3.78502	0.00471097	0.0838982	-1.99573
1810034E14Rik	-2.01242	3.87679	-3.78435	0.00471565	0.0838982	-1.97265
Acsbg3	-3.20154	-0.603705	-3.7843	0.00471602	0.0838982	-1.94072
4930481A15Rik	-1.47118	1.08039	-3.78352	0.0047215	0.0839138	-1.75331
Selenoo	-1.31637	2.63749	-3.78142	0.00473632	0.0840952	-1.84603
Gm48508	-1.28809	1.85961	-3.78042	0.00474337	0.0841382	-1.78302
Gm31019	-2.13542	0.380774	-3.77869	0.00475564	0.0841576	-1.77866
Actr5	-0.983871	2.69203	-3.77833	0.00475823	0.0841576	-1.85533
Smpd4	-0.732621	4.61531	-3.77809	0.00475989	0.0841576	-2.03711
Gm15990	-2.65785	-0.223616	-3.77766	0.00476294	0.0841576	-1.85426
Icam5	-1.66606	3.71609	-3.77291	0.00479689	0.0846417	-1.97675
Cacna2d2	-1.32014	4.12152	-3.77147	0.00480723	0.0846417	-2.01773
Cdc25c	1.67038	2.34263	3.77135	0.00480803	0.0846417	-1.78835
Alg13	0.774236	5.5964	3.77123	0.00480892	0.0846417	-2.04207
4930592I03Rik	-2.3933	-0.504723	-3.77058	0.00481362	0.0846426	-1.90244
Mbd6	-0.842883	4.49665	-3.76885	0.00482608	0.0847064	-2.04549
Nup155	0.687224	5.48026	3.76878	0.00482655	0.0847064	-2.04753
Prrt4	-2.06521	-0.641664	-3.76737	0.00483669	0.084753	-1.92377
Suz12	0.803676	6.62561	3.76712	0.00483851	0.084753	-2.03228
Ap1m1	-0.854789	3.29672	-3.76578	0.00484822	0.0848416	-1.93906
Gm16192	-3.54139	-0.945966	-3.76405	0.00486077	0.0849084	-2.0667
Gm15346	-3.07064	0.309182	-3.76376	0.00486285	0.0849084	-1.81341
Tpp2	0.788869	7.0369	3.76293	0.0048689	0.0849084	-2.02452
Ctnna3	-1.7627	8.9763	-3.76261	0.00487125	0.0849084	-1.94015
Gm45680	-4.11519	-2.13354	-3.76166	0.00487821	0.0849084	-2.48382
Dpp7	-1.40924	1.58813	-3.76104	0.0048827	0.0849084	-1.79591
Tgfb2	0.856478	4.75383	3.76014	0.00488931	0.0849084	-2.02842
Cep128	0.930293	6.65058	3.76006	0.00488987	0.0849084	-2.03989
Gm5862	-3.52807	-1.71994	-3.7568	0.00491376	0.0849084	-2.30394
Polr3h	-1.02037	4.75079	-3.75658	0.00491538	0.0849084	-2.08027
Zfp467	-0.963036	2.69756	-3.75655	0.00491559	0.0849084	-1.88698
Siglech	-1.02551	2.82822	-3.75515	0.00492586	0.0849084	-1.90353
Top2a	0.808048	5.80369	3.75486	0.00492803	0.0849084	-2.06669
Gm48678	-1.82873	6.29858	-3.75462	0.00492978	0.0849084	-2.08997
Gm50322	2.29849	0.927573	3.75391	0.00493503	0.0849084	-1.83899
Rexo1	-1.14674	3.06898	-3.75348	0.00493823	0.0849084	-1.93362
Gm14455	-1.51993	1.34374	-3.7534	0.0049388	0.0849084	-1.79783
Gm49519	-1.41664	0.99431	-3.75327	0.0049398	0.0849084	-1.79306
Gpr173	1.11041	4.69729	3.75316	0.0049406	0.0849084	-2.02415
Gm56990	-2.18811	4.441	-3.75088	0.00495747	0.085118	-2.0693
Tgfbi	1.46021	2.03242	3.74857	0.00497459	0.0852552	-1.81434
Gm17300	-2.78515	-0.583719	-3.74822	0.00497726	0.0852552	-1.956
Pex2	0.748719	4.52061	3.74707	0.00498581	0.0852552	-2.03784
Gm15461	-2.65481	0.971973	-3.74564	0.00499652	0.0852552	-1.8033
Chaserr	0.995788	6.71415	3.74534	0.00499872	0.0852552	-2.0587
Gpc6	1.01696	9.71148	3.74489	0.00500211	0.0852552	-1.92981
Gm47689	-1.88271	1.66192	-3.74457	0.0050045	0.0852552	-1.82117
Cx3cr1	-1.11287	3.91058	-3.74417	0.00500751	0.0852552	-2.03841
Mir124a-1hg	-1.33632	6.18381	-3.74416	0.00500758	0.0852552	-2.10933
Tiparp	0.96644	5.7714	3.74221	0.0050222	0.085391	-2.08096
Yipf6	1.001	3.97502	3.74185	0.00502493	0.085391	-1.99027
Gm15594	-2.04314	3.82198	-3.73978	0.00504051	0.0854361	-2.03389
Pacrg	-0.968958	7.14823	-3.7394	0.00504337	0.0854361	-2.07059
Cog1	-0.87759	3.3374	-3.73879	0.00504804	0.0854361	-1.98415
Pigm	1.22553	3.94223	3.73858	0.00504956	0.0854361	-1.9823
Tesk1	-1.40584	1.49905	-3.73789	0.00505483	0.0854361	-1.82405
Relch	0.850463	7.65724	3.73777	0.00505572	0.0854361	-2.03567
Sardhos	-1.96291	0.331915	-3.73534	0.0050742	0.0856688	-1.83461
Akt3	1.15653	10.0415	3.73006	0.00511451	0.0861839	-1.93783
Amt	-1.02925	2.76041	-3.72957	0.00511823	0.0861839	-1.9332
Sun2	-0.872603	3.18279	-3.72904	0.00512228	0.0861839	-1.98066
Gm52992	-1.88664	1.96638	-3.72886	0.0051237	0.0861839	-1.86154
Gm5751	-3.17059	0.175309	-3.72746	0.00513446	0.0861839	-1.87182
Tmem123	1.05965	3.08154	3.72733	0.00513549	0.0861839	-1.92833
Etv1	0.837548	7.07001	3.72702	0.00513782	0.0861839	-2.07655
Tro	-1.14201	4.47576	-3.72587	0.00514668	0.0862531	-2.11232
Gm11290	-1.20011	2.18742	-3.72202	0.00517649	0.0866381	-1.88877
Usp46os1	-2.30925	2.22849	-3.72168	0.00517916	0.0866381	-1.88889
Tnc	1.69883	5.60773	3.71952	0.00519595	0.0868391	-2.08437
Gm48559	-3.17271	-1.06979	-3.71693	0.0052162	0.0870976	-2.10577
Gm39103	-1.71617	3.53045	-3.7159	0.00522425	0.0871522	-2.04103
Gm43332	-2.70092	-0.9986	-3.71197	0.00525519	0.0875882	-2.08139
Gpr88	-2.20588	3.91417	-3.70754	0.0052903	0.0880469	-2.08835
Fbxw15	-3.23732	0.619077	-3.70727	0.00529238	0.0880469	-1.86573
A230009B12Rik	-1.9878	2.65755	-3.70629	0.00530017	0.088096	-1.95341
Adam1a	-1.28296	1.37838	-3.70291	0.0053272	0.088319	-1.86747
Gm21680	-3.08818	-1.25271	-3.70208	0.00533382	0.088319	-2.18414
1700025N21Rik	-3.50314	0.140001	-3.70208	0.00533385	0.088319	-1.9142
1700113A16Rik	-1.67684	1.1392	-3.70153	0.00533828	0.088319	-1.86333
Il27	-1.61771	1.11102	-3.7011	0.00534167	0.088319	-1.86348
Gm15813	-2.61468	2.88276	-3.70098	0.00534268	0.088319	-1.97531
Chek2	1.17599	2.94204	3.69679	0.0053764	0.0887178	-1.95121
Sycp3	-1.50302	3.48195	-3.69678	0.00537654	0.0887178	-2.0649
Snrpd3	0.984632	4.06161	3.69601	0.00538273	0.0887282	-2.06937
Gm16278	-1.53274	2.44002	-3.69501	0.00539087	0.0887282	-1.95063
Gm38948	-2.37908	1.57422	-3.69489	0.00539178	0.0887282	-1.88467
Vinac1	-2.22449	0.755717	-3.69321	0.00540543	0.0888606	-1.87337
1700006J14Rik	-2.68227	3.98804	-3.69205	0.0054149	0.0888606	-2.11081
Tsix	-2.75405	6.32284	-3.69145	0.00541974	0.0888606	-2.1798
Lhfp	1.71976	6.85005	3.6914	0.00542018	0.0888606	-2.12194
Rigi	-0.891733	4.8199	-3.69054	0.00542717	0.0888606	-2.18182
Gm49173	-4.00951	-0.617661	-3.69031	0.00542909	0.0888606	-2.08791
Ska2	0.909758	4.82348	3.68945	0.00543609	0.0888953	-2.13425
Gm26807	-2.20655	0.582298	-3.68829	0.0054456	0.0889709	-1.88386
4933421D24Rik	-1.23261	3.39809	-3.68664	0.00545913	0.089039	-2.07054
Gm6209	1.3967	1.40201	3.68659	0.00545955	0.089039	-1.88108
Ddr2	1.22922	5.25574	3.68542	0.00546915	0.0890568	-2.14865
Gm36737	-3.91619	-2.54254	-3.68478	0.00547447	0.0890568	-2.61841
Brd9	-0.800473	5.00343	-3.68458	0.0054761	0.0890568	-2.19688
Vps26a	0.742837	4.96956	3.68408	0.00548019	0.0890568	-2.15806
Leng9	-2.49361	2.56136	-3.6808	0.00550736	0.0892043	-1.9768
Tspear	-2.37025	1.22774	-3.68067	0.00550838	0.0892043	-1.89211
Cbfb	0.813333	6.06505	3.68065	0.0055086	0.0892043	-2.17661
Pspc1	0.75753	7.24136	3.68062	0.00550886	0.0892043	-2.14036
Usp47	0.878284	7.37732	3.67852	0.00552624	0.0893345	-2.13642
Gal3st4	-1.60202	0.957634	-3.67847	0.0055267	0.0893345	-1.89208
Sycp2	-1.64773	4.9364	-3.6775	0.00553476	0.0893853	-2.21079
Ldhd	-2.03335	0.58641	-3.67567	0.00555001	0.0895522	-1.89941
Chpf2	-1.17265	3.75966	-3.67508	0.00555499	0.0895533	-2.12724
Tyro3	-0.746661	4.232	-3.67359	0.00556749	0.0895544	-2.16885
ENSMUSG00000121413	-1.47225	2.60642	-3.67319	0.00557086	0.0895544	-1.99958
Ugcg	0.696426	5.45298	3.67265	0.00557537	0.0895544	-2.19224
Gm11250	-2.47501	-0.694631	-3.67213	0.0055797	0.0895544	-2.04507
Acsl4	0.742063	6.42654	3.67165	0.00558374	0.0895544	-2.18381
Eef1a2	-1.0398	2.8614	-3.67136	0.00558623	0.0895544	-2.02997
Gm14211	-1.91617	2.78048	-3.67097	0.00558947	0.0895544	-2.01935
Gm27252	-2.31734	0.484601	-3.66871	0.00560855	0.089733	-1.91246
Uchl5	0.739454	4.90666	3.66845	0.00561078	0.089733	-2.17874
Cdkn1b	1.19055	4.04597	3.66746	0.00561915	0.089733	-2.10162
Nr2f2	1.22618	2.55296	3.66605	0.00563109	0.089733	-1.96723
4933423P22Rik	-1.44878	2.79989	-3.66593	0.00563213	0.089733	-2.03143
Kpna2	1.28942	2.57463	3.66513	0.0056389	0.089733	-1.96538
Cfap418	0.787931	4.20616	3.66477	0.00564196	0.089733	-2.13534
Carns1	-2.1001	0.104866	-3.66447	0.00564448	0.089733	-1.94012
Gm11201	-2.82711	-0.905824	-3.6638	0.00565025	0.089733	-2.11244
Bcas3os1	-1.83928	3.10958	-3.66336	0.00565401	0.089733	-2.06869
Ppif	-1.1519	1.85662	-3.66292	0.00565776	0.089733	-1.94714
Slc10a1	-1.54987	1.77586	-3.6622	0.00566387	0.089733	-1.9429
Gm15592	-4.46046	-2.27415	-3.6618	0.00566729	0.089733	-2.58943
Gm10658	-1.99414	2.80854	-3.66077	0.00567611	0.089733	-2.03651
Aspm	1.42967	4.90628	3.65993	0.00568326	0.089733	-2.16045
Arhgef37	-1.00193	3.06941	-3.65986	0.00568393	0.089733	-2.07084
Ankzf1	-1.16235	2.54502	-3.65981	0.00568436	0.089733	-2.01233
Gm26787	-1.87073	1.46181	-3.6592	0.00568952	0.0897368	-1.93
Kctd13	-0.817629	3.62559	-3.65855	0.00569513	0.0897476	-2.13438
Ankrd63	-2.72624	-0.501963	-3.65625	0.00571498	0.0897742	-2.04074
Rtkn	-1.13289	3.48894	-3.65604	0.00571672	0.0897742	-2.12649
4930506C21Rik	-1.60913	2.03519	-3.65446	0.00573039	0.0897742	-1.97225
0610043K17Rik	-0.982593	3.49131	-3.65438	0.00573112	0.0897742	-2.12833
Gm1992	-1.92852	4.89786	-3.65396	0.00573473	0.0897742	-2.24428
Tmem151a	-1.13811	3.41753	-3.65396	0.00573475	0.0897742	-2.12095
Stmp1	1.05049	2.43914	3.65395	0.00573481	0.0897742	-1.9786
Taf15	0.990541	7.88825	3.65233	0.00574882	0.0897742	-2.15214
Pitpnm2os2	-1.94325	0.684435	-3.65207	0.00575111	0.0897742	-1.92788
Sbf2	0.865919	8.73039	3.6519	0.00575259	0.0897742	-2.11282
6430562O15Rik	-1.93882	0.667301	-3.65162	0.00575503	0.0897742	-1.92864
Tomm40	-0.803079	4.14731	-3.65133	0.00575749	0.0897742	-2.19665
Dcn	2.07434	0.682727	3.65094	0.00576089	0.0897742	-1.97066
Wdr62	1.43824	2.18366	3.64973	0.00577147	0.0897927	-1.95682
Gm14508	-1.43715	0.969082	-3.64968	0.00577193	0.0897927	-1.93053
Gpd1	-0.984324	2.58973	-3.64858	0.00578148	0.0898646	-2.03289
Rnf146	0.720806	5.69021	3.64653	0.00579943	0.0899837	-2.23342
Map3k20	0.882911	4.22285	3.64624	0.00580192	0.0899837	-2.16334
Adgrl1	-0.677298	6.23404	-3.64601	0.00580396	0.0899837	-2.25252
Gm43713	-1.94178	4.67696	-3.64477	0.00581487	0.0900439	-2.24768
Kpnb1	0.740868	5.48687	3.64444	0.00581773	0.0900439	-2.23417
Cbr3	-1.33542	1.36737	-3.64244	0.00583537	0.0902368	-1.94985
Dennd6b	-1.13016	3.65036	-3.6419	0.0058401	0.0902368	-2.16514
Lgals9	-0.980024	3.20173	-3.64118	0.00584645	0.0902438	-2.11415
Otub2	-1.16772	1.47751	-3.64073	0.00585046	0.0902438	-1.95664
Myrf	-1.22653	2.53018	-3.63957	0.00586067	0.0903248	-2.04052
1190005I06Rik	-1.48005	1.62351	-3.6385	0.00587014	0.0903943	-1.96716
Clk3	-0.805415	4.09052	-3.63781	0.00587633	0.0903944	-2.2118
Gm33651	-2.46238	-0.843425	-3.63739	0.00588008	0.0903944	-2.11742
Etfa	0.849354	5.41673	3.63572	0.00589489	0.0905457	-2.24242
Gas2l1	-1.80549	2.22589	-3.6351	0.00590047	0.0905551	-2.01611
Gm45187	-2.64436	-0.397956	-3.63393	0.00591083	0.0906378	-2.0432
Gm15559	-1.41379	1.91009	-3.6317	0.00593084	0.0906928	-1.99523
Jph3	-0.906587	3.46207	-3.63113	0.0059359	0.0906928	-2.15885
Slc35g1	1.20233	2.5709	3.63082	0.00593875	0.0906928	-2.01845
Anp32b	0.825357	5.01535	3.63078	0.00593912	0.0906928	-2.23917
mt-Atp8	3.31199	3.49137	3.63022	0.00594413	0.0906928	-2.01511
Ipo5	0.930593	5.38339	3.62919	0.00595342	0.0906928	-2.24952
Gm14377	-1.8472	2.01069	-3.62907	0.00595444	0.0906928	-2.00579
Pttg1	0.995903	2.8556	3.62824	0.00596195	0.0906928	-2.05098
Cep43	0.800534	5.15337	3.62748	0.00596884	0.0906928	-2.24912
Espl1	1.22972	3.11293	3.62697	0.00597345	0.0906928	-2.06857
P2ry14	-2.09869	5.27093	-3.62657	0.00597704	0.0906928	-2.29549
Col12a1	1.66009	3.46733	3.62643	0.00597832	0.0906928	-2.0814
Dusp12	-0.720673	4.10031	-3.62634	0.00597914	0.0906928	-2.22924
Atp5pb	0.687174	5.14355	3.62428	0.00599773	0.0907566	-2.25795
Gm28151	1.00954	2.55316	3.62419	0.00599859	0.0907566	-2.03197
Gm17141	-3.68705	-2.42147	-3.6239	0.00600124	0.0907566	-2.63503
Gm14320	-1.76797	0.0194561	-3.62367	0.00600328	0.0907566	-1.99423
Tmem274	-3.23347	-1.82113	-3.62266	0.00601245	0.09082	-2.43411
Hipk4	-2.6162	1.99061	-3.6216	0.0060221	0.0908904	-2.0094
Isg15	-1.70697	1.4475	-3.61962	0.00604021	0.0909051	-1.98438
Lnpep	0.860436	7.17971	3.61905	0.00604543	0.0909051	-2.23502
Rngtt	0.907964	7.50685	3.61719	0.00606248	0.0909051	-2.22317
Gm21781	0.839143	4.23394	3.61623	0.00607129	0.0909051	-2.20663
1700087M22Rik	-1.79682	2.25169	-3.61619	0.00607164	0.0909051	-2.04584
Gm11750	-2.56068	-1.19901	-3.61562	0.00607687	0.0909051	-2.22141
4930549C15Rik	-2.37213	3.06269	-3.61531	0.00607973	0.0909051	-2.12628
Mbtps2	0.677782	5.64066	3.61521	0.00608065	0.0909051	-2.28191
Nedd9	0.952727	4.56691	3.61521	0.0060807	0.0909051	-2.23074
A930006L05Rik	-2.31913	0.481309	-3.61505	0.00608216	0.0909051	-1.9813
Gm30541	-1.78597	1.31203	-3.61497	0.00608287	0.0909051	-1.98538
Gm46411	-4.04192	-1.35179	-3.61462	0.00608615	0.0909051	-2.35847
Cpne6	-1.528	2.39836	-3.61442	0.00608795	0.0909051	-2.06336
Dvl2	-0.948886	3.41055	-3.6128	0.00610292	0.0910403	-2.18016
Ntan1	-1.03463	3.78834	-3.61144	0.00611552	0.0910403	-2.22549
Glce	1.1259	6.30961	3.60971	0.00613155	0.0910403	-2.27107
Lin9	0.783213	5.04996	3.60948	0.00613368	0.0910403	-2.27323
H2-T23	-1.44624	1.20463	-3.60896	0.00613853	0.0910403	-1.99015
Smoc1	0.849134	5.88612	3.60885	0.00613952	0.0910403	-2.2864
Six3os1	-2.29974	0.414042	-3.60849	0.00614288	0.0910403	-1.99254
Naa30	1.04285	5.52993	3.60728	0.00615418	0.0910403	-2.28001
Pja2	0.770473	7.25156	3.60703	0.00615652	0.0910403	-2.25117
Dpysl4	-1.84716	1.65676	-3.60679	0.0061587	0.0910403	-2.01283
Entrep3	-1.1168	3.07196	-3.60565	0.00616933	0.0910403	-2.15226
4930567K20Rik	-2.2318	2.7223	-3.60534	0.00617226	0.0910403	-2.10567
Gm16105	-2.37682	2.02428	-3.60488	0.00617657	0.0910403	-2.03879
Gm50048	-1.51378	0.766705	-3.60277	0.00619633	0.0910403	-1.99191
Bmt2	0.774068	6.50451	3.60197	0.00620385	0.0910403	-2.28655
Mib2	-0.978722	3.28668	-3.60058	0.00621696	0.0910403	-2.1844
Setd5	0.825493	8.48901	3.60001	0.00622231	0.0910403	-2.20274
1700008O03Rik	-1.97162	1.84186	-3.59962	0.00622605	0.0910403	-2.03455
Dnajb5	-0.847842	3.30166	-3.59961	0.00622609	0.0910403	-2.18646
Gm57054	-2.96254	-1.27358	-3.59836	0.00623791	0.0910403	-2.27276
Gm13091	-2.83215	0.357055	-3.59748	0.00624621	0.0910403	-2.01198
Slc27a1	-0.929347	4.01977	-3.59715	0.00624937	0.0910403	-2.26869
Zfand2b	-2.43537	0.361055	-3.59687	0.00625201	0.0910403	-2.01005
Doc2g	-1.8194	0.30422	-3.5965	0.00625554	0.0910403	-2.01022
Tm9sf3	0.929034	6.49536	3.59634	0.00625707	0.0910403	-2.2926
Tmem30a	1.07333	6.47045	3.59616	0.00625873	0.0910403	-2.29046
Eeig1	-0.900968	4.36752	-3.59612	0.00625914	0.0910403	-2.29981
Clec4n	4.50187	-1.02938	3.59596	0.00626068	0.0910403	-2.50562
Sv2b	1.48979	7.86962	3.59586	0.00626164	0.0910403	-2.23382
Gpr162	-1.43938	3.20933	-3.59518	0.00626805	0.0910403	-2.18497
Irak1	-0.841691	3.88062	-3.59409	0.00627849	0.0910403	-2.25848
Esyt3	-1.65025	0.41029	-3.59366	0.00628257	0.0910403	-2.00929
St8sia3os	-1.48209	3.03752	-3.59336	0.00628544	0.0910403	-2.16647
Kif21b	-0.799604	5.22214	-3.59322	0.00628677	0.0910403	-2.34232
Uhmk1	0.809066	4.77717	3.59295	0.00628933	0.0910403	-2.28262
Gclm	0.733907	4.6504	3.59292	0.00628964	0.0910403	-2.2807
Gm10544	-1.39915	3.47394	-3.59189	0.00629943	0.0910403	-2.22138
Dus1l	-1.57081	1.43697	-3.59158	0.00630237	0.0910403	-2.0229
Smg7	0.945269	7.6302	3.5915	0.00630313	0.0910403	-2.25622
Ints1	-0.923236	2.73886	-3.5911	0.00630702	0.0910403	-2.13319
Tyms	0.862714	4.06031	3.59068	0.00631103	0.0910403	-2.23209
Gm42560	-1.84958	1.22549	-3.589	0.00632711	0.0910403	-2.01779
G2e3	0.787696	6.18258	3.58854	0.00633157	0.0910403	-2.31528
Vma21	1.1278	3.5454	3.58829	0.00633393	0.0910403	-2.17514
Gm11437	-0.893863	3.39418	-3.58813	0.00633545	0.0910403	-2.21582
Dock7	0.81141	7.97376	3.588	0.00633677	0.0910403	-2.24632
Cdk5	-0.978873	3.28822	-3.58749	0.00634167	0.0910403	-2.20421
Arf1	0.722505	5.12405	3.58706	0.00634582	0.0910403	-2.31327
Clspn	0.82115	3.9384	3.58705	0.00634592	0.0910403	-2.22957
Shd	-1.16571	1.83914	-3.58584	0.00635754	0.0910403	-2.05498
4930589P08Rik	-3.2037	-1.59698	-3.58545	0.0063613	0.0910403	-2.39623
Gm16861	-2.15951	-0.891413	-3.58485	0.00636706	0.0910403	-2.17108
Hdac11	-0.961043	3.56847	-3.58475	0.00636811	0.0910403	-2.24105
Spout1	-1.47977	1.89048	-3.58408	0.00637452	0.0910403	-2.06132
Slc16a11	-1.83889	2.04021	-3.58374	0.00637787	0.0910403	-2.07311
Htra1	-1.12912	4.52032	-3.58368	0.0063784	0.0910403	-2.33135
Naa15	0.811864	6.83441	3.58332	0.00638187	0.0910403	-2.30326
2410021H03Rik	-2.43143	2.62036	-3.58267	0.00638817	0.0910589	-2.12484
Myo5a	0.955356	8.78622	3.58129	0.00640161	0.0910922	-2.21538
Stk31	-1.8647	0.232547	-3.58124	0.00640212	0.0910922	-2.03307
Gm10550	-1.47602	3.17297	-3.58089	0.0064055	0.0910922	-2.20149
Marchf6	0.729379	7.1523	3.57959	0.00641821	0.0912016	-2.29763
Fndc5	-1.5807	1.6735	-3.57815	0.00643219	0.0913258	-2.05459
4932443L11Rik	-2.50348	4.72778	-3.57766	0.00643697	0.0913258	-2.34648
Adamts12	1.50025	2.87542	3.5761	0.0064523	0.091395	-2.12013
Nsrp1	0.682541	4.8827	3.5757	0.00645622	0.091395	-2.32197
Tmem204	-1.9202	1.70454	-3.57563	0.0064569	0.091395	-2.05902
Macrod2os1	-2.1498	4.91759	-3.57377	0.00647518	0.0915826	-2.36597
Rad23b	0.899872	6.45121	3.5724	0.00648861	0.0917013	-2.33043
Rab2a	0.839453	7.31348	3.56919	0.00652041	0.0920531	-2.30517
Hip1r	-1.08261	4.89586	-3.56844	0.00652782	0.0920531	-2.37369
Gm17106	-2.50842	4.95534	-3.56687	0.00654337	0.0920531	-2.37396
6330576A10Rik	-2.25297	4.25004	-3.56641	0.00654802	0.0920531	-2.3338
Fdft1	0.768326	4.67589	3.56633	0.00654875	0.0920531	-2.32067
Prpf38b	0.875169	6.77415	3.5658	0.00655406	0.0920531	-2.33137
Lum	-2.68996	-0.524175	-3.56525	0.00655955	0.0920531	-2.13806
Nav3	1.09575	12.0688	3.56484	0.0065636	0.0920531	-2.10985
Col5a2	1.3372	2.16361	3.56475	0.00656459	0.0920531	-2.07765
Gm13703	-2.09926	1.61926	-3.56395	0.0065725	0.0920531	-2.06961
Ptprn	-0.956689	6.38285	-3.56388	0.00657327	0.0920531	-2.37531
Vps50	0.740805	6.75882	3.56357	0.00657634	0.0920531	-2.33738
Cyth4	-1.16892	1.74093	-3.5631	0.00658106	0.0920531	-2.08022
Hmgb4	-3.3346	0.0240552	-3.56278	0.00658425	0.0920531	-2.09155
Mapre1	0.752308	5.36559	3.56099	0.00660222	0.0922336	-2.3592
Selenot	0.761477	5.28015	3.56022	0.00660995	0.0922709	-2.35789
Rbpj	1.01309	6.65823	3.55965	0.00661563	0.0922794	-2.34133
C030013E06Rik	-2.01773	0.415361	-3.55888	0.00662337	0.0923167	-2.05452
Tmem255b	-1.4881	1.09882	-3.55777	0.00663463	0.092403	-2.05688
9130015G15Rik	-1.98978	3.37051	-3.55572	0.00665536	0.0926208	-2.25868
Gm44071	-2.73044	2.04302	-3.55324	0.00668052	0.0926591	-2.10972
Gm45406	-1.95154	1.48645	-3.55319	0.00668099	0.0926591	-2.07807
Gm47071	-1.99114	2.43768	-3.55286	0.0066844	0.0926591	-2.15408
Adra2c	-2.97201	-0.4628	-3.55285	0.00668445	0.0926591	-2.15217
Tab3	0.744515	5.4633	3.55241	0.00668899	0.0926591	-2.37385
Pou2f1	0.906999	8.02323	3.55171	0.00669612	0.0926591	-2.29819
Fgf1	-1.48126	4.60809	-3.55164	0.00669681	0.0926591	-2.38726
Prpf40a	0.706347	7.25479	3.55081	0.00670524	0.0926591	-2.33726
Abcb8	-0.907492	2.80772	-3.55065	0.00670695	0.0926591	-2.20141
Sptbn2	-0.706863	5.44433	-3.55045	0.00670897	0.0926591	-2.40985
Cdr1	-3.13387	0.303926	-3.54905	0.00672322	0.0927855	-2.07871
Gm45285	-2.57638	1.07655	-3.54591	0.00675547	0.0929946	-2.07075
Gm39090	-1.27927	2.73376	-3.54591	0.00675548	0.0929946	-2.20092
Gm28375	-2.22443	4.94743	-3.54576	0.00675699	0.0929946	-2.4095
Gm26594	-1.7735	0.630385	-3.54543	0.00676044	0.0929946	-2.068
Ttc16	-1.97393	-0.145272	-3.54461	0.00676885	0.0929946	-2.10611
Slc22a17	-1.67273	5.24894	-3.5439	0.00677619	0.0929946	-2.42357
Msantd1	-1.74624	0.51044	-3.54388	0.00677643	0.0929946	-2.07144
Itpripl2	1.59239	1.3381	3.54361	0.0067792	0.0929946	-2.07046
Gm26660	-1.18531	2.10782	-3.54298	0.00678565	0.0930129	-2.13832
4930419G24Rik	-2.21133	5.48624	-3.54219	0.00679386	0.0930245	-2.42612
Arih1	0.850379	8.16213	3.54184	0.0067975	0.0930245	-2.30669
Sh2b1	-0.921064	2.98133	-3.54142	0.00680181	0.0930245	-2.23562
Mtif3	-1.22119	2.34931	-3.5409	0.00680726	0.0930245	-2.16522
Slc2a2	-1.3778	1.88172	-3.54044	0.00681203	0.0930245	-2.12284
Slc26a10	-1.16417	1.68359	-3.53881	0.006829	0.0931184	-2.11063
Kntc1	0.91649	4.21225	3.53879	0.00682913	0.0931184	-2.31933
Lonp1	-1.02337	3.04284	-3.53688	0.00684911	0.0932727	-2.25106
Gm38505	-2.3388	6.92773	-3.53663	0.00685173	0.0932727	-2.39238
Abcg2	0.754689	5.15322	3.53623	0.0068558	0.0932727	-2.3907
Efhd2	0.873659	3.63675	3.53435	0.00687548	0.0933847	-2.27489
Fkbp8	-0.915685	3.21439	-3.53367	0.00688265	0.0933847	-2.27574
Il1r1	2.03274	2.79515	3.53342	0.00688528	0.0933847	-2.15104
Or10h1	-2.26004	2.04384	-3.53326	0.00688697	0.0933847	-2.14303
Acvr1	0.973295	7.10993	3.53262	0.00689368	0.0933847	-2.36745
Cemip2	1.03611	4.53156	3.53168	0.00690354	0.0933847	-2.34737
Col4a6	2.94103	3.13659	3.53014	0.00691984	0.0933847	-2.15385
Dhx15	0.730709	6.96775	3.5298	0.00692344	0.0933847	-2.38103
Creb1	0.725044	7.09174	3.52979	0.00692348	0.0933847	-2.37605
Trim24	0.679151	6.62072	3.52962	0.00692526	0.0933847	-2.3952
Piezo2	1.73129	6.21999	3.52961	0.00692538	0.0933847	-2.38084
Ak9	-1.89574	-0.130481	-3.52953	0.00692628	0.0933847	-2.12226
Ipo9	0.688326	6.24798	3.52879	0.0069341	0.0933847	-2.40731
Adamts18	1.24238	3.87184	3.5285	0.00693716	0.0933847	-2.2863
Gm50024	-2.19982	2.66038	-3.52721	0.00695081	0.0933847	-2.21337
Usp37	0.666947	7.21308	3.527	0.00695306	0.0933847	-2.37581
Cdiptos	-2.65417	-0.587088	-3.52614	0.0069621	0.0933847	-2.19566
7630403G23Rik	-2.4003	0.629086	-3.52604	0.00696319	0.0933847	-2.09433
Zbtb37	0.693857	5.52401	3.52574	0.00696638	0.0933847	-2.41749
Gm32304	-1.40872	3.51948	-3.52435	0.00698119	0.0933847	-2.3287
Tmcc3os	-2.26716	1.35899	-3.52426	0.0069821	0.0933847	-2.11129
Gm48765	-1.9199	4.6773	-3.52319	0.00699357	0.0933847	-2.43384
Dysf	2.01628	2.52968	3.52304	0.00699511	0.0933847	-2.1437
Pwwp2b	-1.69102	0.763998	-3.523	0.00699553	0.0933847	-2.09783
Itgav	0.949186	7.51531	3.52117	0.00701515	0.0933847	-2.36819
Tmem267	0.969177	2.58958	3.52009	0.00702668	0.0933847	-2.18657
D830036C21Rik	-1.2469	2.2044	-3.52004	0.00702721	0.0933847	-2.18076
Gm56759	-2.01605	2.87496	-3.5199	0.00702874	0.0933847	-2.25245
Mnat1	0.868458	7.14843	3.5199	0.00702878	0.0933847	-2.38683
Gm15747	-1.76273	0.982232	-3.51913	0.00703703	0.0933847	-2.10635
Eps8l1	-1.40142	1.95533	-3.51887	0.00703983	0.0933847	-2.15969
Pcdhgb4	-1.21148	1.3395	-3.51867	0.00704193	0.0933847	-2.11935
4930532I03Rik	-1.84943	4.75893	-3.5185	0.00704379	0.0933847	-2.44585
Gtpbp2	-0.775749	4.62572	-3.5178	0.00705136	0.0933847	-2.43418
Gm16316	-1.81914	1.26269	-3.5175	0.0070545	0.0933847	-2.11763
Pcdh15	1.07873	11.3553	3.51733	0.00705637	0.0933847	-2.20103
Rpp21	-1.31493	1.89661	-3.51731	0.00705656	0.0933847	-2.15707
Snorc	-1.94477	-0.60916	-3.5171	0.00705883	0.0933847	-2.19552
Gm13708	-2.46114	2.76019	-3.51654	0.00706486	0.0933967	-2.23745
Gm17202	-2.08102	3.1862	-3.51504	0.00708111	0.0935436	-2.29706
Gm13782	-3.26009	-1.23421	-3.51444	0.00708756	0.0935609	-2.35836
Nprl2	-1.12954	1.89021	-3.5124	0.00710966	0.0937612	-2.16328
Klhl35	-2.81365	-1.14555	-3.51209	0.00711303	0.0937612	-2.32193
Cand1	0.761031	5.47112	3.5111	0.00712388	0.0938364	-2.43637
Gm33255	-3.29244	-0.271271	-3.5106	0.00712932	0.0938402	-2.19028
Fam50a	-1.09653	2.16605	-3.50824	0.00715504	0.0941028	-2.19359
Socs4	1.14386	4.70817	3.50778	0.00716002	0.0941028	-2.39543
Tbl1xr1	0.804918	7.35267	3.50735	0.00716477	0.0941028	-2.39805
Gm12296	-1.26453	4.02304	-3.50594	0.00718018	0.0941595	-2.41091
Stag2	0.7601	7.28212	3.50583	0.0071814	0.0941595	-2.40403
Satb2	1.29902	6.89932	3.50537	0.00718649	0.0941595	-2.41145
Gm10684	-2.83689	-1.15358	-3.50438	0.0071974	0.0941595	-2.32423
C230037L18Rik	-1.17892	1.85605	-3.50409	0.00720051	0.0941595	-2.17263
Tex50	-2.00319	1.51863	-3.50401	0.0072014	0.0941595	-2.1486
Gm49915	-1.74786	1.64102	-3.5028	0.00721469	0.0941595	-2.1583
Magel2	-2.30301	-0.446391	-3.50248	0.00721826	0.0941595	-2.19345
Gm11899	-2.08293	0.0762091	-3.50239	0.00721924	0.0941595	-2.14126
4930473A02Rik	-2.17929	3.48941	-3.50225	0.00722077	0.0941595	-2.35218
Gm37459	-1.84355	4.71941	-3.50121	0.00723231	0.0941764	-2.47038
Chac2	-1.08722	3.61652	-3.5012	0.00723241	0.0941764	-2.37422
Agbl5	-1.07577	3.21768	-3.50054	0.00723974	0.0942027	-2.32738
Gm15758	-2.4015	-0.114968	-3.50008	0.00724477	0.0942027	-2.16079
Btbd2	-1.02204	2.36612	-3.49919	0.00725469	0.0942644	-2.22732
Scel	-1.32074	2.89159	-3.49859	0.00726128	0.0942828	-2.29022
Gm45670	-1.9866	0.984155	-3.4976	0.00727228	0.0943584	-2.13553
Enah	1.02152	8.72411	3.49672	0.00728214	0.094419	-2.34552
Hdx	0.958861	5.80142	3.49617	0.0072882	0.0944304	-2.4557
Sema3f	-1.35143	0.770479	-3.49496	0.00730173	0.0944446	-2.13529
Pdzd8	0.709776	5.83884	3.49463	0.00730541	0.0944446	-2.46546
Gm11100	-2.33718	0.137993	-3.49417	0.00731057	0.0944446	-2.15057
Dusp16	0.890035	5.92037	3.4941	0.00731139	0.0944446	-2.46026
Gm39214	-1.73502	4.38062	-3.49375	0.00731522	0.0944446	-2.46009
Cep152	0.684881	4.86429	3.49188	0.0073362	0.0946484	-2.44879
Gm17344	-1.81689	2.56488	-3.4906	0.00735058	0.0947132	-2.26121
Nsl1	1.10276	3.0872	3.48939	0.00736418	0.0947132	-2.27198
Usp30	-0.885619	3.56829	-3.48916	0.00736676	0.0947132	-2.38519
Gm16023	-1.14765	3.80721	-3.48903	0.00736828	0.0947132	-2.4144
Hpgds	-1.11737	4.25412	-3.48883	0.00737052	0.0947132	-2.45705
Gm16036	-1.78007	1.83211	-3.488	0.00737993	0.0947132	-2.19333
Prss36	-1.71394	1.46969	-3.4872	0.00738898	0.0947132	-2.16991
Dus3l	-0.868099	3.17858	-3.48658	0.00739592	0.0947132	-2.3412
Mettl9	0.634044	5.33701	3.48626	0.00739954	0.0947132	-2.47694
Gm10475	-1.78006	0.236246	-3.48529	0.00741052	0.0947132	-2.15424
Gm47889	-1.94077	1.50287	-3.48473	0.00741695	0.0947132	-2.17451
Gm11186	-2.5633	-0.960114	-3.48455	0.00741897	0.0947132	-2.30354
Ppp1r15b	1.18313	4.08226	3.48455	0.00741901	0.0947132	-2.37735
Per1	-1.26396	3.88716	-3.48396	0.0074257	0.0947132	-2.43056
Sox5os4	-2.03227	4.12603	-3.48386	0.0074268	0.0947132	-2.45178
Atg2a	-0.923007	3.15689	-3.48385	0.00742688	0.0947132	-2.34356
Pusl1	-2.38619	0.459896	-3.48361	0.00742961	0.0947132	-2.15182
Mpc2	0.672721	4.83876	3.48293	0.00743743	0.0947137	-2.46122
Paxx	-1.58624	1.14032	-3.4827	0.00744004	0.0947137	-2.16091
Neu4	-1.83765	2.64528	-3.48096	0.00745982	0.0948992	-2.28316
Fgfr2	-1.1955	7.93935	-3.47993	0.0074716	0.0949639	-2.41876
Tmem234	-0.976531	4.55688	-3.4792	0.00747996	0.0949639	-2.49242
Krt10	-2.14917	1.04444	-3.47904	0.00748181	0.0949639	-2.16223
Gm44752	-2.13358	-0.496255	-3.47794	0.00749448	0.0949639	-2.2263
Gm48728	-2.56553	0.35852	-3.47752	0.0074993	0.0949639	-2.16342
Gm20686	-2.88565	-1.29696	-3.47745	0.00750011	0.0949639	-2.39133
Lsm12	0.7948	4.21304	3.47733	0.00750141	0.0949639	-2.42164
Morc4	0.912693	4.33487	3.47675	0.00750812	0.094983	-2.42662
Gm50368	-1.54466	2.17276	-3.47592	0.00751769	0.095038	-2.24159
Gm11491	-2.63636	0.183005	-3.47518	0.00752621	0.0950797	-2.17571
Pcsk5	1.09341	6.14867	3.47464	0.00753238	0.0950918	-2.48107
Slc4a10	1.14832	8.47877	3.47215	0.00756124	0.0952255	-2.39461
Atad1	0.68123	6.2033	3.47205	0.00756238	0.0952255	-2.49591
Rnpepl1	-0.78548	3.38959	-3.47162	0.00756728	0.0952255	-2.38943
Pls3	0.740144	5.47035	3.47154	0.00756823	0.0952255	-2.49774
Sugt1	0.660667	5.10962	3.4698	0.0075885	0.0952255	-2.49418
Gm49189	-1.40122	2.2558	-3.46899	0.00759791	0.0952255	-2.26043
Gnal	-1.28373	6.62436	-3.46873	0.00760088	0.0952255	-2.51272
Adap2os	-2.27376	2.01276	-3.4686	0.00760239	0.0952255	-2.2335
Mapk1ip1	-0.725345	4.88336	-3.46854	0.00760317	0.0952255	-2.52277
Gm15558	-1.63113	1.622	-3.46847	0.007604	0.0952255	-2.20592
Pole	0.828123	3.76572	3.46839	0.00760491	0.0952255	-2.39032
Gm47167	-1.89031	5.04105	-3.46832	0.0076057	0.0952255	-2.53466
Gm14634	0.819201	3.47718	3.46672	0.00762432	0.095393	-2.36187
Gm1604a	-1.24229	4.8923	-3.46554	0.00763816	0.0954958	-2.53308
D530017H19Rik	-1.16944	1.27627	-3.46418	0.00765417	0.0954958	-2.19194
Kank1	-1.04243	5.21949	-3.46398	0.00765641	0.0954958	-2.54393
Pdhx	0.700744	5.04183	3.46378	0.00765878	0.0954958	-2.49865
Gtf3c3	0.643459	5.69465	3.46332	0.00766426	0.0954958	-2.51596
4930570B17Rik	-1.9427	5.07095	-3.46273	0.0076711	0.0954958	-2.54396
Gm45820	-2.27726	-0.570465	-3.46231	0.00767605	0.0954958	-2.25846
Dipk2a	0.983713	3.81624	3.45995	0.00770388	0.0954958	-2.39562
Lims1	0.900134	7.46885	3.45957	0.00770847	0.0954958	-2.46471
E2f8	1.13627	2.54912	3.45954	0.00770879	0.0954958	-2.26569
Gm16041	-2.8495	0.469443	-3.45927	0.00771199	0.0954958	-2.1844
Dlx5	-1.78966	-0.318171	-3.45922	0.00771252	0.0954958	-2.2241
1700125G02Rik	-2.02962	-0.192393	-3.45912	0.00771378	0.0954958	-2.21578
Gm49595	-2.37794	1.3544	-3.45902	0.00771488	0.0954958	-2.20143
Ube4bos1	-2.36412	3.12236	-3.45881	0.00771738	0.0954958	-2.36925
A930002C04Rik	-2.82585	-0.380749	-3.45819	0.00772474	0.0954958	-2.25046
C1qtnf4	-1.09321	3.79289	-3.45815	0.00772522	0.0954958	-2.45897
Gm16159	-2.27777	0.265119	-3.45801	0.00772689	0.0954958	-2.19026
Pparg	1.48175	5.44418	3.4571	0.00773767	0.0955641	-2.49288
C230057M02Rik	-0.824645	3.8935	-3.45536	0.00775834	0.0957545	-2.47045
Gm46555	-2.7512	-0.649398	-3.45314	0.00778482	0.0959896	-2.29314
Sgo1	0.993688	2.61823	3.4526	0.00779123	0.0959896	-2.28683
Stam	0.704935	6.27675	3.45244	0.00779319	0.0959896	-2.52353
Atp6v1c2	-1.40294	0.593497	-3.45171	0.00780189	0.0960317	-2.19183
Ywhaz	0.780782	7.08388	3.45079	0.00781289	0.0961022	-2.49657
A530016L24Rik	-2.49081	-0.890184	-3.4494	0.00782964	0.0961707	-2.33159
Gm56501	-1.64954	1.40007	-3.44913	0.00783287	0.0961707	-2.21946
Plaat3	-1.1696	2.69183	-3.44866	0.00783852	0.0961707	-2.33989
Tead1	0.890195	6.27551	3.44857	0.00783957	0.0961707	-2.52519
Gm26647	-2.51708	-0.624079	-3.44813	0.00784493	0.0961717	-2.28996
Gm19605	-1.06854	2.74529	-3.44738	0.00785393	0.0962172	-2.34831
Bub3	0.700475	4.64967	3.44399	0.00789496	0.096357	-2.50826
Ociad1	0.770091	5.78288	3.44347	0.0079012	0.096357	-2.54302
Anxa2	1.4915	2.38525	3.44331	0.00790317	0.096357	-2.26245
Efr3a	0.815858	6.79726	3.4432	0.00790451	0.096357	-2.51916
Nfib	0.761299	8.88108	3.44207	0.00791826	0.096357	-2.42093
Gm14964	-2.55303	0.46588	-3.44194	0.00791984	0.096357	-2.2067
Foxj3	0.838068	6.49781	3.44182	0.00792124	0.096357	-2.53053
5830444B04Rik	-1.40917	1.95647	-3.4413	0.00792762	0.096357	-2.27148
Ccdc24	-2.67785	0.401797	-3.44128	0.00792784	0.096357	-2.20911
Tjap1	-0.939434	4.67112	-3.44064	0.00793562	0.096357	-2.55837
Trip6	-1.80862	0.170082	-3.44022	0.00794076	0.096357	-2.21417
Gm48837	-2.71401	-1.20008	-3.44006	0.00794273	0.096357	-2.40334
Irf3	-1.48874	2.22083	-3.44004	0.00794293	0.096357	-2.29891
Pcdh7	1.14372	10.78	3.43991	0.0079445	0.096357	-2.33579
Fbxo30	0.893071	3.59732	3.43954	0.00794905	0.096357	-2.40897
Gm44626	-2.11383	-0.60901	-3.43947	0.00794997	0.096357	-2.28757
Tbc1d22bos	-2.15123	1.63528	-3.43882	0.00795782	0.096388	-2.24766
Gpr137	-1.69119	1.26057	-3.43825	0.00796489	0.0964096	-2.22744
Fgd2	-1.17806	1.75106	-3.43591	0.0079935	0.0965772	-2.26177
Gm26918	-1.87222	2.08355	-3.43557	0.00799772	0.0965772	-2.2902
Gm53207	-2.36539	1.07782	-3.43485	0.0080065	0.0965772	-2.22295
Pik3r2	-1.05748	2.39994	-3.43316	0.00802741	0.0965772	-2.32792
Gm14286	-1.52772	0.790751	-3.43305	0.00802874	0.0965772	-2.21884
Rgs14	-1.1937	1.53039	-3.43288	0.00803081	0.0965772	-2.25012
Ky	-1.42665	0.754137	-3.43271	0.00803296	0.0965772	-2.21863
Calu	1.05659	4.82717	3.43258	0.00803452	0.0965772	-2.52355
Acmsd	-1.53492	0.447704	-3.43204	0.00804126	0.0965772	-2.21827
Sirt4	-0.736454	3.64955	-3.432	0.00804165	0.0965772	-2.47853
Postn	2.68198	3.82234	3.43193	0.00804252	0.0965772	-2.34784
Sdf4	0.694678	5.01103	3.43146	0.00804838	0.0965772	-2.54773
Clic6	-2.46381	1.43151	-3.43102	0.00805382	0.0965772	-2.24369
Gm57043	-2.13324	0.822575	-3.43081	0.00805647	0.0965772	-2.222
Trmt2a	-1.41917	3.01059	-3.43052	0.00806002	0.0965772	-2.40729
Ckap5	0.709286	7.26534	3.43023	0.00806356	0.0965772	-2.5211
Gm48696	-2.23831	1.29683	-3.42957	0.00807179	0.0965855	-2.23993
Zfp711	0.809465	4.92212	3.42858	0.00808402	0.0965855	-2.5422
Nipal4	-1.68704	0.263448	-3.42798	0.00809151	0.0965855	-2.22689
Serbp1	0.833749	6.75871	3.42607	0.00811528	0.0965855	-2.54628
Gm20717	-2.93173	-1.72733	-3.42593	0.00811708	0.0965855	-2.55815
Amdhd2	-1.12954	1.6417	-3.42556	0.00812166	0.0965855	-2.26805
Rsrc1	0.713962	7.49588	3.42548	0.00812275	0.0965855	-2.51758
Gm11496	-2.57141	-0.915314	-3.42493	0.00812958	0.0965855	-2.36341
Elavl1	0.718559	6.76227	3.42479	0.00813127	0.0965855	-2.55024
Ctdspl2	0.770743	6.56652	3.42314	0.00815193	0.0965855	-2.55867
Prkcd	-1.1198	2.47771	-3.42309	0.00815257	0.0965855	-2.35197
Rnf213	-0.930416	6.00313	-3.42294	0.00815453	0.0965855	-2.60433
Pcsk4	-1.79439	-0.133009	-3.42289	0.00815507	0.0965855	-2.25291
Pbdc1	0.83205	5.38947	3.42176	0.00816925	0.0965855	-2.57153
Zfr	0.893738	8.40697	3.42147	0.00817301	0.0965855	-2.47665
Abcb9	-1.1131	3.20655	-3.42121	0.00817624	0.0965855	-2.44589
Gm41914	-2.20462	1.1252	-3.42107	0.008178	0.0965855	-2.24464
Dlgap5	1.52311	3.24142	3.42098	0.00817917	0.0965855	-2.37194
Gm49003	-2.19328	4.02868	-3.42087	0.00818052	0.0965855	-2.53658
Ppp3r1	0.819072	5.68757	3.42058	0.00818415	0.0965855	-2.5763
Cdc27	0.743582	6.5844	3.41987	0.0081931	0.0965855	-2.56378
Ankmy1	-2.12829	0.550261	-3.41943	0.00819869	0.0965855	-2.23455
1700019A02Rik	1.02573	3.23544	3.41931	0.00820014	0.0965855	-2.39726
Nusap1	0.707969	4.34328	3.41919	0.00820172	0.0965855	-2.52321
Zfp512b	-0.990741	3.73376	-3.41915	0.00820215	0.0965855	-2.51112
Kremen1	1.05196	5.45169	3.41878	0.0082069	0.0965855	-2.56781
Fam76b	0.74917	5.49941	3.41872	0.00820766	0.0965855	-2.57973
Gm36736	1.84423	2.23824	3.41832	0.00821271	0.0965855	-2.27814
9230117E06Rik	-2.11372	-0.282774	-3.41772	0.00822022	0.0966114	-2.27318
Gm38413	-1.17796	3.37833	-3.41659	0.00823449	0.0967167	-2.47451
Rnf126	-0.953903	2.76941	-3.41593	0.00824289	0.096753	-2.3973
Mybpc1	2.11715	3.26403	3.41522	0.00825191	0.0967966	-2.36693
4930478L05Rik	-2.8785	-0.901382	-3.41309	0.00827903	0.0970186	-2.38128
Gm16059	-2.92338	-0.407599	-3.41265	0.0082846	0.0970186	-2.30709
4930563F08Rik	-2.11354	1.68066	-3.4122	0.0082904	0.0970186	-2.28847
Tipin	0.893891	4.72372	3.41194	0.00829364	0.0970186	-2.55432
Sult1a1	-2.10352	0.313166	-3.41127	0.00830225	0.0970186	-2.24786
Ift80	0.711661	5.60484	3.41096	0.00830625	0.0970186	-2.59394
Ppme1	0.879862	6.38633	3.41031	0.00831456	0.0970186	-2.58131
Rnf115	0.735324	6.10447	3.40989	0.00831994	0.0970186	-2.592
Fmn1	0.777261	6.67223	3.4097	0.00832231	0.0970186	-2.57602
Ptger1	-2.58937	-0.137995	-3.40956	0.0083241	0.0970186	-2.27551
Gm26693	-1.57646	1.93369	-3.40769	0.00834809	0.097236	-2.31786
Rap1a	0.811193	6.64413	3.40654	0.00836298	0.0972798	-2.58088
Inpp5j	-0.983833	2.45617	-3.40634	0.00836545	0.0972798	-2.37376
Gal3st1	-1.42647	2.86103	-3.40616	0.00836786	0.0972798	-2.42434
P2ry13	-1.73716	0.708354	-3.40551	0.00837617	0.0973143	-2.25451
Col4a1	0.878714	4.97439	3.4046	0.00838791	0.0973717	-2.58074
Gm12301	-2.36295	-0.494833	-3.4043	0.0083918	0.0973717	-2.31709
Gm15904	-2.53121	0.268775	-3.40371	0.00839951	0.097399	-2.25974
Brca1	0.871085	4.23293	3.40208	0.00842057	0.0975193	-2.53157
Wdr17	-1.20888	7.74534	-3.40183	0.00842385	0.0975193	-2.54995
Gm15402	-2.68532	0.279675	-3.40167	0.00842594	0.0975193	-2.26402
Rhot2	-0.82468	3.49301	-3.40034	0.00844314	0.0975516	-2.50991
Gm26907	-2.256	0.700614	-3.40005	0.00844692	0.0975516	-2.26115
AW551984	-2.24016	-0.488994	-3.39955	0.00845347	0.0975516	-2.31561
Stim2	0.904503	7.43499	3.39938	0.00845567	0.0975516	-2.55863
Gm45075	-2.56781	-1.35252	-3.39925	0.00845734	0.0975516	-2.47923
4930595D18Rik	-1.93255	3.67215	-3.39898	0.00846086	0.0975516	-2.53462
Potegl	1.22055	2.3268	3.39814	0.0084718	0.0976159	-2.33147
Cope	-0.799983	3.18998	-3.39711	0.00848536	0.0976845	-2.47796
Pex10	-1.67906	1.28165	-3.39687	0.00848847	0.0976845	-2.28613
Strn3	0.836676	8.63346	3.39485	0.00851496	0.0977504	-2.50549
Mipol1	0.615453	5.80143	3.39482	0.00851525	0.0977504	-2.62278
Sp3	0.810416	6.5915	3.3942	0.0085234	0.0977504	-2.60164
Kptn	-0.85647	2.6243	-3.39405	0.00852537	0.0977504	-2.41131
Smc5	0.704654	6.97157	3.39345	0.00853333	0.0977504	-2.59064
Chm	0.736191	7.05268	3.39326	0.00853577	0.0977504	-2.58707
Hbb-bs	5.12432	2.89412	3.39286	0.00854109	0.0977504	-2.28145
Gm12526	-2.05782	0.684986	-3.39278	0.00854211	0.0977504	-2.27103
Gm50035	-2.21661	0.929864	-3.39242	0.00854687	0.0977504	-2.2766
Eif1a	0.861683	4.0252	3.39223	0.00854935	0.0977504	-2.5277
Gm15564	-1.17489	1.61624	-3.3918	0.00855503	0.0977504	-2.31452
Mroh3	0.909057	5.35896	3.39135	0.00856095	0.0977504	-2.61524
Jph4	-0.924635	4.41737	-3.39078	0.00856856	0.0977504	-2.61839
Cartpt	-2.52106	-0.48367	-3.39072	0.00856932	0.0977504	-2.33073
Emid1	-1.54039	3.99039	-3.38979	0.00858158	0.097829	-2.58622
Gm13563	-1.23555	1.73204	-3.38929	0.00858818	0.0978364	-2.32708
Gm29481	-2.46683	-0.241175	-3.38878	0.00859501	0.0978364	-2.31038
Rbm4b	-1.40586	4.81952	-3.38853	0.00859834	0.0978364	-2.64997
Efhd1	-1.19566	1.11329	-3.38741	0.00861317	0.0978373	-2.29098
Gm35330	2.25792	0.975787	3.38738	0.0086136	0.0978373	-2.28165
Rc3h2	0.736071	7.12449	3.38731	0.00861453	0.0978373	-2.59311
Celsr3	-0.988796	3.26538	-3.386	0.00863192	0.0979736	-2.50533
Fip1l1	0.833792	8.00204	3.38436	0.00865378	0.0980588	-2.55458
Nek7	0.868006	6.76318	3.3839	0.00865991	0.0980588	-2.61067
Tchp	-1.1031	1.98988	-3.38346	0.00866582	0.0980588	-2.35799
Gm43260	1.52653	1.64666	3.38321	0.00866911	0.0980588	-2.29826
Traf3ip2	-1.50603	3.27472	-3.38314	0.00867005	0.0980588	-2.51237
Fbxl2	-0.81565	5.52211	-3.38249	0.0086788	0.0980588	-2.67136
Gm49334	-2.85316	-0.22338	-3.38242	0.00867975	0.0980588	-2.32036
Rusc1	-0.942905	3.07372	-3.38157	0.00869105	0.0980588	-2.48732
Cabcoco1	-1.27998	1.42291	-3.38147	0.00869248	0.0980588	-2.31603
Gm17188	-2.54532	-1.01075	-3.38141	0.00869325	0.0980588	-2.42104
Sgpl1	0.67226	5.34944	3.38045	0.00870612	0.0981316	-2.63859
Tspan12	0.787041	5.19943	3.38013	0.00871048	0.0981316	-2.63164
Oxr1	1.21847	11.1692	3.37827	0.00873542	0.0983442	-2.41197
Gm47523	-2.31764	2.72265	-3.37779	0.00874195	0.0983442	-2.4418
Ppp2r2cos	-2.36639	-0.0534161	-3.37749	0.00874604	0.0983442	-2.30911
Daam2	-1.09506	5.07676	-3.37695	0.00875324	0.0983442	-2.67569
Gzmk	-1.45613	1.28219	-3.37672	0.00875634	0.0983442	-2.31449
Phip	0.857023	8.30808	3.37591	0.00876736	0.0983842	-2.55161
Tlcd3b	-0.927468	2.82134	-3.37534	0.00877511	0.0983842	-2.46426
Ptbp3	0.819593	6.26286	3.37401	0.00879314	0.0983842	-2.64191
Sox5os3	-2.26406	1.75347	-3.37399	0.00879342	0.0983842	-2.34792
Nkx6-2	-2.6823	-0.96181	-3.37369	0.00879742	0.0983842	-2.42964
Mast2	0.9018	7.79431	3.37357	0.00879913	0.0983842	-2.58114
B3galt5	-0.925917	4.42674	-3.37329	0.00880291	0.0983842	-2.6464
Srbd1	0.713481	6.39875	3.37305	0.00880612	0.0983842	-2.6425
Gm11739	-2.59302	0.0245809	-3.3726	0.00881225	0.0983842	-2.31101
Mppe1	-0.947914	3.11731	-3.37248	0.00881391	0.0983842	-2.50741
Ywhae	0.736098	6.9699	3.37183	0.00882269	0.0984219	-2.62341
Slc16a10	1.05135	4.58658	3.37016	0.00884548	0.0985612	-2.60148
Serpine3	-2.82256	0.855943	-3.37012	0.008846	0.0985612	-2.30302
1700085D07Rik	-2.02503	4.49565	-3.36928	0.00885757	0.0986298	-2.65867
Smim18	-1.59631	1.69631	-3.36772	0.00887889	0.0987511	-2.35488
Wee1	0.922151	3.86282	3.36754	0.00888137	0.0987511	-2.54628
Gps2	-1.96213	2.66808	-3.36715	0.00888668	0.0987511	-2.45448
Epb41l5	0.619867	5.55713	3.3669	0.00889015	0.0987511	-2.6649
Tmem117	0.995727	8.02157	3.3657	0.00890659	0.098815	-2.58077
Snx12	0.758806	6.0466	3.36545	0.00891008	0.098815	-2.66105
Gm17234	-1.95515	0.237296	-3.36421	0.0089272	0.098815	-2.3101
Serpina10	-2.40843	-0.0371537	-3.3641	0.00892867	0.098815	-2.32336
Gm28294	-2.32842	2.01877	-3.36396	0.00893065	0.098815	-2.38573
Gm13883	-1.31839	3.4772	-3.36373	0.00893382	0.098815	-2.568
Gm5149	-2.2364	1.61939	-3.36353	0.00893657	0.098815	-2.3532
Muc6	-1.67656	0.219234	-3.36277	0.0089471	0.098815	-2.31205
Gm12925	-1.83424	1.56484	-3.36221	0.00895486	0.098815	-2.35222
Mmp23	-1.67879	-0.145264	-3.36137	0.0089664	0.098815	-2.32877
Fchsd1	-1.67611	0.525538	-3.36072	0.00897551	0.098815	-2.31242
Gm15910	-2.77844	1.00506	-3.3605	0.00897855	0.098815	-2.32038
H2-T22	-0.967109	2.63345	-3.3602	0.00898272	0.098815	-2.46353
Pycard	-1.67479	1.91449	-3.35997	0.0089859	0.098815	-2.38486
Papln	-1.59385	0.460089	-3.3596	0.008991	0.098815	-2.31368
Tmem214	-0.932561	3.37942	-3.3596	0.00899106	0.098815	-2.55962
Gm29771	-2.33129	-1.18341	-3.35938	0.00899402	0.098815	-2.47515
Gm12224	-1.74376	2.43056	-3.35899	0.00899949	0.098815	-2.44052
Eif2b1	-1.38283	1.41939	-3.35881	0.00900205	0.098815	-2.34788
Rspo2	1.50208	4.27937	3.35839	0.0090079	0.098815	-2.56709
Nol10	0.763682	5.65579	3.35825	0.00900981	0.098815	-2.67422
Gm48984	-3.44621	-2.06248	-3.35673	0.00903094	0.0989473	-2.73007
Add3	0.781626	7.30954	3.35652	0.00903388	0.0989473	-2.63157
Rp2	0.672747	4.5689	3.35602	0.00904088	0.0989473	-2.63954
Gm56908	-3.79677	-0.302386	-3.35583	0.0090436	0.0989473	-2.38188
Wdr26	0.728122	7.41259	3.35501	0.00905495	0.0989533	-2.62983
Crip3	-2.36339	-1.03827	-3.35501	0.00905501	0.0989533	-2.45098
Necap2	-1.1301	2.91497	-3.35406	0.00906835	0.0990396	-2.50995
Gm16150	-2.3107	0.77857	-3.35139	0.00910588	0.0993342	-2.32819
Gm15722	-1.61489	0.575174	-3.35136	0.00910622	0.0993342	-2.32535
Samd9l	-0.917884	3.59772	-3.35008	0.00912427	0.0994158	-2.60087
D17H6S56E-5	1.65942	3.15938	3.35006	0.00912462	0.0994158	-2.47198
Tnfaip2	3.08726	-1.27172	3.34945	0.00913314	0.0994492	-2.68379
Arap2	0.797679	7.43472	3.3483	0.00914941	0.0995668	-2.6384
Zrsr2	0.672607	4.79692	3.34655	0.00917428	0.0996277	-2.66854
Pigq	-0.824766	2.82594	-3.34632	0.00917752	0.0996277	-2.50753
1700095A13Rik	-2.31514	-0.16087	-3.34553	0.00918871	0.0996277	-2.35392
4933428G20Rik	-2.14403	1.07652	-3.34529	0.00919216	0.0996277	-2.34721
Memo1	0.897757	7.39092	3.3438	0.00921336	0.0996277	-2.64613
Prrg1	0.742614	5.60087	3.34378	0.0092136	0.0996277	-2.69719
Zfp26	0.768242	5.23252	3.34378	0.0092137	0.0996277	-2.68877
Tbc1d17	-1.02911	2.14859	-3.34324	0.00922138	0.0996277	-2.43244
Tsg101	0.709164	5.38935	3.34316	0.00922244	0.0996277	-2.69633
Baiap2	-0.735121	6.25007	-3.34302	0.00922456	0.0996277	-2.71935
Eif3e	0.764329	5.7629	3.34301	0.00922462	0.0996277	-2.69805
Ccdc14	0.807274	3.69125	3.34255	0.00923121	0.0996277	-2.57026
Gm48215	2.57335	-0.881657	3.34254	0.00923128	0.0996277	-2.61071
Nle1	-1.12411	2.20901	-3.34205	0.00923833	0.0996277	-2.44135
Rhof	-0.841435	3.29778	-3.34188	0.00924084	0.0996277	-2.57617
Cyp3a13	1.28428	2.28597	3.34166	0.00924397	0.0996277	-2.41085
Elavl4	0.824805	6.807	3.34138	0.00924798	0.0996277	-2.67543
Speer4b	-3.64828	-1.2564	-3.34048	0.00926089	0.0996566	-2.56624
Spred1	0.854489	8.17478	3.33991	0.00926906	0.0996566	-2.6137
Smim1	-2.5107	1.18433	-3.33986	0.00926967	0.0996566	-2.35806
Slc39a10	0.803947	6.79894	3.33946	0.00927541	0.0996566	-2.67941
Gm13619	-2.27318	1.15264	-3.33891	0.00928341	0.0996566	-2.35926
Pphln1	0.810566	5.63518	3.3389	0.00928348	0.0996566	-2.7026
Uri1	0.752341	6.85242	3.33739	0.00930516	0.0998305	-2.68108
Gm17638	-3.13984	-0.523228	-3.33689	0.00931238	0.0998491	-2.41644
Gm57463	-2.19427	1.02047	-3.33498	0.00934007	0.100087	-2.35878
Adgrl3	0.988681	11.5435	3.3346	0.00934558	0.100087	-2.46331
Gm9968	-2.41974	3.24028	-3.33276	0.00937215	0.100258	-2.573
Mansc4	-1.94779	-0.192493	-3.33239	0.00937754	0.100258	-2.37039
Gm21671	-3.79097	-2.4819	-3.33205	0.00938252	0.100258	-2.8712
Tbc1d9b	-0.666248	4.75388	-3.33159	0.0093891	0.100258	-2.72758
Gm45720	-2.61151	-0.261711	-3.33119	0.00939498	0.100258	-2.38188
Cnppd1	-1.02909	2.89068	-3.33103	0.0093973	0.100258	-2.54088
Cnep1r1	0.638001	5.10157	3.33084	0.00940005	0.100258	-2.70908
Rin1	-1.40067	1.80218	-3.33008	0.00941116	0.100293	-2.4184
Hyi	-1.37614	2.84362	-3.32986	0.00941434	0.100293	-2.53715
Nt5dc1	0.68872	5.12969	3.32876	0.00943041	0.100362	-2.71264
Gm12264	-2.63546	-0.514307	-3.32866	0.00943184	0.100362	-2.40993
Rec114	-2.04289	2.55897	-3.32756	0.00944791	0.100408	-2.50119
Ets1	0.988954	4.92082	3.32727	0.00945217	0.100408	-2.6916
Agps	0.6424	6.45919	3.32724	0.00945269	0.100408	-2.71335
Rasal2	1.00213	9.15538	3.32591	0.00947209	0.100454	-2.5819
Raver2	-0.76673	4.49457	-3.32546	0.00947878	0.100454	-2.72287
Gm42851	-1.51437	1.56372	-3.325	0.00948548	0.100454	-2.40597
Gm49584	-1.40336	0.622665	-3.32484	0.00948783	0.100454	-2.36162
AI849053	-2.00831	-0.081013	-3.32471	0.00948977	0.100454	-2.37227
Egln3	1.94057	1.17824	3.32468	0.00949013	0.100454	-2.36029
Gm38632	-2.06738	0.317276	-3.32418	0.00949755	0.100455	-2.36106
Fam20a	-0.823324	3.41131	-3.32393	0.00950125	0.100455	-2.61776
Pde6a	-1.85046	0.497342	-3.3232	0.00951205	0.100511	-2.36211
Gm16337	-2.00817	3.26526	-3.32228	0.00952553	0.100521	-2.59987
Spop	0.809035	7.37678	3.32214	0.00952761	0.100521	-2.6812
Gm17135	-1.54532	2.28367	-3.32201	0.00952958	0.100521	-2.47942
Gm29114	-2.29622	2.16792	-3.32034	0.00955428	0.100724	-2.46308
Gpr17	-1.98275	3.31966	-3.31955	0.00956592	0.100771	-2.61084
Gm50138	-2.63564	1.14864	-3.31929	0.00956986	0.100771	-2.38454
Gm48882	-2.65701	-0.516067	-3.31846	0.00958213	0.100803	-2.42468
Kcnn3	-1.20376	4.82016	-3.31834	0.00958397	0.100803	-2.75796
Fgl2	1.9163	0.327774	3.31783	0.00959145	0.100824	-2.40196
Reps1	0.686617	6.59704	3.3174	0.0095979	0.100833	-2.72289
Abca9	-1.00235	2.85506	-3.31607	0.00961766	0.100924	-2.5578
Nexn	-1.50228	3.98199	-3.31586	0.00962078	0.100924	-2.69951
Gm28526	-2.66304	-1.15183	-3.31556	0.00962529	0.100924	-2.52396
Nsmf	-0.851448	4.13105	-3.31533	0.00962869	0.100924	-2.71088
Gm45894	-2.02988	1.87166	-3.31485	0.00963589	0.100941	-2.44457
Acer3	0.672843	6.80103	3.31354	0.00965545	0.100998	-2.72147
Gm56797	-2.17344	-0.468212	-3.31335	0.00965838	0.100998	-2.41709
Cdca7	0.820391	3.08916	3.31302	0.00966335	0.100998	-2.54832
Tlr4	1.72522	2.13551	3.31301	0.00966349	0.100998	-2.42211
Tmtc3	0.637506	5.161	3.31253	0.00967069	0.101015	-2.73963
Nhsl1	0.706472	6.65708	3.31045	0.00970187	0.10124	-2.7311
Scn5a	-1.1468	2.40408	-3.31024	0.00970506	0.10124	-2.51059
Slc5a10	-1.90556	-0.69047	-3.30966	0.0097138	0.10124	-2.44316
Plppr3	-1.05987	2.98784	-3.30961	0.00971445	0.10124	-2.58648
Pikfyve	0.72412	6.67801	3.30867	0.0097287	0.101293	-2.73284
Gm13110	-2.31714	-1.23217	-3.30854	0.00973061	0.101293	-2.53799
Rab6a	0.692413	6.70597	3.30762	0.00974455	0.10138	-2.73422
Gm12120	-1.6286	1.41351	-3.3067	0.00975845	0.101416	-2.42126
Ddit4l	-1.80995	0.464371	-3.30634	0.00976396	0.101416	-2.3843
Capza2	0.684448	5.99432	3.30576	0.00977278	0.101416	-2.757
Xrcc3	-1.61059	0.939474	-3.30495	0.00978494	0.101416	-2.39809
Rhobtb2	-0.851676	5.04461	-3.30459	0.00979051	0.101416	-2.78451
Fzd3	0.784021	6.03738	3.30413	0.0097975	0.101416	-2.75613
Csnka2ip	2.64458	-0.839824	3.30402	0.00979908	0.101416	-2.64537
Gm42721	-2.83995	-1.29777	-3.30388	0.00980122	0.101416	-2.56805
Lcorl	0.719502	8.43597	3.3037	0.00980406	0.101416	-2.65583
Kxd1	-0.873454	3.47549	-3.3035	0.00980711	0.101416	-2.65774
Gm5493	-2.41344	0.814083	-3.30336	0.00980925	0.101416	-2.39395
Adamts5	0.912099	2.88475	3.30189	0.00983156	0.101486	-2.5397
Aff2	0.789187	7.48852	3.30186	0.009832	0.101486	-2.70752
Pnma3	-1.83652	1.35048	-3.30182	0.00983268	0.101486	-2.42387
Cd163	-2.39412	0.587136	-3.30055	0.00985204	0.101619	-2.39265
AI480526	-1.00437	4.3241	-3.30015	0.00985816	0.101619	-2.75315
Ighm	-1.8476	0.305849	-3.29951	0.00986792	0.101619	-2.39325
Gm15991	-1.06423	3.20488	-3.29927	0.00987164	0.101619	-2.63113
Acbd4	-0.991207	2.3053	-3.29915	0.00987352	0.101619	-2.51496
Klf10	0.794924	4.22744	3.29865	0.00988119	0.101641	-2.69772
Anp32e	0.948369	4.15944	3.2977	0.0098957	0.101712	-2.68403
Gm56966	-1.86005	0.352834	-3.29747	0.00989932	0.101712	-2.39578
Mfsd14b	0.833305	5.4338	3.29652	0.00991383	0.101751	-2.76452
Col3a1	2.87817	-0.545273	3.29629	0.00991738	0.101751	-2.61606
Ipo4	-1.5539	2.33594	-3.29613	0.00991983	0.101751	-2.52381
Gm2087	-1.30163	2.57996	-3.29353	0.00995999	0.102105	-2.55778
Phtf2	0.852719	6.87925	3.29285	0.00997057	0.102156	-2.74744
Rptoros	-1.87116	1.151	-3.29233	0.00997856	0.102164	-2.42524
Gipc2	-1.14498	2.57063	-3.29207	0.00998255	0.102164	-2.55851
Akap8	-0.608812	5.75575	-3.29086	0.0100014	0.102299	-2.81053
1700111E14Rik	-1.90983	5.67615	-3.28976	0.0100185	0.102308	-2.81908
Smg9	-0.790372	3.48916	-3.28972	0.0100191	0.102308	-2.67853
Arf4	0.872679	5.88414	3.28953	0.0100221	0.102308	-2.77709
Xrn2	0.636693	6.93469	3.28936	0.0100247	0.102308	-2.75405
Sypl	0.647147	5.08267	3.28889	0.010032	0.102326	-2.77395
Unc13c	-1.60849	6.865	-3.28824	0.0100422	0.102372	-2.78047
Gm46781	-1.99753	-0.385877	-3.28734	0.0100563	0.102399	-2.43974
Septin4	-0.967471	3.76498	-3.28644	0.0100702	0.102399	-2.71926
Bcap31	0.711607	4.81772	3.28638	0.0100713	0.102399	-2.76331
Leng1	-1.21715	1.99094	-3.28607	0.010076	0.102399	-2.50048
Hnrnpd	0.786181	6.85844	3.28591	0.0100785	0.102399	-2.76009
Gm13381	-2.07277	-0.142409	-3.28591	0.0100786	0.102399	-2.42593
Gm15414	-1.2649	4.05309	-3.28471	0.0100974	0.102481	-2.75467
Gm31305	-2.11405	1.05938	-3.28409	0.0101071	0.102481	-2.43182
Fam135b	1.24968	8.81144	3.28405	0.0101077	0.102481	-2.663
Iqgap3	0.906338	2.9088	3.28396	0.0101091	0.102481	-2.56935
Gm13528	-2.51191	0.047764	-3.2835	0.0101163	0.102497	-2.42255
Gm14097	-2.4549	-0.40549	-3.28203	0.0101396	0.102675	-2.45344
Glp2r	-1.99004	4.56247	-3.28167	0.0101453	0.102676	-2.79994
Shoc2	0.75895	6.16965	3.27998	0.0101718	0.102799	-2.79157
Hgf	1.10074	3.67262	3.27937	0.0101815	0.102799	-2.65096
Ppp4r3b	0.623767	6.63173	3.27889	0.0101892	0.102799	-2.7828
Serpina9	-1.84583	0.497944	-3.27866	0.0101928	0.102799	-2.42157
Tgif1	1.13569	2.11572	3.2784	0.0101969	0.102799	-2.49159
Lrp1	-0.70313	6.18658	-3.27828	0.0101988	0.102799	-2.82208
Amph	1.08229	8.42469	3.27811	0.0102015	0.102799	-2.69382
Slc35f5	0.794041	4.66379	3.27765	0.0102088	0.102799	-2.75973
Ppef2	-1.46878	0.75863	-3.27753	0.0102107	0.102799	-2.42918
Cebpb	1.64848	2.65099	3.27718	0.0102163	0.102799	-2.52435
Mtmr1	0.672194	6.23714	3.2768	0.0102222	0.102799	-2.79733
Jmjd1c	0.845326	8.95127	3.27642	0.0102284	0.102799	-2.66885
Zfp655	0.725946	4.36951	3.27612	0.0102331	0.102799	-2.74488
Gm44793	-2.88083	-1.42	-3.27591	0.0102365	0.102799	-2.62003
Thop1	-1.10096	1.27588	-3.27467	0.0102563	0.102875	-2.45711
Ccdc15	0.849655	5.07407	3.27418	0.010264	0.102875	-2.78709
Gm50163	-1.40602	3.11106	-3.27402	0.0102666	0.102875	-2.65744
Slc26a6	-1.52348	0.085963	-3.27386	0.0102692	0.102875	-2.42964
Rrp9	-1.10164	1.86079	-3.27367	0.0102722	0.102875	-2.5051
Gm16075	-2.7919	-1.74096	-3.27119	0.0103118	0.103171	-2.69047
Gm56663	3.59197	-0.794257	3.27111	0.0103131	0.103171	-2.69025
Commd4	-1.40766	2.0134	-3.26889	0.0103488	0.103387	-2.52803
Sdhc	0.644551	4.82311	3.26884	0.0103497	0.103387	-2.79183
Dpp10	1.47586	11.7063	3.26871	0.0103517	0.103387	-2.55378
Celf5	-1.05553	5.34382	-3.26811	0.0103614	0.103427	-2.85056
Gm57403	-1.88751	1.27086	-3.26593	0.0103966	0.103674	-2.46919
Sec16b	1.26334	1.66569	3.26567	0.0104007	0.103674	-2.46959
Gm38562	-1.39322	1.92027	-3.26552	0.0104033	0.103674	-2.52335
Ttn	-1.64906	1.54726	-3.26333	0.0104387	0.10393	-2.49292
Bnc2	1.84374	3.07617	3.26323	0.0104404	0.10393	-2.58249
Snx13	0.709939	6.87499	3.26285	0.0104466	0.103935	-2.79666
Tnpo3	0.636813	6.72437	3.26234	0.0104549	0.103961	-2.80466
Cd63	1.67272	5.43127	3.26135	0.010471	0.104065	-2.79257
Lrrc58	0.59973	5.7487	3.26042	0.0104862	0.104074	-2.83199
Cfap157	-1.66911	1.00262	-3.26004	0.0104923	0.104074	-2.46298
Gm45184	-1.98217	-0.577439	-3.25998	0.0104933	0.104074	-2.49071
Gm15350	-4.03568	-2.04856	-3.25932	0.010504	0.104074	-2.83693
Pcnp	0.651856	6.22509	3.25914	0.0105071	0.104074	-2.82576
Plekhg3	-1.14318	2.52726	-3.25901	0.0105091	0.104074	-2.60253
E130008D07Rik	-1.41369	1.00172	-3.25884	0.0105119	0.104074	-2.46454
Pik3c2b	-0.863092	5.20702	-3.25822	0.0105221	0.104097	-2.86155
Dusp11	-0.6494	5.95571	-3.258	0.0105257	0.104097	-2.85922
Xylt2	-1.03929	2.64672	-3.25649	0.0105505	0.104253	-2.62153
Gm44020	-1.48189	0.99656	-3.25524	0.010571	0.104253	-2.46947
Arhgap20os	-2.60734	2.47377	-3.25423	0.0105877	0.104253	-2.59262
Gm16252	-1.9346	-0.0201241	-3.25419	0.0105883	0.104253	-2.45907
Vit	1.1677	2.66419	3.25381	0.0105946	0.104253	-2.58144
Gm57388	-2.54971	-1.35449	-3.25374	0.0105957	0.104253	-2.62153
A530046M15Rik	-1.85153	2.36283	-3.2535	0.0105997	0.104253	-2.58908
B230369F24Rik	0.692897	4.10312	3.25335	0.0106022	0.104253	-2.75718
Slc39a13	-1.18544	2.47203	-3.25272	0.0106125	0.104253	-2.60519
Smim43	1.54816	2.35994	3.25264	0.0106139	0.104253	-2.53443
4930556J24Rik	-2.12346	2.37474	-3.2525	0.0106162	0.104253	-2.58901
Fignl1	0.947316	2.79038	3.25231	0.0106193	0.104253	-2.60111
Zfp91	0.770145	6.16034	3.25207	0.0106233	0.104253	-2.83473
Cpm	-0.966806	2.46554	-3.25149	0.0106329	0.104253	-2.60539
Prox2os	-2.05575	0.0582401	-3.25102	0.0106407	0.104253	-2.46054
Gm28376	-1.838	5.24543	-3.25064	0.010647	0.104253	-2.87842
Gm28229	1.8191	1.61209	3.24993	0.0106587	0.104253	-2.47462
Sh3rf2	-3.44257	3.09788	-3.24985	0.0106601	0.104253	-2.64181
Ybx2	-1.8627	0.586407	-3.24971	0.0106625	0.104253	-2.46221
Gm49380	-1.25926	1.68721	-3.24964	0.0106636	0.104253	-2.52451
Gm15347	-2.50542	-0.0596437	-3.24933	0.0106688	0.104253	-2.47036
Gabra3	0.758338	6.57026	3.24871	0.0106791	0.104253	-2.82911
Map2k2	-0.660736	4.02259	-3.24842	0.0106839	0.104253	-2.80089
Gm14471	-1.6389	2.51006	-3.24817	0.010688	0.104253	-2.61609
Mapk8	0.780353	6.89745	3.24785	0.0106934	0.104253	-2.8177
Atrnl1	0.910664	8.6132	3.24753	0.0106987	0.104253	-2.73148
Fgfr1op2	0.598697	5.924	3.2473	0.0107025	0.104253	-2.85136
Tex30	0.735528	3.44119	3.24684	0.0107103	0.104253	-2.69262
Mef2a	0.915829	8.39674	3.24661	0.0107141	0.104253	-2.74473
Mmp16	0.8417	10.7578	3.24636	0.0107183	0.104253	-2.62635
Hyls1	0.852619	3.34597	3.24573	0.0107287	0.104253	-2.68034
Gfap	1.98419	1.89557	3.24573	0.0107287	0.104253	-2.50268
Tsc22d3	-0.667627	3.87889	-3.24522	0.0107372	0.104253	-2.79087
Gm13389	-1.83854	1.31596	-3.24492	0.0107423	0.104253	-2.5022
Rexo4	-0.681863	3.89683	-3.24468	0.0107464	0.104253	-2.79416
Zfp207	0.695463	7.54033	3.24449	0.0107495	0.104253	-2.7946
Mier2	-0.904839	2.62668	-3.24427	0.0107532	0.104253	-2.63603
B430319H21Rik	2.23783	0.365175	3.24345	0.0107669	0.10433	-2.49711
Gm14798	-1.35387	3.71648	-3.24308	0.0107732	0.104336	-2.78253
Sh3gl2	1.22935	8.27307	3.24248	0.0107833	0.104378	-2.75565
Lrrc75aos1	-2.36646	-0.660169	-3.24125	0.010804	0.104522	-2.52429
Gm17036	-1.76386	2.3091	-3.24064	0.0108141	0.104565	-2.60211
Gm48228	-2.0455	2.67986	-3.23934	0.0108361	0.104675	-2.64727
2610507I01Rik	-1.21185	1.3596	-3.23915	0.0108393	0.104675	-2.51346
C78197	-2.55782	-0.483193	-3.23852	0.0108499	0.104675	-2.51545
Sox4	1.16428	4.65729	3.2378	0.0108622	0.104675	-2.81054
Gm37754	3.0615	-1.53135	3.23746	0.0108679	0.104675	-2.81351
Kdm6bos	-4.19936	-1.22496	-3.23726	0.0108713	0.104675	-2.68583
Daxx	-1.0674	2.0516	-3.23721	0.0108722	0.104675	-2.57824
Tbca	0.680173	5.12971	3.23679	0.0108794	0.104675	-2.85467
Isl1	-2.62639	0.589393	-3.23593	0.0108938	0.104675	-2.47885
F3	1.26997	5.8693	3.23582	0.0108958	0.104675	-2.84947
Gm45812	-2.55079	0.313663	-3.23489	0.0109116	0.104675	-2.4785
Faf1	0.85494	8.55279	3.23487	0.0109119	0.104675	-2.75451
Hnrnpc	0.680641	6.97726	3.23469	0.010915	0.104675	-2.83636
Gm49668	-2.32708	0.935308	-3.23409	0.0109252	0.104675	-2.49377
Spata13	0.783773	5.99581	3.23397	0.0109273	0.104675	-2.86573
Fem1b	1.0572	4.98846	3.23396	0.0109273	0.104675	-2.83769
Slc16a9	1.9118	0.857376	3.23348	0.0109356	0.104675	-2.48121
Agbl3	0.686498	4.14073	3.23334	0.010938	0.104675	-2.79354
Pcdhga7	-1.31259	0.975786	-3.23269	0.010949	0.104675	-2.49962
4930414N06Rik	-2.04269	2.61894	-3.23269	0.0109491	0.104675	-2.65056
Oas2	-1.31486	1.98095	-3.23269	0.0109491	0.104675	-2.57774
Alg10b	0.986218	4.13828	3.23252	0.0109519	0.104675	-2.77819
Enpp6	-1.02338	2.48608	-3.23182	0.0109639	0.104735	-2.63764
Zic5	1.36253	1.16203	3.2311	0.0109763	0.104766	-2.48979
Nufip2	0.653318	6.88853	3.23067	0.0109836	0.104766	-2.84685
Azin1	0.656324	5.79934	3.23062	0.0109844	0.104766	-2.87666
Gmfb	0.768442	4.77063	3.22967	0.0110008	0.104768	-2.84484
D930028M14Rik	-2.28151	-0.864018	-3.22965	0.0110011	0.104768	-2.5603
1700013M08Rik	-3.88141	-1.53851	-3.22961	0.0110019	0.104768	-2.74582
Tsc22d2	1.1968	8.3125	3.22865	0.0110183	0.104869	-2.77521
Igbp1	0.643178	4.34772	3.22783	0.0110324	0.104949	-2.82254
Rnf138	0.76225	5.73345	3.22709	0.0110452	0.104964	-2.87846
4930455C13Rik	-2.00974	4.37887	-3.22671	0.0110517	0.104964	-2.87165
Natd1	-1.10641	1.64203	-3.22621	0.0110602	0.104964	-2.55413
Npm1	0.747213	5.52981	3.22598	0.0110642	0.104964	-2.88074
Gm11639	1.5929	2.57993	3.22577	0.0110679	0.104964	-2.58843
Arsg	-0.760406	3.49592	-3.22533	0.0110755	0.104964	-2.77881
Gm17058	-1.44348	2.99072	-3.2253	0.0110759	0.104964	-2.71508
Gm42788	-1.59117	1.33064	-3.22421	0.0110949	0.104964	-2.53274
Gm57397	-2.24768	-0.443958	-3.22407	0.0110973	0.104964	-2.52259
Slc23a1	-2.04851	1.34389	-3.22394	0.0110996	0.104964	-2.53288
Dhx58	-1.19468	1.13374	-3.22353	0.0111067	0.104964	-2.52068
Atg9a	-0.96043	3.24199	-3.22309	0.0111143	0.104964	-2.75064
H2bc27	-2.2354	0.93708	-3.22304	0.0111151	0.104964	-2.51007
B230219D22Rik	0.631617	4.91981	3.2229	0.0111176	0.104964	-2.8697
Gm42658	2.30474	0.804054	3.22255	0.0111237	0.104964	-2.50203
Gm26680	-2.65071	0.611411	-3.22209	0.0111316	0.104964	-2.4981
Gm41333	0.957208	2.43816	3.22207	0.0111319	0.104964	-2.60759
Igsf3	0.770347	3.44913	3.22133	0.0111448	0.104994	-2.73155
Pkn2	0.67088	7.15965	3.221	0.0111506	0.104994	-2.84969
Gpr101	-2.68054	-0.389753	-3.2204	0.0111611	0.104994	-2.52813
Mad2l1	0.835546	2.78701	3.22034	0.0111621	0.104994	-2.65409
Nfia	0.87948	9.47361	3.21965	0.0111741	0.104994	-2.72741
Gm20407	-2.65914	-0.426158	-3.21942	0.0111781	0.104994	-2.53108
4930567K12Rik	-1.72636	3.83397	-3.21914	0.011183	0.104994	-2.83246
Gm15632	-2.53183	1.48449	-3.2186	0.0111925	0.104994	-2.54813
Mtf2	0.754872	7.24334	3.21833	0.0111971	0.104994	-2.84882
Snap91	0.874468	8.21122	3.2181	0.0112011	0.104994	-2.79896
Tas1r1	-1.74748	-0.622288	-3.218	0.0112029	0.104994	-2.54169
Tm4sf20	-1.68449	0.822014	-3.21726	0.0112158	0.104994	-2.51422
A430034D21Rik	-3.79639	-2.79431	-3.21724	0.0112162	0.104994	-2.98437
Gm48162	-2.16154	-0.61863	-3.21685	0.0112231	0.104994	-2.54852
Muc15	-1.95723	2.52273	-3.21656	0.0112281	0.104994	-2.66278
Rell1	0.710705	4.74172	3.21627	0.0112331	0.104994	-2.86658
Ipo11	0.85202	7.05985	3.21621	0.0112342	0.104994	-2.859
Dda1	-1.10944	2.41601	-3.21595	0.0112388	0.104994	-2.65265
Gm17276	-1.44403	3.68927	-3.21548	0.011247	0.105003	-2.82202
Bora	0.99801	4.22163	3.21463	0.0112619	0.105003	-2.81503
Tepsin	-1.1624	1.40251	-3.21453	0.0112637	0.105003	-2.55155
Soat1	0.671284	5.5328	3.21452	0.0112639	0.105003	-2.90023
Gm26531	-1.756	2.00788	-3.21425	0.0112686	0.105003	-2.60664
Tmprss9	-1.48191	0.396209	-3.21323	0.0112867	0.105013	-2.5078
Hes5	-1.41353	1.51256	-3.2131	0.0112889	0.105013	-2.56244
Cald1	0.773445	6.0986	3.21308	0.0112893	0.105013	-2.89764
Rdx	0.675522	5.9611	3.21288	0.0112928	0.105013	-2.90206
Mettl15	0.804488	6.13035	3.21226	0.0113037	0.10504	-2.89638
Rabggta	-1.27159	1.34926	-3.21125	0.0113217	0.10504	-2.55251
Mrps26	-1.2994	2.38541	-3.21119	0.0113226	0.10504	-2.65646
Hectd2	0.92893	6.67271	3.21116	0.0113231	0.10504	-2.88059
Prlr	-1.58825	1.33942	-3.21109	0.0113245	0.10504	-2.55212
Sbk1	-0.824229	3.18297	-3.21038	0.011337	0.105102	-2.76162
Gm10097	-2.90213	1.26952	-3.20944	0.0113537	0.10512	-2.54255
Gmpr	-1.0099	3.33916	-3.20931	0.011356	0.10512	-2.78549
Gm26646	-2.67688	-1.13944	-3.2093	0.0113562	0.10512	-2.63129
Elk4	1.25697	5.46662	3.20667	0.0114028	0.105391	-2.88915
Sord	0.872834	2.71774	3.20646	0.0114066	0.105391	-2.66669
Gm56878	0.798249	4.17091	3.2064	0.0114078	0.105391	-2.83002
Gm30648	-1.89285	1.81708	-3.20635	0.0114086	0.105391	-2.59807
Loxl4	-2.61924	-1.91166	-3.20539	0.0114256	0.105482	-2.79459
Ndc1	0.765064	4.66216	3.20514	0.0114301	0.105482	-2.87445
Nck1	0.727857	5.77261	3.20472	0.0114377	0.105499	-2.91447
Rfx3	0.823049	8.71763	3.20427	0.0114456	0.105519	-2.79244
Cd82	-1.38402	1.07174	-3.20373	0.0114553	0.105555	-2.54537
Btbd10	0.716466	6.92797	3.20301	0.0114683	0.105621	-2.88724
4933406B15Rik	-2.52757	0.711412	-3.20226	0.0114816	0.10569	-2.52853
Eif4a2	0.616793	6.47349	3.20112	0.0115022	0.105792	-2.90977
1110065P20Rik	-1.51365	1.17119	-3.20082	0.0115077	0.105792	-2.55542
Atp6v1h	0.708743	7.49921	3.20068	0.0115102	0.105792	-2.86441
Rps6ka1	-1.0856	2.35288	-3.19954	0.0115307	0.105846	-2.66947
Gpnmb	1.54695	1.69494	3.19815	0.0115558	0.105846	-2.56149
Gm34408	-2.30621	1.39944	-3.19811	0.0115564	0.105846	-2.57223
Slc7a14	0.776482	6.34247	3.19718	0.0115731	0.105846	-2.91613
Mcmdc2	-0.947752	4.05886	-3.19701	0.0115763	0.105846	-2.88889
Ddx10	0.780504	6.7723	3.19643	0.0115867	0.105846	-2.90262
Pign	0.68077	6.46546	3.19634	0.0115884	0.105846	-2.91579
Fgfrl1	1.11526	4.1362	3.19631	0.011589	0.105846	-2.83252
Gm12027	-3.97308	-2.49574	-3.19626	0.0115899	0.105846	-2.97456
Larp4b	0.712732	7.08132	3.19623	0.0115905	0.105846	-2.89122
Zdbf2	-0.750632	4.14023	-3.19561	0.0116016	0.105846	-2.89497
Mcl1	0.775201	4.38147	3.19559	0.011602	0.105846	-2.87013
Zfp948	0.67854	5.21063	3.19539	0.0116057	0.105846	-2.9232
Megf9	0.704613	6.87685	3.19471	0.0116181	0.105846	-2.90271
Pold3	0.772571	5.46096	3.19469	0.0116184	0.105846	-2.92601
Gm16156	-2.15878	-0.234244	-3.19426	0.0116262	0.105846	-2.54491
D630044L22Rik	-1.90899	-0.942126	-3.19389	0.011633	0.105846	-2.60874
[truncated: 16,218 more rows]
