# Supplementary material for: Single-nucleus transcriptomics identifies cell cycle and synaptic pathway dysregulation during OPC-to-glioma progression
Source: Front Cell Neurosci. 2026 Jun 30;20:1713437. doi: 10.3389/fncel.2026.1713437 (PMC13424661; doi:10.3389/fncel.2026.1713437)
Supplement: Supplementary file 6 [file Table_5.XLSX]

## Sheet: lateVSearly_gsea_04102026_05cut
	ID	Description	setSize	enrichmentScore	NES	pvalue	p.adjust	qvalue	rank	leading_edge	core_enrichment
GO:0006811	GO:0006811	monoatomic ion transport	10	0.770609	2.5673	5.4155e-05	0.000934173	0.000527298	7	tags=70%, list=12%, signal=74%	mt-Co1/mt-Nd4/mt-Nd1/mt-Atp6/mt-Co2/mt-Cytb/mt-Nd3
GO:0055085	GO:0055085	transmembrane transport	10	0.770609	2.5673	5.4155e-05	0.000934173	0.000527298	7	tags=70%, list=12%, signal=74%	mt-Co1/mt-Nd4/mt-Nd1/mt-Atp6/mt-Co2/mt-Cytb/mt-Nd3
GO:0098660	GO:0098660	inorganic ion transmembrane transport	10	0.770609	2.5673	5.4155e-05	0.000934173	0.000527298	7	tags=70%, list=12%, signal=74%	mt-Co1/mt-Nd4/mt-Nd1/mt-Atp6/mt-Co2/mt-Cytb/mt-Nd3
GO:0009987	GO:0009987	cellular process	49	0.686598	2.41175	5.16524e-05	0.000934173	0.000527298	42	tags=84%, list=71%, signal=142%	mt-Co1/mt-Nd4/mt-Nd1/mt-Atp6/mt-Co2/mt-Cytb/mt-Nd3/Parpbp/Nox4/Mdfic/Kif14/Kif4/Depdc1a/Sgo2a/Gas2l3/Bub1/Adgra3/Kif18a/Mis18bp1/Diaph3/Tpx2/Stil/Kif15/Plod2/Ect2/Ncapg/Knl1/Pros1/Dtl/Brip1/Rad18/Racgap1/Rad54b/Fbxl4/Mms22l/Sh3bgrl/Sh3glb2/Rnf112/Nrbp2/Mbp/Inf2
GO:0009628	GO:0009628	response to abiotic stimulus	12	0.695476	2.45087	0.000106798	0.00147381	0.000831899	7	tags=58%, list=12%, signal=65%	mt-Co1/mt-Nd4/mt-Nd1/mt-Atp6/mt-Co2/mt-Cytb/mt-Nd3
GO:0007059	GO:0007059	chromosome segregation	15	0.590909	2.2899	0.000799279	0.00787861	0.00444711	33	tags=100%, list=56%, signal=59%	Kif14/Kif4/Sgo2a/Bub1/Kif18a/Diaph3/Tpx2/Stil/Kif15/Ect2/Ncapg/Knl1/Brip1/Rad18/Racgap1
GO:0008150	GO:0008150	biological_process	54	0.782797	2.14296	0.000779973	0.00787861	0.00444711	46	tags=85%, list=78%, signal=221%	mt-Co1/mt-Nd4/mt-Nd1/mt-Atp6/mt-Co2/mt-Cytb/mt-Nd3/Parpbp/Nox4/Mdfic/Kif14/Kif4/Depdc1a/Sgo2a/Gas2l3/Bub1/Adgra3/Kif18a/Mis18bp1/Diaph3/Tpx2/Stil/Kif15/Ckap2l/Plod2/Ect2/Ncapg/Knl1/Pros1/Dtl/Brip1/Rad18/Racgap1/Rad54b/Fbxl4/Mms22l/Sh3bgrl/Sh3glb2/Rnf112/Nrbp2/Mbp/Inf2/Tmem191/Slc4a3/Sh2d5/Lzts3
GO:0007049	GO:0007049	cell cycle	18	0.535833	2.17824	0.00121638	0.00839301	0.00473747	34	tags=94%, list=58%, signal=58%	Kif14/Kif4/Sgo2a/Bub1/Kif18a/Diaph3/Tpx2/Stil/Kif15/Ect2/Ncapg/Knl1/Dtl/Brip1/Rad18/Racgap1/Rad54b
GO:0022402	GO:0022402	cell cycle process	18	0.535833	2.17824	0.00121638	0.00839301	0.00473747	34	tags=94%, list=58%, signal=58%	Kif14/Kif4/Sgo2a/Bub1/Kif18a/Diaph3/Tpx2/Stil/Kif15/Ect2/Ncapg/Knl1/Dtl/Brip1/Rad18/Racgap1/Rad54b
GO:0006139	GO:0006139	nucleobase-containing compound metabolic process	14	0.566589	2.13721	0.00105947	0.00839301	0.00473747	13	tags=57%, list=22%, signal=58%	mt-Nd4/mt-Nd1/mt-Atp6/mt-Nd3/Parpbp/Nox4/Mdfic/Depdc1a
GO:0006950	GO:0006950	response to stress	21	0.518351	2.15397	0.00174171	0.0109253	0.00616682	9	tags=43%, list=15%, signal=56%	mt-Co1/mt-Nd4/mt-Nd1/mt-Atp6/mt-Co2/mt-Cytb/mt-Nd3/Parpbp/Nox4
GO:0008152	GO:0008152	metabolic process	30	0.457196	2.05016	0.00375192	0.0206085	0.0116325	11	tags=37%, list=19%, signal=61%	mt-Co1/mt-Nd4/mt-Nd1/mt-Atp6/mt-Co2/mt-Cytb/mt-Nd3/Parpbp/Nox4/Mdfic/Kif14
GO:0000278	GO:0000278	mitotic cell cycle	12	0.553191	1.94945	0.0044801	0.0206085	0.0116325	33	tags=100%, list=56%, signal=55%	Kif14/Kif4/Bub1/Kif18a/Tpx2/Stil/Kif15/Ect2/Ncapg/Knl1/Dtl/Racgap1
GO:0051276	GO:0051276	chromosome organization	12	0.553191	1.94945	0.0044801	0.0206085	0.0116325	33	tags=100%, list=56%, signal=55%	Kif14/Kif4/Sgo2a/Bub1/Kif18a/Mis18bp1/Tpx2/Kif15/Ncapg/Knl1/Brip1/Racgap1
GO:1903047	GO:1903047	mitotic cell cycle process	12	0.553191	1.94945	0.0044801	0.0206085	0.0116325	33	tags=100%, list=56%, signal=55%	Kif14/Kif4/Bub1/Kif18a/Tpx2/Stil/Kif15/Ect2/Ncapg/Knl1/Dtl/Racgap1
GO:0051234	GO:0051234	establishment of localization	20	0.468152	1.93313	0.00505414	0.021796	0.0123028	11	tags=45%, list=19%, signal=55%	mt-Co1/mt-Nd4/mt-Nd1/mt-Atp6/mt-Co2/mt-Cytb/mt-Nd3/Mdfic/Kif14
GO:0042221	GO:0042221	response to chemical	13	0.522306	1.88467	0.00819482	0.0332613	0.0187745	7	tags=46%, list=12%, signal=52%	mt-Co1/mt-Nd4/mt-Nd1/mt-Co2/mt-Cytb/mt-Nd3
GO:0000280	GO:0000280	nuclear division	12	0.531915	1.87448	0.00934747	0.035832	0.0202255	34	tags=100%, list=58%, signal=53%	Kif14/Kif4/Sgo2a/Bub1/Kif18a/Tpx2/Kif15/Ncapg/Knl1/Brip1/Racgap1/Rad54b
GO:0050896	GO:0050896	response to stimulus	36	0.40536	1.81545	0.0103188	0.0374736	0.0211521	18	tags=44%, list=31%, signal=79%	mt-Co1/mt-Nd4/mt-Nd1/mt-Atp6/mt-Co2/mt-Cytb/mt-Nd3/Parpbp/Nox4/Mdfic/Kif14/Depdc1a/Gas2l3/Bub1/Adgra3/Kif18a
GO:0006810	GO:0006810	transport	19	0.449191	1.84852	0.0123211	0.0425077	0.0239937	7	tags=37%, list=12%, signal=48%	mt-Co1/mt-Nd4/mt-Nd1/mt-Atp6/mt-Co2/mt-Cytb/mt-Nd3
GO:0010564	GO:0010564	regulation of cell cycle process	11	0.541667	1.87736	0.0149046	0.0428509	0.0241874	33	tags=100%, list=56%, signal=54%	Kif14/Sgo2a/Bub1/Tpx2/Stil/Ect2/Ncapg/Knl1/Dtl/Rad18/Racgap1
GO:0051301	GO:0051301	cell division	11	0.541667	1.87736	0.0149046	0.0428509	0.0241874	33	tags=100%, list=56%, signal=54%	Kif14/Kif4/Sgo2a/Bub1/Mis18bp1/Tpx2/Ect2/Ncapg/Knl1/Brip1/Racgap1
GO:0098813	GO:0098813	nuclear chromosome segregation	11	0.541667	1.87736	0.0149046	0.0428509	0.0241874	33	tags=100%, list=56%, signal=54%	Kif14/Kif4/Bub1/Kif18a/Tpx2/Kif15/Ect2/Ncapg/Knl1/Brip1/Racgap1
GO:0048513	GO:0048513	animal organ development	12	0.516954	1.82175	0.0136352	0.0428509	0.0241874	22	tags=75%, list=37%, signal=59%	mt-Co1/mt-Nd4/mt-Co2/mt-Cytb/Nox4/Kif14/Kif18a/Diaph3/Stil
GO:0033043	GO:0033043	regulation of organelle organization	11	0.536334	1.85888	0.0169965	0.0465719	0.0262877	28	tags=91%, list=47%, signal=59%	Nox4/Sgo2a/Bub1/Kif18a/Diaph3/Tpx2/Stil/Ect2/Ncapg/Knl1
GO:0045787	GO:0045787	positive regulation of cell cycle	10	0.530612	1.76774	0.0182238	0.0465719	0.0262877	33	tags=100%, list=56%, signal=53%	Kif14/Sgo2a/Bub1/Stil/Ect2/Ncapg/Knl1/Dtl/Rad18/Racgap1
GO:0090068	GO:0090068	positive regulation of cell cycle process	10	0.530612	1.76774	0.0182238	0.0465719	0.0262877	33	tags=100%, list=56%, signal=53%	Kif14/Sgo2a/Bub1/Stil/Ect2/Ncapg/Knl1/Dtl/Rad18/Racgap1
GO:0051179	GO:0051179	localization	23	0.411206	1.73759	0.0199356	0.049127	0.02773	11	tags=39%, list=19%, signal=52%	mt-Co1/mt-Nd4/mt-Nd1/mt-Atp6/mt-Co2/mt-Cytb/mt-Nd3/Mdfic/Kif14
GO:0044238	GO:0044238	primary metabolic process	22	0.381183	1.6056	0.0233085	0.0554581	0.0313036	13	tags=41%, list=22%, signal=51%	mt-Nd4/mt-Nd1/mt-Atp6/mt-Nd3/Parpbp/Nox4/Mdfic/Kif14/Depdc1a
GO:0006996	GO:0006996	organelle organization	24	0.410568	1.78389	0.0258126	0.0593689	0.0335111	34	tags=83%, list=58%, signal=60%	mt-Nd4/mt-Nd1/Nox4/Kif14/Kif4/Sgo2a/Gas2l3/Bub1/Kif18a/Mis18bp1/Diaph3/Tpx2/Stil/Kif15/Ect2/Ncapg/Knl1/Brip1/Racgap1/Rad54b
GO:0051128	GO:0051128	regulation of cellular component organization	15	0.413093	1.60082	0.0419495	0.0933714	0.0527039	29	tags=80%, list=49%, signal=55%	Nox4/Kif14/Sgo2a/Bub1/Kif18a/Diaph3/Tpx2/Stil/Ect2/Ncapg/Knl1/Pros1
GO:0048285	GO:0048285	organelle fission	13	0.443537	1.60045	0.043744	0.094323	0.053241	34	tags=92%, list=58%, signal=50%	Kif14/Kif4/Sgo2a/Bub1/Kif18a/Tpx2/Kif15/Ncapg/Knl1/Brip1/Racgap1/Rad54b
