# Supplementary material for: Single-nucleus transcriptomics identifies cell cycle and synaptic pathway dysregulation during OPC-to-glioma progression
Source: Front Cell Neurosci. 2026 Jun 30;20:1713437. doi: 10.3389/fncel.2026.1713437 (PMC13424661; doi:10.3389/fncel.2026.1713437)
Supplement: Supplementary file 7 [file Table_6.XLSX]

## Sheet: Supplemental Table 7
Pearson's correlation between gene expression and pseudo-time values
	gene	pearson_cor
4641	Kcnip4	0.60587
13287	Nrg3	0.590885
5655	Cntnap2	0.561417
12681	Phactr1	0.555402
12371	Meg3	0.551398
3608	Ptprd	0.544719
546	Dpp10	0.538927
13713	Fgf14	0.535608
7195	Dlg2	0.52223
10309	Syt1	0.487226
10679	Tenm2	0.470728
12273	Nrxn3	0.464977
1082	Celf2	0.445521
7959	Nrg1	0.436753
6007	Grm7	0.423493
3396	Lingo2	0.408007
17502	Frmpd4	0.372996
2465	Ralyl	0.35973
1572	Pde1a	0.342253
8067	Spock3	0.333433
11967	Myt1l	0.319011
5825	Lrrtm4	0.31694
15816	Nrxn1	0.313739
13647	Pcdh9	0.312456
3283	Lrrc7	0.310527
12074	Lrfn5	0.30721
13211	Cacna2d3	0.306419
1128	Etl4	0.306243
7874	Csmd1	0.305773
13691	Hs6st3	0.305352
7824	Nalf1	0.303253
1467	Kcnh7	0.298377
7041	Snhg14	0.298013
2227	Snhg11	0.291372
13095	Hcn1	0.290881
17452	Cnksr2	0.288123
7204	Tenm4	0.28515
9793	Nkain2	0.285114
3763	Agbl4	0.284055
12010	Dgkb	0.282598
6278	Grin2b	0.281211
2043	Pcsk2	0.281147
1754	Ano3	0.281103
10826	Gria1	0.276507
9368	Clstn2	0.27506
5191	Caln1	0.274976
7178	Grm5	0.272415
17084	Cdr1os	0.271747
1132	Gpr158	0.271047
16383	Malat1	0.270711
1112	Cacnb2	0.269543
14669	Kalrn	0.268183
7036	Gabrg3	0.266549
14442	Grin2a	0.264532
14701	Stxbp5l	0.262549
2035	Macrod2	0.262331
13209	Erc2	0.261671
14831	Robo1	0.258407
10674	Slit3	0.257121
5996	Cntn4	0.254585
4705	Gabrb1	0.252539
7038	Gabrb3	0.251462
5984	Foxp1	0.251293
8055	Galntl6	0.249262
3631	Slc24a2	0.248432
12373	Rian	0.248305
16067	Kctd16	0.248261
8841	Ntm	0.246437
12937	Edil3	0.245972
5521	Grm8	0.245704
2656	Kcnab1	0.243705
2535	Pex5l	0.24369
8398	Cdh8	0.242812
2019	Plcb1	0.240849
14832	Robo2	0.239478
14816	Epha6	0.238
1461	Slc4a10	0.23724
14432	Rbfox1	0.237229
8707	Cntn5	0.236515
10294	Mgat4c	0.236181
521	Cntnap5a	0.232663
1578	Zfp804a	0.230632
7500	Hs3st4	0.230209
13111	Thrb	0.230064
1564	Zfp385b	0.229633
7953	Unc5d	0.228168
1064	Frmd4a	0.227334
12932	Mef2c	0.226753
12921	Mctp1	0.22654
4408	Pclo	0.224353
67	Kcnq5	0.221725
7021	Nell1	0.22102
11357	Car10	0.220774
40	Kcnb2	0.220614
11236	Asic2	0.220415
1770	Ryr3	0.21907
12476	Ryr2	0.217801
13776	Cdh18	0.215381
5769	Ccser1	0.213394
4761	Epha5	0.212976
12194	Rgs6	0.210269
3160	Col25a1	0.208644
730	Cacna1e	0.207021
7869	Dlgap2	0.206084
13774	Cdh12	0.205615
13916	Kcnq3	0.204769
16134	Chsy3	0.204553
10687	Gabrb2	0.203431
8011	Sorbs2	0.202581
17022	Tenm1	0.20238
13331	Slc35f4	0.199477
9563	Arpp21	0.199223
12797	Spock1	0.198171
12874	Adcy2	0.194708
2024	Snap25	0.19317
13649	Dach1	0.188611
683	Kcnt2	0.188224
12493	Hecw1	0.188084
14	Sntg1	0.184358
15681	Efna5	0.18384
14611	Fgf12	0.183758
15927	Camk4	0.183437
12945	Ssbp2	0.18262
8667	Slc35f3	0.18195
13866	Samd12	0.180718
3366	Epha7	0.179871
378	Nyap2	0.1785
9711	Grm1	0.175142
3190	Ppp3ca	0.174277
5741	Pde1c	0.173113
3140	Ank2	0.172426
2496	Nlgn1	0.171977
9121	Nptn	0.170835
5563	Plxna4	0.170832
13031	Mast4	0.169679
1481	B3galt1	0.168294
9750	Pde7b	0.167989
10576	Cobl	0.167539
9871	Grik2	0.167235
12693	Atxn1	0.165137
10323	Kcnc2	0.164334
3124	Fnbp1l	0.164008
8044	Gpm6a	0.163217
17180	Dmd	0.163153
7185	Me3	0.162494
1	Xkr4	0.159279
68	Rims1	0.159053
4410	Cacna2d1	0.158171
5160	Tmem132d	0.157613
5766	Gprin3	0.155055
15904	Celf4	0.154954
15907	Rit2	0.154915
15677	Cntnap5c	0.15411
1457	Rbms1	0.153972
2080	Syndig1	0.152414
3089	Olfm3	0.152136
17370	Il1rapl2	0.15097
11114	Rap1gap2	0.150654
12280	Flrt2	0.150595
17309	Diaph2	0.149982
12467	Adarb2	0.149473
8734	Fat3	0.147808
3202	Tspan5	0.147793
14237	Prickle1	0.147469
6361	Tmtc1	0.147162
4404	Grm3	0.146052
3276	Negr1	0.146016
4632	Ldb2	0.145827
3327	Runx1t1	0.144828
9050	Elmod1	0.144131
16216	Dcc	0.14388
16205	Ldlrad4	0.143735
16063	Arhgap26	0.142343
1446	Upp2	0.142212
7913	Zmat4	0.142061
16865	Ablim1	0.142021
10684	Gabrg2	0.141768
2614	Nbea	0.141441
14465	Shisa9	0.141277
1036	Kcnh1	0.140335
13927	Fam135b	0.13969
5416	Mtus2	0.139617
5164	Rimbp2	0.138896
13926	Khdrbs3	0.138814
1437	Kcnj3	0.138011
1521	Rapgef4	0.137399
9978	Ank3	0.13718
5591	Dgki	0.136795
10325	Trhde	0.136741
9890	Man1a	0.136114
17470	Reps2	0.135631
7090	Sv2b	0.135422
12438	Ptprn2	0.134087
16106	Prr16	0.133787
13623	Enox1	0.133316
9264	Hmgcll1	0.132622
10624	Ccdc85a	0.132483
3683	Dnajc6	0.132146
11895	Klhl29	0.132078
7408	Galnt18	0.131874
5948	Iqsec1	0.131271
503	Cntnap5b	0.128591
14228	Lrrk2	0.128532
16283	Dok6	0.128468
14825	Htr1f	0.128023
10286	Atp2b1	0.127831
4837	Rasgef1b	0.12686
4782	Slc4a4	0.125996
13523	Msra	0.125717
5559	Lncpint	0.125656
3306	Clvs1	0.125605
131	Aff3	0.125576
5452	Ppp1r9a	0.125183
15730	Galnt14	0.125179
1474	Csrnp3	0.124472
10621	Bcl11a	0.124236
1501	Myo3b	0.123914
1354	Pbx3	0.123183
388	Sphkap	0.12281
5458	Dync1i1	0.122801
4704	Gabra4	0.12241
1473	Scn2a	0.12237
8359	Nup93	0.121459
949	Smyd3	0.120957
1117	Nebl	0.120815
5994	Chl1	0.120345
82	Khdrbs2	0.119899
3434	Phf24	0.119618
11655	Rgs9	0.119479
17079	Fgf13	0.118798
13484	Atp8a2	0.118726
3246	Adgrl2	0.118707
3044	Slc6a17	0.118629
9904	Sh3rf3	0.118413
9707	Samd5	0.118348
14224	Kif21a	0.118274
8399	Cdh11	0.118234
4417	Magi2	0.117361
4857	Mapk10	0.1173
1436	Galnt13	0.116978
15601	Plcl2	0.116959
518	Cdh7	0.116645
16212	Rab27b	0.116386
2690	Fstl5	0.116038
3332	Necab1	0.115494
16592	Trpm3	0.115464
11913	Vsnl1	0.115383
5485	Foxp2	0.113974
13769	Pdzd2	0.113891
12949	Rasgrf2	0.113742
14243	Nell2	0.113495
10498	Osbp2	0.112919
15511	Rcan2	0.11286
3260	St6galnac5	0.112382
9811	Hs3st5	0.112233
13128	Cadps	0.111988
10685	Gabra1	0.111602
3621	Sh3gl2	0.111354
3633	Focad	0.111245
8922	Mir100hg	0.111081
9334	Rasgrf1	0.110571
9686	Syne1	0.110535
1134	Gad2	0.110189
2022	Pak5	0.110022
16876	Shtn1	0.109027
6458	Usp29	0.108929
17406	Htr2c	0.108033
4702	Gabra2	0.107894
15775	Slc8a1	0.107812
5993	Cntn3	0.107631
8217	Nr3c2	0.107463
269	Adam23	0.106916
8210	Large1	0.106711
8241	Rnf150	0.10659
295	Vwc2l	0.106519
13837	Rims2	0.106069
4389	Zfp804b	0.105957
9560	Trank1	0.105735
14227	Slc2a13	0.105626
7199	Rab30	0.105567
15003	Smoc2	0.105308
2659	Lekr1	0.105298
9618	Myrip	0.105138
14509	Pi4ka	0.103747
2596	Lhfp	0.10363
12696	Cap2	0.103537
14974	Pde10a	0.102841
943	Catspere2	0.102743
14630	Dlg1	0.102731
30	Sulf1	0.102671
9795	Clvs2	0.102002
9739	Arfgef3	0.101978
4434	Reln	0.101895
4602	Jakmip1	0.101849
17259	Ftx	0.101671
13060	Rab3c	0.101554
3298	Fam110b	0.101495
181	Tmeff2	0.101421
9774	Tmem200a	0.101253
7757	Kcnq1ot1	0.101129
9294	Mei4	0.100448
6049	Pparg	0.100305
4826	Fras1	0.100214
7479	Hs3st2	0.0991272
5618	Tmem178b	0.0987156
12374	Mirg	0.0983675
2602	Trpc4	0.098367
6457	Peg3	0.0982916
15748	Strn	0.0981793
10358	Grip1	0.0977156
9247	Unc13c	0.0970171
4640	Slit2	0.096987
15901	Fhod3	0.0966235
2509	Egfem1	0.0961187
12258	Tmem63c	0.0960141
17185	Il1rapl1	0.0958953
7271	Pde2a	0.0956415
7507	Gsg1l	0.0951355
1346	Garnl3	0.0950989
12816	Dapk1	0.0950624
2450	Stmn2	0.0950173
9447	Dock3	0.0949007
2419	Kcnq2	0.0948823
1430	Cacnb4	0.094877
3500	Gabbr2	0.0946658
7056	Entrep2	0.0945167
13711	Nalcn	0.0944412
3863	Ccdc30	0.0939611
12836	Cntnap3	0.0936159
14724	Igsf11	0.0935193
13664	Mycbp2	0.0931151
3870	Hivep3	0.0929358
13648	Klhl1	0.0925266
1444	Acvr1c	0.0924752
3069	Elapor1	0.0924182
16278	Neto1	0.0923234
5545	Strip2	0.0921805
7048	Otud7a	0.092039
3296	Penk	0.0919634
9358	Tfdp2	0.0916161
12355	Bcl11b	0.0915968
13059	Pde4d	0.0915539
10252	Rmst	0.0912508
9869	Lin28b	0.0910098
11874	Dtnb	0.0908141
14979	Prkn	0.0905322
7251	Pgm2l1	0.0902935
7095	Ntrk3	0.0901859
8703	Cep126	0.0901075
7042	Snrpn	0.0900046
2728	Lrba	0.089632
16180	Nedd4l	0.0891234
230	Hycc2	0.0889704
1173	Grin1	0.088932
1411	Gtdc1	0.0888167
4466	Prkag2	0.0885227
361	Epha4	0.0884825
1149	Cacna1b	0.0883876
9756	Sgk1	0.0882495
2700	Pdgfc	0.0878806
7262	Fam168a	0.0876649
11175	Sez6	0.0875987
2687	Serpini1	0.0875961
6078	Rasgef1a	0.08733
9708	Stxbp5	0.0872444
10575	Grb10	0.087159
5228	Srrm3	0.0868541
2522	Slc7a14	0.0867367
9359	Atp1b3	0.0866079
11615	Tanc2	0.0863504
13772	Cdh9	0.0862502
5761	Herc3	0.0861181
8664	Pcnx2	0.0860599
9766	Moxd1	0.0860064
4975	Svop	0.0857804
1785	Rasgrp1	0.0857796
9416	Cpne4	0.085598
3696	Dab1	0.0855158
16874	Hspa12a	0.0854176
16146	Camk2a	0.084964
16446	Rtn3	0.0843189
14840	Mir99ahg	0.0839158
10302	Ppfia2	0.0838713
3178	Cxxc4	0.0838672
13518	Xkr6	0.0832498
1468	Fign	0.0831906
3107	Plppr4	0.0831507
6040	Atp2b2	0.0828875
16085	Kcnn2	0.0825435
10941	Arhgap44	0.0822311
3364	Fut9	0.0819524
1477	Scn1a	0.0817748
1417	Mbd5	0.0815757
3471	Zcchc7	0.0805466
14828	Cadm2	0.0803779
2053	Dzank1	0.0800769
13116	Lrrc3b	0.0798247
8485	Nfat5	0.0797788
13813	Vps13b	0.0797771
4658	Pcdh7	0.0796166
559	R3hdm1	0.0793381
11957	Silc1	0.07918
9201	Car12	0.0790974
12101	Nin	0.0790756
8360	C78859	0.0789504
4643	Ppargc1a	0.0788725
4695	Atp8a1	0.0786866
9005	Drd2	0.0784781
13629	Dgkh	0.078471
2716	Trim2	0.0784646
13544	Ptk2b	0.077466
12038	Akap6	0.0774453
9269	Mlip	0.0774443
14912	Kcnj6	0.0772816
10240	Ano4	0.0770766
12310	Slc24a4	0.0770271
9777	Arhgap18	0.0765587
6687	Sptbn4	0.0764509
1407	Lrp1b	0.0761817
3664	Patj	0.076051
3759	Faf1	0.0759223
9135	Myo9a	0.0757664
11369	Cacna1g	0.0757007
9586	Rbms3	0.0755723
16978	Syn1	0.0755583
5891	Add2	0.0752154
13781	Marchf11	0.0752076
17384	Mid2	0.075185
17507	Mid1	0.0745013
14467	Mrtfb	0.0743371
50	Jph1	0.074212
16694	Lgi1	0.0741798
12487	Lyst	0.0738417
12504	Pou6f2	0.0736293
8542	Adamts18	0.0733957
5767	Snca	0.0733038
16868	Atrnl1	0.0730296
16191	Gnal	0.0730254
14097	Cacna1i	0.0729349
7417	Btbd10	0.0729292
1947	Zc3h6	0.0728176
17294	Hdx	0.0724094
9561	Dclk3	0.0721835
9312	Snap91	0.0721487
1389	Strbp	0.0721006
16167	Spink10	0.0720969
3874	Scmh1	0.0717524
16070	Sh3rf2	0.0712624
3557	Zkscan16	0.070951
1374	Ttll11	0.0709212
15684	Pja2	0.0703446
4965	Wscd2	0.0702673
13127	Synpr	0.0700069
3995	Serinc2	0.0699713
4661	Nwd2	0.069939
11127	Rtn4rl1	0.0698059
8705	Pgr	0.0696774
7984	Sgcz	0.0694253
3652	Fggy	0.0694204
15611	St6gal2	0.0691794
5992	Pdzrn3	0.0691252
2524	Kcnmb2	0.0686508
11970	Sntg2	0.068647
9991	Pcdh15	0.0683361
13929	Kcnk9	0.0683072
8539	Cntnap4	0.0682372
13808	Nipal2	0.0681864
419	Ngef	0.0680847
9692	Oprm1	0.0675668
7992	Mtmr7	0.067499
763	Rabgap1l	0.0673104
17091	Aff2	0.0671936
285	Unc80	0.0669489
1606	Or5g9	0.0669331
16165	Htr4	0.0667977
17201	Arhgef9	0.0665519
2479	Cyp7b1	0.0663
14494	Fgd4	0.0661937
3653	Hook1	0.0659668
8478	Sntb2	0.0659639
3441	Unc13b	0.0658393
13181	Kcnma1	0.0657821
11879	Efr3b	0.0655617
214	Satb2	0.0653455
15688	Tmem232	0.0652198
14586	Dgkg	0.0649583
4587	Ablim2	0.0649243
7144	Cpeb1	0.064722
17453	Rps6ka3	0.0647137
11794	Rbfox3	0.064703
13681	Gpc6	0.064635
9693	Ipcef1	0.0644975
16617	Rfx3	0.0643922
15705	L3mbtl4	0.0643394
5029	Ksr2	0.0640194
6645	Atp1a3	0.0639616
7399	Sbf2	0.0639311
13910	Cyrib	0.0638561
14392	Pde1b	0.0637006
8216	Iqcm	0.0635352
3302	Tox	0.0634725
8923	Sorl1	0.0633643
11985	Prkar2b	0.063146
3384	Cnr1	0.0627884
16970	Jade3	0.0626732
752	Rasal2	0.0625715
5473	Ica1	0.0625553
14337	Scn8a	0.0622655
2704	Gucy1b1	0.0621336
8072	Klhl2	0.06193
8892	Nrgn	0.0617392
17244	Nhsl2	0.0616258
11476	Krt222	0.0616037
13855	Sybu	0.0615839
13288	Nrg3os	0.0614975
15246	Cpne5	0.0613727
4652	Sel1l3	0.0612406
10943	Map2k4	0.0612253
2380	Zfp831	0.0610601
2813	Kcnn3	0.0609838
1053	Fam171a1	0.0609529
9788	Ncoa7	0.0606259
16083	Mcc	0.0606145
5015	Bicdl1	0.0605544
2495	Naaladl2	0.0605245
13045	Rgs7bp	0.0604648
11281	Dusp14	0.0604292
1447	Ccdc148	0.0603224
11082	Pitpnm3	0.0602959
12321	Unc79	0.0601314
3251	Dnajb4	0.060014
13873	Deptor	0.0599672
6047	Syn2	0.0598979
6357	Far2os2	0.0598
11430	Srcin1	0.0597281
17123	Atp2b3	0.0595784
10577	Vstm2a	0.059323
9055	Dmxl2	0.0592468
247	Ica1l	0.0589789
16175	St8sia3	0.0587881
3563	Susd1	0.0586872
17341	Gprasp1	0.0586476
15682	Fbxl17	0.0586391
16578	Pcsk5	0.058441
10334	Ptprr	0.0582315
14218	Shank3	0.0580786
17048	Hs6st2	0.0580564
5000	Cabp1	0.0579148
8393	Ndrg4	0.057892
12082	Mdga2	0.0578311
10616	Sanbr	0.0578195
3632	Mllt3	0.0575655
722	Rgs8	0.0575153
6003	Itpr1	0.0574912
1039	Syt14	0.0574492
9148	Itga11	0.0573095
5116	Clip1	0.0570339
8490	Zfhx3	0.0566911
12023	Nrcam	0.0565867
4759	Adgrl3	0.0565217
14408	Adcy9	0.0564089
3946	Dlgap3	0.056305
15745	Crim1	0.056263
4677	Smim14	0.0562506
6527	Slc8a2	0.0561101
11513	Atp6v0a1	0.0561035
13547	Adra1a	0.0560996
3641	Elavl2	0.0558817
14126	Mei1	0.0558685
5569	Exoc4	0.0558209
14909	Ttc3	0.0557333
13934	Ptk2	0.0556554
9391	Stag1	0.0556458
1861	Ppip5k1	0.0556455
1405	Scai	0.0555365
16686	Exoc6	0.0554946
16618	Glis3	0.0554728
2946	Pde4dip	0.0554012
363	Sgpp2	0.0552939
8091	Atp6v1b2	0.0552127
8974	Scn4b	0.0551163
1511	Dync1i2	0.0550104
8333	Chd9	0.0549791
9856	Sobp	0.0549687
17514	Uty	0.0547651
13185	Zmiz1os1	0.0545229
12798	Klhl3	0.0544239
8993	Nxpe4	0.0543651
6322	C2cd5	0.0542536
11974	Sh3yl1	0.0542024
8092	Lzts1	0.0541963
6018	Cpne9	0.0541452
13716	Ghr	0.0541413
15872	ENSMUSG00000120124	0.0539844
17401	Trpc5	0.0539309
4543	Yes1	0.053904
1398	Nr6a1	0.0538198
1788	Gpr176	0.0537061
4623	Cpeb2	0.0536201
13628	Akap11	0.0536191
13832	Baalc	0.0535427
7418	Far1	0.0534538
17426	Iqsec2	0.0533847
12058	Sfta3-ps	0.0532941
9072	Tmem266	0.0532587
11982	Cog5	0.0531803
7047	Chrna7	0.0531751
17490	Glra2	0.0531113
3615	Ttc39b	0.0530704
10304	Lin7a	0.0530584
13672	Ndfip2	0.0529468
7410	Dkk3	0.0526727
12247	Ttll5	0.0526395
10806	Acsl6	0.0525267
15726	Alk	0.052469
4326	Prkcz	0.0524083
9995	Bcr	0.0522751
13458	Zmym2	0.0521528
14737	Sidt1	0.0520237
3962	Hpca	0.0518666
7226	Acer3	0.0516735
1779	Dph6	0.0516716
15769	Arhgef33	0.0516397
17428	Kantr	0.051623
10647	Cpeb4	0.0515115
4474	Actr3b	0.0514713
3203	Rap1gds1	0.0514292
5021	Srrm4	0.0513713
14766	Trat1	0.0511754
8548	Cdyl2	0.0511566
9231	Zfp280d	0.0511157
13067	Ankrd55	0.0510634
14925	Pcp4	0.0509711
13110	Nr1d2	0.0507436
16275	Cyb5a	0.0506973
5493	St7	0.0506434
1478	Scn9a	0.0506286
10378	Ppm1h	0.0504706
15308	Or10h5	0.0503668
16173	Wdr7	0.0503302
4834	Cfap299	0.0502574
5266	Actl6b	0.0502387
12439	Rapgef5	0.0501907
4008	Oprd1	0.0501891
7988	Micu3	0.0501749
3258	AI115009	0.0500814
9235	Rfx7	0.0499834
4689	Limch1	0.0499662
1774	Scg5	0.0499612
16908	Syp	0.049865
7381	Ric3	0.0496605
843	Nos1ap	0.0496292
15305	Morc2b	0.0496286
5995	Cntn6	0.0495784
17280	Lpar4	0.0494591
5434	N4bp2l1	0.0493911
6943	Slc17a7	0.0493399
10275	Socs2	0.0492767
3132	Prss12	0.0492395
6302	Plekha5	0.0490764
1799	Disp2	0.0490394
4393	Adam22	0.0490218
13506	Ints6	0.0488871
2769	Sema4a	0.0488706
9626	Lyzl4	0.0487956
7985	Tusc3	0.0487547
448	Ramp1	0.0486653
3334	Calb1	0.0486366
7205	Nars2	0.048587
3754	Eps15	0.0485321
6369	Bicd1	0.0484917
16539	Stx3	0.0484348
16957	Cask	0.048407
11352	Mmd	0.0483928
16723	Slit1	0.0483311
9069	Ube2q2	0.048268
12713	Wnk2	0.0481359
12230	Ylpm1	0.0481186
3073	Wdr47	0.0480681
13602	Htr2a	0.047985
14770	Dzip3	0.0478885
13148	Gng2	0.0478585
16242	St8sia5	0.0477685
17513	Eif2s3y	0.0477454
12882	Adamts16	0.0477006
51	Gdap1	0.0476679
12314	Chga	0.0476323
12640	Slc22a23	0.0476009
1048	Plxna2	0.0475927
15707	Epb41l3	0.0475502
2445	Zfhx4	0.0474439
12597	Ripor2	0.0474245
4890	Tgfbr3	0.0474233
3752	Osbpl9	0.0473484
565	Thsd7b	0.0472025
1873	Golm2	0.0471642
173	Gulp1	0.0471638
7264	Arhgef17	0.0471525
9147	Coro2b	0.0470943
14821	Epha3	0.0470846
140	Rnf149	0.0470801
1607	Or9g10	0.046986
10911	Ulk2	0.0469847
8470	Smpd3	0.0469808
4129	Kif17	0.0469381
13398	Slc7a8	0.0468397
2039	Kif16b	0.0468264
3293	Chchd7	0.04673
8045	Glra3	0.0466574
5829	Tacr1	0.0466162
3648	Eqtn	0.0466112
16947	Rpgr	0.046537
14435	Abat	0.0463972
12037	Arhgap5	0.046331
16814	Nt5c2	0.0463072
12747	Hrh2	0.0460574
9643	ENSMUSG00000121444	0.0460131
11448	Cdk12	0.0459541
1419	Kif5c	0.0459244
7165	Cemip	0.0458621
11925	Rock2	0.0458498
12831	Habp4	0.0458409
5620	Dennd11	0.0457939
2536	Ttc14	0.0457229
13693	Mbnl2	0.0457145
13456	Pspc1	0.0456675
11606	Kansl1	0.045632
8336	Rpgrip1l	0.0456172
1409	Arhgap15	0.0456035
73	Fam135a	0.0454945
7411	Mical2	0.0454844
12944	Atg10	0.0454786
10298	Slc6a15	0.0454415
693	Brinp3	0.0453269
1030	Lpgat1	0.0453145
16602	Pip5k1b	0.0450908
13593	Fndc3a	0.0450739
2575	Larp1b	0.0450449
8467	Slc7a6	0.0450327
5535	Ccdc136	0.0449811
9666	Lztfl1	0.0449191
772	Ankrd45	0.0447756
8061	Nek1	0.0446563
74	Col9a1	0.0446104
8070	Cpe	0.0445439
3773	Trabd2b	0.0445137
8048	Fbxo8	0.0445032
17464	Cdkl5	0.044493
8723	Gpr83	0.0444894
16844	Pdcd4	0.0443737
13846	Rspo2	0.0443683
10141	Gng7	0.0443613
608	Plekha6	0.0443474
3554	Lpar1	0.0443335
8021	Acsl1	0.0443262
16671	Htr7	0.0442007
3064	Sort1	0.0439446
14034	Cacng2	0.0439265
13721	Plcxd3	0.0439041
13917	Dnaaf11	0.0438947
9916	Spock2	0.0438483
494	Panct2	0.0438425
9137	Thsd4	0.0438153
1507	Tlk1	0.0438136
13482	Cdadc1	0.0437746
9145	Glce	0.043738
218	Spats2l	0.0436471
8085	Psd3	0.0435835
4900	Dipk1a	0.0435619
4407	Sema3e	0.0435511
5983	Mdfic2	0.0433427
12152	Rab15	0.0433183
17060	AW822252	0.0432952
12099	Atl1	0.0431885
8852	Arhgap32	0.0431793
2182	Mmp24	0.0431769
3692	Dnai4	0.043142
2448	Zc2hc1a	0.043096
16792	Armh3	0.0430566
141	Creg2	0.0430348
8673	Pard3	0.042996
13766	Zfr	0.042961
13519	Pinx1	0.0429336
1377	Lhx6	0.0429235
5868	Exoc6b	0.0428775
16147	Slc6a7	0.042838
1302	Hmcn2	0.0427503
15789	Prepl	0.0427162
3700	Prkaa2	0.0426345
1341	Stxbp1	0.0425893
2221	Vstm2l	0.0425543
10232	Gnptab	0.0425367
5494	Wnt2	0.0425083
1392	Dennd1a	0.0424874
9042	Exph5	0.0424686
7191	Sytl2	0.0424653
6900	Shank1	0.0423991
6580	Eml2	0.0423537
12224	Syndig1l	0.0423486
16963	Efhc2	0.0423351
14157	Mpped1	0.0423211
9833	Mettl24	0.0423022
13496	Kpna3	0.0422432
16681	Cpeb3	0.0421827
12985	Cert1	0.0421338
1548	Mtx2	0.0421293
10966	Pik3r6	0.041993
122	Tsga10	0.0419842
14475	Mpv17l	0.0419486
11991	Atxn7l1	0.0418743
10481	Vmn2r85	0.0418241
8350	Ces5a	0.0418068
906	Cadm3	0.0418045
5973	Tafa1	0.0416571
16949	Tspan7	0.041541
3602	Megf9	0.0415141
12296	Ttc7b	0.0414217
7629	Gpr26	0.0414171
3095	Gpr88	0.0413754
12131	Syt16	0.0412483
16243	Loxhd1	0.041241
2952	Zfp697	0.0411588
5061	Rph3a	0.0411528
14995	Sod2	0.0411028
9673	Ccr5	0.0409943
12277	Gtf2a1	0.0409923
7670	Kndc1	0.0409184
9835	Wasf1	0.0408748
5461	Dlx6os1	0.0407743
6404	Syt5	0.0407502
14077	Dmc1	0.0407448
10636	Eml6	0.0406831
10699	Ebf1	0.0406265
5832	Sema4f	0.0405848
8518	Ddx19b	0.0405753
831	Rxrg	0.0405741
5803	St3gal5	0.0404368
13289	Sh2d4b	0.0403697
11602	Nsf	0.040321
12399	Ppp1r13b	0.040193
9714	Epm2a	0.0401341
15000	Tcte2	0.0400774
5649	Tcaf1	0.0400676
15844	Greb1l	0.0400041
16182	Malt1	0.0398132
2065	Ralgapa2	0.0397401
12288	Ttc8	0.0397191
10369	Tbc1d30	0.0396916
9169	Dennd4a	0.0396754
15025	Spaca6	0.0396451
5698	Osbpl3	0.0396225
10815	Anxa6	0.0396169
1718	Fbxo3	0.0396112
5275	Nyap1	0.0395972
2033	Ndufaf5	0.039554
12989	Fam169a	0.0395407
3086	Amy1	0.0394694
12807	Ntrk2	0.0393168
10824	Glra1	0.0392792
9192	Csnk1g1	0.0392644
14513	Aifm3	0.039249
8689	Pdgfd	0.0391608
13609	Zc3h13	0.0391589
14535	Tango2	0.0391097
7197	Ankrd42	0.0390619
13746	Lmbrd2	0.0390604
12466	Pfkp	0.0390355
11345	Dgke	0.0389887
4898	Evi5	0.0389303
8704	Trpc6	0.0388959
12657	Cage1	0.0388679
12284	Spata7	0.0388651
9725	Aig1	0.0388542
13720	Oxct1	0.0387785
7253	Ppme1	0.0387443
7822	Efnb2	0.0387254
6112	Iqsec3	0.0386866
2551	Smim43	0.0386459
10480	Vmn2r84	0.0386442
1825	Itpka	0.0383947
955	Cdc42bpa	0.0383766
7657	Tcerg1l	0.0382209
13690	Uggt2	0.038173
2570	Hspa4l	0.0380459
12506	Amph	0.0379249
7438	Smg1	0.0379169
13463	Ift88	0.0378947
9289	Filip1	0.037814
17302	Klhl4	0.0378125
2648	Mme	0.0378077
16188	Ccbe1	0.0377796
12	St18	0.0377536
12796	Trpc7	0.0377403
13658	Uchl3	0.0377295
9628	Vipr1	0.0376671
10333	Tspan8	0.0375635
8330	Cyld	0.0374018
3801	Pik3r3	0.0373132
1609	Or9g19	0.0372952
15098	Abca17	0.0372259
16184	Oacyl	0.037209
88	Bend6	0.0371904
15734	Memo1	0.0370369
2424	Stmn3	0.0370331
14495	Spag6l	0.0370322
5950	Hdac11	0.0370212
2607	Smad9	0.0370101
9745	Pex7	0.0369728
3119	Arhgap29	0.0369512
15602	Tbc1d5	0.0369316
13526	Hmbox1	0.0369299
3272	Erich3	0.0368531
2699	Glrb	0.0368238
9266	Hcrtr2	0.0367787
5724	Wipf3	0.0367566
12213	Ptgr2	0.0367275
11863	Rab40b	0.0366456
4277	Camta1	0.0366266
7492	Prkcb	0.0365822
12442	Sp4	0.036535
9784	Rspo3	0.0365034
11989	Sypl	0.0365017
10606	Ehbp1	0.0365009
2991	Trim33	0.0364797
9872	Ascc3	0.0364618
2076	Napb	0.0364373
15882	Rnf138	0.0363896
12498	Inhba	0.0363869
9047	Cul5	0.0363763
5739	Itprid1	0.0363149
5425	Medag	0.0363025
8678	2610044O15Rik8	0.036218
17455	Map7d2	0.0362124
11910	Kcns3	0.0361077
8888	Robo3	0.0360866
303	Tmem169	0.0360834
16683	Ide	0.0360644
12333	Serpina9	0.0360022
9071	Nrg4	0.0359829
5935	Chchd6	0.035978
10265	Vezt	0.035966
14491	Pkp2	0.0359161
16945	Sytl5	0.0359059
12187	Synj2bp	0.0358987
12912	Ell2	0.0358664
7252	P4ha3	0.0358375
16318	Ankrd13d	0.0357798
3254	Miga1	0.0357427
9746	Map3k5	0.035684
6348	Arntl2	0.0356266
2670	Schip1	0.035552
4375	Krit1	0.0355351
10170	Celf5	0.0355293
7770	Shank2	0.0355085
4891	Brdt	0.0354644
14298	Kcnh3	0.0354611
13507	Wdfy2	0.0354168
13587	Dmtn	0.035383
17025	Smarca1	0.0353778
7181	Tmem135	0.0352951
11324	Septin4	0.0352863
14252	Pced1b	0.0352205
2542	Atp11b	0.0351868
7088	St8sia2	0.0351719
12447	Tmem196	0.0351694
16574	Vps13a	0.0351094
5167	Adgrd1	0.0351023
17214	Ar	0.0350584
15884	Garem1	0.034982
13848	Emc2	0.0349564
14674	Adcy5	0.0349354
4824	Cnot6l	0.0349119
10570	Zpbp	0.0348891
15499	Adgrf4	0.0348445
1835	Pla2g4e	0.034843
12930	Mblac2	0.0348388
17483	Pir	0.0348165
8411	Car7	0.0348114
14696	Iqcb1	0.0347681
6014	Gt(ROSA)26Sor	0.0347386
14747	Ccdc80	0.0346922
3138	Arsj	0.0346392
4910	Cplx1	0.0345914
11807	Nptx1	0.0345755
14802	Col8a1	0.034567
13485	Mtmr6	0.0345583
1054	Nmt2	0.0345074
4802	Cdkl2	0.034488
1106	Hacd1	0.0343616
5477	Thsd7a	0.0343562
8039	Vegfc	0.0343525
7156	Saxo2	0.0343298
2705	Gucy1a1	0.0341912
35	Lactb2	0.0341295
13549	Pnma2	0.034085
12292	Kcnk13	0.0340785
4327	Gabrd	0.034077
1135	Apbb1ip	0.0340571
493	Slco4c1	0.0340414
17187	Arx	0.034022
10297	Lrriq1	0.0339371
2296	Slc12a5	0.0338827
11149	Tlcd3a	0.0337881
11667	Abca5	0.0337512
4787	Ankrd17	0.0337143
8520	Clec18a	0.033686
3036	AI504432	0.0336855
4411	Hgf	0.033679
501	Pam	0.0336505
3268	Lhx8	0.0335914
1645	C1qtnf4	0.0335538
8674	Nrp1	0.0335331
13524	Mir124a-1hg	0.0334239
6186	Ano2	0.0334181
13592	Gfra2	0.0334018
12960	Homer1	0.0333141
184	Myo1b	0.0333091
10336	Kcnmb4	0.033283
9352	Trpc1	0.0332542
8992	Cadm1	0.0331813
8227	Mmaa	0.0331043
2042	Pcsk2os1	0.0330735
7991	Vps37a	0.0330544
13645	Tdrd3	0.0330079
5603	Luc7l2	0.0330039
2549	Qrfpr	0.0329975
15786	Lrpprc	0.0329969
15519	Supt3	0.0329949
11205	Nlk	0.0329725
5125	Abcb9	0.0329627
17334	Zmat1	0.032944
1126	Msrb2	0.0329215
10945	Dnah9	0.0328819
9401	Slco2a1	0.0328352
7269	Stard10	0.0328294
3546	Frrs1l	0.0328101
726	Teddm2	0.032706
13708	Pcca	0.0326939
17512	Kdm5d	0.0326678
4599	Ppp2r2c	0.0326561
11616	Cyb561	0.0325623
15515	Runx2	0.0325291
925	Grem2	0.0325096
14516	Lrrc74b	0.032502
1472	Scn3a	0.0324923
12759	Sncb	0.0324604
10483	Vmn2r87	0.0324329
9412	Acad11	0.0324294
12097	Cdkl1	0.0324167
14744	Cd200r4	0.0324106
13	Pcmtd1	0.032407
11983	Gpr22	0.0322844
7008	Ptpn5	0.032242
1520	Pdk1	0.0322212
16424	Catsperz	0.0321629
2669	Iqcj	0.0320325
12668	Gcnt2	0.0320212
16084	Ythdc2	0.0320166
5695	Npy	0.031991
4288	Plekhg5	0.0319659
4654	Rbpj	0.0319236
1995	Rnf24	0.0319131
2630	Clrn1	0.0318949
11315	Ypel2	0.0318853
12793	Fbxl21	0.0318695
1347	Ralgps1	0.0318256
14089	Pdgfb	0.0317615
5654	Tpk1	0.0317301
5471	Umad1	0.0317279
7982	Dlc1	0.0317134
13653	Pibf1	0.031708
10778	Ube2b	0.0316665
14743	Cd200r1	0.0316049
10544	Gck	0.031591
13797	Sema5a	0.0315571
1137	Abi1	0.0315468
10339	Cnot2	0.0315273
14322	Mettl7a3	0.0315252
7859	Gas6	0.031522
2534	Usp13	0.0314929
12330	Ppp4r4	0.0314927
16232	Dym	0.0313946
8547	Maf	0.0313727
11997	Hdac9	0.0313627
17403	Rtl4	0.0313604
2099	Snph	0.0313436
4626	Fbxl5	0.0312727
4214	Zfp993	0.0312614
10493	Inpp5j	0.031147
3912	Epha10	0.0311129
5244	Col26a1	0.0311049
3321	Pdp1	0.0310221
4799	Parm1	0.0310046
7351	Apbb1	0.0310011
2031	Tasp1	0.0309769
17044	Stk26	0.0309746
3350	Ccnc	0.0309597
13474	Fgf9	0.0309412
11919	Lratd1	0.0309386
1736	Elp4	0.0309171
10792	Shroom1	0.0308971
5990	Gxylt2	0.0308715
9369	Nmnat3	0.03084
595	Lemd1	0.0308281
12661	Bmp6	0.03077
3489	Tmod1	0.0307335
14387	Zfp385a	0.0307119
15002	Dact2	0.0306866
10188	Glt8d2	0.030656
9054	Gldn	0.0305829
8976	Smim35	0.0305249
15231	Slc26a8	0.0304921
5462	Dlx6	0.0304738
4476	Dpp6	0.0304527
10380	Usp15	0.030333
9041	Ddx10	0.0303059
3182	Slc9b2	0.0301606
567	Cd55	0.0301565
9726	Hivep2	0.0301359
4687	Uchl1os	0.0300691
13530	Fbxo16	0.0300593
16583	Rorb	0.0300353
5773	Qrfprl	0.030025
4497	Drc1	0.0300212
5795	Rnf103	0.030021
13630	Vwa8	0.0300003
6188	Kcna5	0.0299942
200	Hecw2	0.0299891
813	Dcaf6	0.0298398
4300	Ajap1	0.0297956
16322	Syt12	0.029761
2579	Sclt1	0.0297485
1301	Ncs1	0.0297247
5877	Fbxo41	0.0296858
14901	Dop1b	0.0296617
10695	Adra1b	0.02966
15023	Lnpep	0.0296457
3278	Ptger3	0.0296338
5633	Ephb6	0.0296157
2154	Snta1	0.0296061
10065	Shc2	0.0295992
420	Neu2	0.029593
1275	Zer1	0.0295501
5476	Phf14	0.0295315
9943	Hkdc1	0.029527
13913	Efr3a	0.0295246
16691	Rbp4	0.0295164
9718	Plagl1	0.0295127
13473	Micu2	0.0294458
13836	Dcaf13	0.0294353
13823	Ywhaz	0.0294257
10562	Adcy1	0.0293477
5481	Bmt2	0.0293305
10217	Syn3	0.0293149
8647	Pgbd5	0.0292782
6086	Dcp1b	0.0292756
8893	Siae	0.0292299
10482	Vmn2r86	0.0292242
3666	Kank4	0.0291697
3059	Amigo1	0.0291543
8716	Kdm4d	0.0291278
12322	Prima1	0.0290624
627	Ppfia4	0.0289933
13925	Zfat	0.0289833
3549	Pakap	0.0289799
9712	Shprh	0.0289712
2555	Trpc3	0.0289625
12737	Diras2	0.0289301
11155	Abr	0.0289233
15770	Sos1	0.0288642
7450	Gpr139	0.0288575
17408	Lrch2	0.0288368
13620	Serp2	0.0288264
1199	Kcnt1	0.0287901
12299	Gpr68	0.0287728
3613	Zdhhc21	0.028756
1143	Spopl	0.0287462
1655	Madd	0.0287064
7661	Jakmip3	0.0286948
10449	Myl6b	0.0286867
6054	Tmem40	0.0286616
7925	Tacc1	0.0285877
12876	Nsun2	0.0284862
7353	Trim3	0.0284707
12867	Zfp85os	0.028469
13619	Tsc22d1	0.0284413
8366	Rspry1	0.0284219
2476	Ythdf3	0.0284125
5589	Chrm2	0.0283731
1072	Ccdc3	0.0283433
2912	Sv2a	0.0283335
12988	Gcnt4	0.0282944
53	Crispld1	0.0282839
7695	Zfp941	0.0282101
3245	Ttll7	0.0281961
13922	Ccn4	0.0281758
371	Ap1s3	0.0281424
3677	Ror1	0.0281332
3381	Srsf12	0.028103
10973	Arhgef15	0.0280885
1540	Atf2	0.0280411
9180	Ubap1l	0.0280288
8702	Cfap300	0.0279348
12118	Rtn1	0.0278851
9139	Larp6	0.0278662
17300	Chm	0.0278597
1076	Sec61a2	0.027806
12478	Actn2	0.0278005
9293	Htr1b	0.0277955
10310	Brcc3dc	0.0277636
11330	Tspoap1	0.0277483
11233	Myo1d	0.0277439
7940	Rnf170	0.027712
16251	Slc14a2	0.0276903
8505	Zfp612	0.027679
16153	Ppargc1b	0.0276762
5866	Dysf	0.027628
2063	Cfap61	0.027628
6358	Far2	0.027503
4007	Epb41	0.0274964
14563	Vwa5b2	0.0274894
8666	Kcnk1	0.0274864
17477	Ap1s2	0.0274659
1088	Itih5	0.0274057
5030	Nos1	0.0273915
14823	Zfp654	0.0273692
13853	Pkhd1l1	0.027359
10551	Ogdh	0.0273346
757	Pappa2	0.0272855
17186	Mageb18	0.0272562
12958	Cmya5	0.0272361
3123	Bcar3	0.0272322
6143	C1ra	0.0272258
5988	Rybp	0.0271966
9198	Herc1	0.0271776
507	Relch	0.027156
6372	Prkcg	0.027141
15839	Ccny	0.0271393
3483	Shb	0.0271318
10585	Ppp3r1	0.0271081
8683	Kbtbd3	0.027106
743	Tdrd5	0.0271051
17469	Nhs	0.0270482
17368	Fam199x	0.0269682
6189	Kcna1	0.0268924
14284	Ddn	0.0268889
15060	Vmn2r111	0.0268642
5958	Grip2	0.0268499
268	Zdbf2	0.0267993
3757	Rnf11	0.0267944
9250	Atosa	0.0267937
17461	Phka2	0.0267856
5337	Radil	0.0267836
3395	C9orf72	0.0267812
10603	Mdh1	0.0267569
7023	Ano5	0.0267537
17421	Phf8	0.0267486
8086	Sh2d4a	0.0267486
14573	Thpo	0.0267217
10037	Tspear	0.026715
9178	Clpx	0.0267011
15603	Satb1	0.0266734
2471	Car2	0.026652
566	Cd55b	0.0266466
10315	Osbpl8	0.026632
9405	Inhca	0.0265979
3250	Gipc2	0.0265483
16888	Sfxn4	0.02653
403	Armc9	0.0265297
13671	Rbm26	0.0265256
9253	Myo5c	0.026521
11614	Marchf10	0.0264991
14938	Tiam2	0.0264735
717	Lamc2	0.0264182
15792	Six3	0.026416
4386	Cfap69	0.02638
17468	Rai2	0.0263712
1568	Cerkl	0.0263659
4396	Rundc3b	0.0263464
15929	Nrep	0.0263404
3275	Lrriq3	0.0263314
5931	Podxl2	0.026306
7409	Usp47	0.0263031
16716	Blnk	0.02629
6489	Vmn2r56	0.0262637
2212	Mroh8	0.0262527
10382	Slc16a7	0.0262479
12297	Rps6ka5	0.0262365
725	Rgsl1	0.0262359
16109	Sncaip	0.0262343
6867	Zfp975	0.0262327
3577	Wdr31	0.0262276
4541	Ppp1cb	0.026219
7779	Bc1	0.0262176
5429	B3glct	0.0261965
14156	Scube1	0.0261953
3556	Ecpas	0.0261644
13513	Neil2	0.0261605
6263	Mansc1	0.0261512
13492	Sacs	0.026142
17342	Bhlhb9	0.0260724
14021	Apol7a	0.0260636
1987	Siglec1	0.0259988
10525	Ap1b1	0.0257998
11044	Slc16a11	0.0257879
9	Oprk1	0.0257742
3301	Nsmaf	0.0257195
9379	Cep70	0.0257156
2992	Syt6	0.0257001
1706	Pamr1	0.0256976
2173	Acss2	0.0256568
8818	Zfp810	0.0256498
14852	App	0.0256358
836	Rgs4	0.0255747
4703	Cox7b2	0.0255319
2981	Tspan2os	0.0255299
8484	Cyb5b	0.0255253
3292	Plag1	0.0255064
5601	Ubn2	0.0254767
16079	Jakmip2	0.0254761
7079	Pgpep1l	0.0254638
17196	Apoo	0.0254276
7384	Trim66	0.0254007
13622	Ccdc122	0.025385
9727	Adgrg6	0.025366
13888	Fbxo32	0.0253649
9102	Ulk3	0.0253211
15011	Fam120b	0.0252608
6066	Marchf8	0.0252401
2298	Cd40	0.0252379
4854	Cds1	0.0251638
2519	Prkci	0.0251539
6805	Dmkn	0.0251428
3184	Cisd2	0.0251134
2958	Hsd3b6	0.0250959
9596	Dlec1	0.0250484
15768	Morn2	0.0250186
8677	Ccdc7b	0.024995
16936	Porcn	0.0249927
16337	Peli3	0.0249909
6448	Smim17	0.0249767
2698	Gria2	0.0249764
138	Tbc1d8	0.0249709
13643	Pcdh17	0.0249658
7033	Nipa1	0.0249535
5609	Kdm7a	0.0249224
5051	Rasal1	0.0248819
9021	Dixdc1	0.0248744
11359	Mbtd1	0.0248467
5794	Rmnd5a	0.024837
6451	Or6z7	0.0248346
2864	Cgn	0.0248115
508	Tnfrsf11a	0.0247846
8058	Mfap3l	0.024775
8572	Atp2c2	0.0247631
4825	Mrpl1	0.0247216
17086	Slitrk4	0.0246376
9211	Vps13c	0.0246267
12098	Map4k5	0.0246103
3816	Zswim5	0.0245259
3402	Tmem215	0.0245157
9657	Cdcp1	0.0245084
4185	Agmat	0.0245014
4719	Cwh43	0.0244695
15213	Pacsin1	0.0244511
17026	Ocrl	0.0244244
12474	Zmynd11	0.0244068
17035	Rab33a	0.0244024
9114	Islr	0.0244014
2516	Sec62	0.0243782
16977	Araf	0.0243589
14626	Acap2	0.0243352
5338	Papolb	0.0243161
13654	Klf5	0.0242982
1542	Lnpk	0.0242779
7688	Or13a18	0.0242358
10305	Ptprq	0.024221
1994	Pank2	0.0242207
4567	Cfap99	0.0242181
3204	Stpg2	0.0242066
3772	Skint11	0.024171
10063	Theg	0.0241519
495	Slco6b1	0.0241225
11946	Taf1b	0.024103
5951	Fbln2	0.0240814
5032	Tesc	0.0240064
12827	Ercc6l2	0.0239459
8409	Terb1	0.0239293
10199	Nuak1	0.023927
9960	Mypn	0.0239239
10635	Rtn4	0.0239132
12237	Mlh3	0.0239111
17000	Nkrf	0.0238858
14870	Mrap	0.0238551
8640	Ccsap	0.0238266
12745	Drd1	0.0237956
12673	Sycp2l	0.0237911
5968	Slc25a26	0.0237816
1186	C8g	0.0237605
1748	Lgr4	0.0237542
12238	Acyp1	0.023746
11651	Cep112	0.0237253
3866	Rimkla	0.0237147
2765	Bglap3	0.0237096
2436	Samd10	0.0237049
7764	Tnfrsf23	0.0236777
16075	Gpr151	0.0236438
9130	Celf6	0.0236396
3030	Cept1	0.0235677
14896	Clic6	0.023565
10226	Igf1	0.0235384
15807	Kcnk12	0.0235122
16595	Mamdc2	0.0235007
12022	Pnpla8	0.0234991
7712	Lrrc56	0.0234821
602	Cntn2	0.0234752
13169	Plau	0.0234447
4835	Bmp3	0.0234436
3521	Aldob	0.0234062
7075	Lrrc28	0.0233909
7037	Gabra5	0.0233843
8853	Kcnj5	0.0233434
2920	H4c14	0.0233187
16651	Lipo3	0.0232854
11165	Coro6	0.0232773
1682	Syt13	0.0232642
2544	Mccc1	0.0232287
9217	Fam81a	0.0232264
10706	Cyfip2	0.0232038
10586	Dnaaf10	0.0231943
4188	Cela2a	0.0231844
12976	Crhbp	0.0231681
9470	Rbm6	0.0231317
159	Gpr45	0.0230697
2510	Mannr	0.0230602
1583	Tfpi	0.023051
7902	Polb	0.0230309
14656	Fyttd1	0.0230026
14732	Zdhhc23	0.0229986
640	Ptprv	0.0229632
13724	C7	0.0229482
5469	Mios	0.0229261
14815	Arl6	0.0228814
17337	Nxf7	0.0228697
8824	Dpy19l1	0.0228566
13590	Xpo7	0.0228526
17411	Apex2	0.0228296
6002	Sumf1	0.0228183
11722	Tmem94	0.0228107
4601	Wfs1	0.0228008
9124	Neo1	0.0227974
6422	Nat14	0.0227915
14960	Rps6ka2	0.0227911
3188	Slc39a8	0.02278
14477	Bmerb1	0.0227479
15683	Fer	0.0227188
4780	Mob1b	0.0227187
6299	Lmo3	0.0227046
165	Uxs1	0.0226961
12808	Agtpbp1	0.022643
12632	Serpinb6c	0.0226398
17410	Tmem29	0.0226228
2132	Xkr7	0.0226213
14158	Efcab6	0.022606
4191	Fhad1	0.0226049
8354	Ogfod1	0.0226028
12897	Tppp	0.0225916
12633	Serpinb6a	0.0225828
7998	Fgl1	0.022566
6107	Mical3	0.0225659
10618	Pus10	0.0225571
2249	Tox2	0.0225486
12803	Kif27	0.022543
7022	Nell1os	0.0225283
3762	Elavl4	0.0225185
12671	Mak	0.0225154
9451	Cacna2d2	0.0225146
1456	Itgb6	0.0224925
6359	Far2os1	0.0224635
16882	Rab11fip2	0.0224192
8521	Pdpr	0.0223755
6001	Setmar	0.0223239
2956	Hsd3b2	0.0223055
7339	Or56a4	0.0222885
1959	Pdyn	0.0222737
15686	Man2a1	0.022235
13548	Dpysl2	0.0222253
4806	Naaa	0.0222236
3606	Kdm4c	0.0221939
4500	Kcnk3	0.0221882
16348	Klc2	0.0221769
4068	Paqr7	0.0221698
7644	Dhx32	0.0221511
4842	Tmem150c	0.0221273
10281	Dcn	0.0221073
16102	Dmxl1	0.0221008
16879	Pdzd8	0.0220987
1483	Cers6	0.0220608
9300	Elovl4	0.0220202
829	Mgst3	0.0220145
4306	Ccdc27	0.0219339
13490	Mipep	0.021931
12501	Cdk13	0.0219308
1670	Chrm4	0.0219266
14922	B3galt5	0.0218594
13256	Chat	0.0218494
6092	Erc1	0.0218218
807	Atp1b1	0.0218121
5796	Chmp3	0.021797
15017	Rgmb	0.0217957
5126	Ogfod2	0.0216845
12482	Ero1b	0.0216781
14613	Plaat1	0.021672
7830	Col4a1	0.0216696
223	Aox4	0.0216667
3533	Slc44a1	0.0216463
1910	Slc27a2	0.0216172
7014	Zdhhc13	0.0216005
2556	Bltp1	0.02159
4426	Fbxl13	0.021585
13641	Pcdh8	0.0215563
942	Catspere1	0.0215501
14352	Krt77	0.0215441
2429	Zbtb46	0.0215258
7867	Tdrp	0.021511
7626	Acadsb	0.021509
5435	N4bp2l2	0.0214916
14103	Sgsm3	0.0214827
15001	Afdn	0.0214563
11945	ENSMUSG00000121487	0.0214497
4698	Yipf7	0.0214407
15005	Wdr27	0.021429
7187	Hikeshi	0.0214164
7472	Eef2k	0.0213859
8111	Hapln4	0.0213813
9895	Serinc1	0.0213677
162	Fhl2	0.0213633
3129	Synpo2	0.0213284
14829	Gbe1	0.0213095
9584	Gadl1	0.0212734
4116	Wnt4	0.0212295
17076	Gpr101	0.0212295
2499	Nceh1	0.0212198
6556	Psg16	0.021198
6291	Pde6h	0.0211865
7840	Sox1ot	0.021182
5871	Emx1	0.021174
9390	Slc35g2	0.0211676
16741	Golga7b	0.0211551
12055	Ralgapa1	0.0211471
13809	Kcns2	0.0211379
4781	Dck	0.0211357
14856	N6amt1	0.0211124
7220	Pak1	0.0211106
1380	Ptgs1	0.0211043
533	Cfap221	0.0211024
13265	Frmpd2	0.0210831
5020	Srrm4os	0.0210802
5557	Copg2	0.0210781
15501	Cd2ap	0.0210593
5159	Glt1d1	0.0210533
14946	Serac1	0.0210508
13375	Or4e1	0.0210468
5250	Vgf	0.0210427
1518	Platr26	0.0210379
278	Plekhm3	0.0210213
11935	ENSMUSG00000121316	0.0209798
7348	Cckbr	0.0209017
5170	Zfp11	0.0208811
468	Capn10	0.0208552
13376	Or4e5	0.0208435
12964	Dmgdh	0.020842
14729	Drd3	0.0208283
5136	Rilpl2	0.0208188
14441	Hapstr1	0.0208072
2245	L3mbtl1	0.0207823
12499	Sugct	0.0207809
14777	Cblb	0.0207776
5582	Slc23a4	0.0207734
15863	Impact	0.0207442
10225	Igf1os	0.0206899
7288	Nup98	0.0206829
1563	Sestd1	0.0206744
5018	Ccdc60	0.0206721
8028	Trappc11	0.0206638
9787	Hint3	0.0206569
14402	Cluap1	0.0206362
3387	Rars2	0.0206321
4106	Luzp1	0.0206282
9006	Ankk1	0.0206202
13625	Epsti1	0.0206198
8541	Syce1l	0.0206027
6063	Tmcc1	0.020594
6469	ENSMUSG00000121471	0.0205485
11133	Mir22hg	0.0205373
16095	Ap3s1	0.0205052
13568	Tnfrsf10b	0.0205041
16500	Lrrc10b	0.0204265
9987	Ube2d1	0.0204228
11975	Lamb1	0.0203946
12473	Dip2c	0.020394
5165	Stx2	0.0203907
1896	Ctxn2	0.0203457
14159	Sult4a1	0.0203382
11674	Sstr2	0.0203061
5779	Vmn1r39	0.0203031
8777	Pde4a	0.0202925
11604	Crhr1	0.0202724
8615	Cbfa2t3	0.0202704
1907	Fgf7	0.0202702
5814	Capg	0.0202576
13827	Rrm2b	0.020241
7372	Ppfibp2	0.0202359
15779	Kcng3	0.0202038
7345	Or52b2	0.0201748
6618	Zfp112	0.0201605
3898	Macf1	0.0201604
13529	Fzd3	0.0201541
5378	Tmem130	0.0201524
17437	Klf8	0.0201494
13919	Phf20l1	0.0201468
3280	Ankrd13c	0.0201374
13868	Mal2	0.0201313
10921	Trpv2	0.020097
695	Ptgs2os	0.0200711
7954	Dusp26	0.0200698
9131	Parp6	0.0200588
4572	Add1	0.0200295
6032	Emc3	0.0200258
5465	Tac1	0.020025
14969	Mpc1	0.0200239
15188	Rgs11	0.0199872
13834	Cthrc1	0.0199739
952	Sccpdh	0.01996
4510	Cgref1	0.0199453
1953	Slc20a1	0.0199312
5310	Adap1	0.0199279
8621	Cpne7	0.0199194
9691	Rgs17	0.0199045
2595	Cog6	0.0198764
12073	Fbxo33	0.0198728
13522	Prss52	0.0198516
9850	Afg1l	0.0198369
1451	Baz2b	0.0198238
13542	Ephx2	0.0198223
12948	Ckmt2	0.0198211
2101	Tmem74bos	0.0197916
4189	Efhd2	0.0197883
15833	Mkx	0.0197819
14750	Btla	0.0197784
12618	Dusp22	0.0197762
8638	Rhou	0.0197706
1476	Ttc21b	0.019761
2915	H2ac20	0.0197374
6012	Srgap3	0.0197282
11960	Allc	0.0197231
8961	Ift46	0.0197206
7160	Stard5	0.0197142
9658	Tmem158	0.0197041
11446	Fbxl20	0.0196897
12931	Cetn3	0.0196625
12133	Kcnh5	0.0196547
9891	Tbc1d32	0.019652
5543	Smo	0.019652
13758	Rai14	0.0196314
8355	Bbs2	0.019591
152	Mfsd9	0.0195846
121	Cracdl	0.0195803
12997	Arhgef28	0.019568
16669	Pank1	0.0195569
3671	Atg4c	0.0195349
6485	Zfp606	0.0194709
4190	Fhad1os2	0.01946
7425	Cyp2r1	0.0194533
7229	Emsy	0.0194295
8857	Kirrel3	0.0194199
15479	Or14j9	0.0194185
3509	Erp44	0.019376
10362	Irak3	0.0193359
2683	Zbbx	0.0193346
7885	Potefam3a	0.0193253
17169	Brcc3	0.0193084
7544	Sez6l2	0.0192734
1494	Ccdc173	0.0192607
656	Igfn1	0.0192339
10243	Slc17a8	0.0192131
9826	Slc16a10	0.0191787
5980	Lmod3	0.0191583
14448	Tvp23a	0.0191573
13880	Slc22a22	0.019146
5236	Rasa4	0.0191447
12059	Nkx2-1	0.0191411
2543	Dcun1d1	0.0191294
13893	Tmem65	0.0191253
16577	Rfk	0.0191057
14602	Tprg	0.0190861
8438	Atp6v0d1	0.0190604
1587	Tmx2	0.0190536
9073	Etfa	0.019052
15874	Dsc2	0.0190391
15817	Adcyap1	0.0190362
10992	Rnf227	0.0190298
11893	Ubxn2a	0.0190143
15460	Rnf39	0.0189871
16650	Rnls	0.0189769
7291	Stim1	0.0189565
12968	Scamp1	0.0189497
15006	Phf10	0.0189481
2315	Arfgef2	0.0189461
12890	Tert	0.0189387
4273	Slc45a1	0.0189345
1420	Lypd6b	0.0189131
12922	Slf1	0.0189046
7841	Sox1	0.0189025
13325	Otx2	0.0188923
12631	Serpinb1b	0.0188898
2018	Tmx4	0.0188535
12500	Mplkip	0.0188438
10329	Tmem19	0.018843
4720	Dcun1d4	0.018811
3325	Cibar1	0.0188091
5784	Il23r	0.0188091
2738	Etv3l	0.0187732
10893	Map2k3os	0.0187642
10156	Matk	0.0187631
5421	Mm2pr	0.0187414
16416	Rasgrp2	0.0187313
3717	Tceanc2	0.0187259
1944	Tmem87b	0.0186905
3690	BB031773	0.0186887
10648	Nsg2	0.0186643
15020	Zfp97	0.0186524
7183	Prss23	0.0186453
10210	Abtb3	0.0186191
16248	Epg5	0.0186113
8501	Ap1g1	0.0185886
12786	Catsper3	0.0185835
3308	Cfap418	0.0185708
1986	Adam33	0.0185469
15773	Tmem178	0.0185308
17182	Tab3	0.0185154
6377	Oscar	0.0184755
578	Dyrk3	0.0184716
9514	Pfkfb4	0.0184716
8410	Nae1	0.018447
10235	Mybpc1	0.0183908
15046	Zfp52	0.0183691
14266	Ccdc184	0.0183659
17350	Tceal5	0.0183606
3868	Foxj3	0.0183529
3025	Chil5	0.0183426
2228	Ralgapb	0.0183358
2797	Dpm3	0.0183277
9953	Slc25a16	0.0183088
10478	Neurod4	0.0182848
16480	Rom1	0.0182691
6444	Zfp667	0.018269
8422	Hsf4	0.0182183
9133	Gramd2	0.0181942
11124	Hic1	0.0181817
9634	Hhatl	0.018175
15631	Sema6b	0.0181619
13740	Cplane1	0.0181587
675	Crb1	0.0181025
13399	Rnf212b	0.0180921
7999	Pcm1	0.0180822
14270	Or8s10	0.0180773
8502	Phlpp2	0.0180669
4617	Clnk	0.0180667
17092	Ids	0.0180552
8494	Txnl4b	0.0180403
17310	Pcdh19	0.0180359
10284	Epyc	0.0180296
16064	Nr3c1	0.0180224
6972	Ntn5	0.0180113
6365	Dennd5b	0.0179906
5955	Xpc	0.0179827
4437	Kmt2e	0.0179822
12179	Ccdc177	0.0179672
16828	Gsto1	0.0179526
8345	Slc6a2	0.0179442
5522	Zfp800	0.0179218
8395	Cnot1	0.0179211
7831	Col4a2	0.0179174
7145	Ap3b2	0.0179103
12995	Rps18-ps4	0.017909
6865	Zfp977	0.0179057
3	Sox17	0.0178959
15725	Clip4	0.0178958
2563	Nudt6	0.0178755
10583	Plek	0.0178702
12748	Cplx2	0.0178679
1997	Adra1d	0.0178674
1958	Sirpa	0.0178664
6897	ENSMUSG00000121308	0.0178659
11495	Klhl11	0.0178618
412	Ecel1	0.0178533
9564	AU023762	0.0178519
1144	Hnmt	0.0178442
13382	Dad1	0.0178396
7215	Rsf1	0.017837
11482	Krt12	0.0178281
335	Cfap65	0.0178254
13362	Hnrnpc	0.0178241
9212	Rora	0.0178202
13660	Kctd12	0.0178194
16861	Adrb1	0.0178093
8179	Unc13a	0.0178055
3787	Atpaf1	0.0178035
14142	Tcf20	0.017801
15845	Esco1	0.0178006
7459	Lyrm1	0.0177985
9223	Adam10	0.0177966
4053	Crybg2	0.0177952
11936	ENSMUSG00000121317	0.0177895
13157	Anxa7	0.0177734
6552	Pnma8c	0.0177663
9747	Map7	0.0177631
7186	Ccdc81	0.0177549
11485	Krt9	0.0177485
14943	Zdhhc14	0.0177404
3047	Ahcyl1	0.0177323
13092	Isl1	0.0177267
1554	Pde11a	0.0177166
7865	Coprs	0.0177121
9994	Rab36	0.0176933
16126	Ctxn3	0.0176922
13481	Cab39l	0.017677
4798	Btc	0.0176739
10590	Etaa1os	0.017647
4906	Pde6b	0.017638
12210	Dnal1	0.0176309
9593	Ctdspl	0.0176054
15877	Dsg2	0.0175875
7146	Fsd2	0.0175801
9587	Zcwpw2	0.01757
9040	AI593442	0.0175578
2352	Fam210b	0.0175454
3365	Manea	0.0175153
10571	Spata48	0.0175145
15795	Prkce	0.0175114
6016	Lhfpl4	0.0175068
7669	Adgra1	0.017482
15902	Tpgs2	0.0174719
5638	Clcn1	0.0174528
14389	Gtsf1	0.0174103
11653	Cep112it	0.0174086
14341	Tamalin	0.0173935
8804	Epor	0.0173934
3388	Slc35a1	0.0173903
8975	Tmprss4	0.0173846
3345	Slc7a13	0.0173737
3865	Zmynd12	0.0173726
6120	Gdf3	0.0173666
12428	Ighe	0.0173666
1165	Cysrt1	0.0173666
4457	Asb10	0.0173666
5294	ENSMUSG00000121451	0.0173666
14453	Tnp2	0.0173666
14924	Itgb2l	0.0173666
8662	Map10	0.0173666
8512	Il34	0.0173635
13080	Gzmk	0.0173603
3113	Tlcd4	0.01736
7152	Hdgfl3	0.0173326
13948	Ly6m	0.0173174
14642	Smco1	0.0173115
8095	Potefam3d	0.0173102
3389	Cfap206	0.0173027
11472	Igfbp4	0.0172978
11320	Trim37	0.0172895
6992	Abcc8	0.0172707
11100	Camkk1	0.0172696
9435	Abhd14a	0.0172692
12450	ENSMUSG00000121350	0.0172611
1948	Vinac1	0.0172545
3699	Fyb2	0.0172358
7464	Crym	0.0172316
12106	Frmd6	0.0172242
1781	Meis2	0.0172183
12272	Adck1	0.0172084
15709	Akain1	0.0171997
2503	Tmem212	0.0171877
13759	C1qtnf3	0.0171664
17338	Pramex1	0.0171664
4458	Iqca1l	0.0171406
3530	Nipsnap3b	0.0171379
9821	Mfsd4b4	0.0171308
7338	Or56a5	0.0171136
14528	Dgcr6	0.0171077
11914	Rad51ap2	0.017102
4647	Lgi2	0.0170774
9268	Tinag	0.0170702
7740	Ifitm10	0.0170695
16554	Or5a21	0.0170576
1080	Echdc3	0.0170519
14673	Hacd2	0.0170518
755	Brinp2	0.0170083
9115	Islr2	0.0170081
13838	Dcstamp	0.0169979
9528	Spink8	0.0169934
14882	Tmem50b	0.0169882
4221	Zfp985	0.0169733
12424	Crip2	0.0169329
10800	Slc22a5	0.0169327
13472	Zdhhc20	0.0169105
302	Pecr	0.0169092
14553	Klhl24	0.0168962
4764	Uba6	0.0168949
8057	Aadat	0.0168581
9075	Scaper	0.0168578
14574	Chrd	0.0168367
15771	Cdkl4	0.0168356
3691	Insl5	0.0168339
17465	Gja6	0.0168338
13237	Sema3g	0.0168336
77	Adgrb3	0.0168058
2558	Il2	0.0167974
14968	Ccr6	0.016796
11961	Colec11	0.016788
10942	Myocd	0.0167377
2642	Mbnl1	0.0167277
6274	Hebp1	0.0167152
580	Rassf5	0.0167138
16343	Rin1	0.0167125
6301	Plcz1	0.0167027
10843	Trim58	0.0166933
3852	Or10ak7	0.0166592
7637	Zranb1	0.0166579
9425	Col6a4	0.0166381
12719	Ippk	0.0166294
9870	Hace1	0.0166292
15723	Togaram2	0.0166142
5660	Zfp398	0.0166126
13532	Pnoc	0.0166015
10878	Drc3	0.0165959
429	Dnajb3	0.0165915
338	Slc23a3	0.0165896
8997	Rbm7	0.0165782
15523	Tcte1	0.016572
1605	Fads2b	0.0165711
15600	Dazl	0.0165588
4833	Fgf5	0.0165535
12031	Strn3	0.0165379
11589	Efcab15	0.0165366
17404	Lhfpl1	0.0165278
6952	Ppfia3	0.0165199
1761	Lpcat4	0.0165012
3034	Or11i1	0.0164928
4054	Cd52	0.016487
3790	Kncn	0.0164857
10142	Diras1	0.0164852
13087	Fst	0.0164805
2157	Actl10	0.0164726
1455	Pla2r1	0.0164666
236	Stradb	0.0164661
7691	Or13a25	0.0164601
10326	Tph2	0.0164527
5735	Aqp1	0.0164417
180	Slc39a10	0.0164179
4211	Zfp986	0.0164112
3176	Ppa2	0.016404
803	Slc19a2	0.0164035
10939	Hs3st3a1	0.0163994
17284	Itm2a	0.0163991
17001	Septin6	0.0163907
13785	Otulinl	0.0163807
10972	Odf4	0.0163791
16703	Cyp2c53-ps	0.0163683
1794	Ankrd63	0.0163205
9896	Pkib	0.0163187
9656	Clec3b	0.0163169
5743	Avl9	0.0163033
17125	Slc6a8	0.0163012
13679	Mir17hg	0.0162897
16706	Cyp2c67	0.0162822
8565	Necab2	0.0162647
305	Marchf4	0.0162589
16717	Dntt	0.0162581
12620	Exoc2	0.0162491
12744	Msx2	0.0162484
5659	Zfp786	0.0162381
17080	F9	0.0162362
16565	Lpxn	0.0162277
10981	Vamp2	0.0162277
9562	Stac	0.0162222
370	Scg2	0.0162036
5507	Cadps2	0.0161985
6524	Zfp541	0.0161947
16596	Cfap95	0.0161837
4949	Cryba4	0.016177
6202	Cracr2a	0.0161754
8046	Hpgd	0.0161699
8526	Wdr59	0.0161666
8733	Mtnr1b	0.0161658
12550	Vmn1r188	0.0161658
6806	Ffar3	0.0161658
5759	ENSMUSG00000121371	0.0161658
[truncated: 15,526 more rows]
